# Supplementary material for: Surviving Starvation: Proteomic and Lipidomic Profiling of Nutrient Deprivation in the Smallest Known Free-Living Eukaryote
Source: Metabolites. 2020 Jul 3;10(7):273. doi: 10.3390/metabo10070273 (PMC7407893; doi:10.3390/metabo10070273)
Supplement: Supplementary file 1 [file metabolites-10-00273-s001.zip]

Archive with 6 entries (5 files):
- metabolites-776545-sup for author-updated/
- metabolites-776545-sup for author-updated/Figures.docx
- metabolites-776545-sup for author-updated/Table S1_Label-Free Shotgun Proteomic Analysis of O. tauri Under Nutrient Stress.xlsx
- metabolites-776545-sup for author-updated/Table S2_Differential Expression of Proteins in O. tauri Focussed Proteomic Analysis.xlsx
- metabolites-776545-sup for author-updated/Table S3_Putative Identifications of Altered Lipids in O. tauri Positive Ion Mode.xlsx
- metabolites-776545-sup for author-updated/Table S4_Putative Identifications of Altered Lipids in O. tauri Negative Ion Mode.xlsx
