# Supplementary material for: Surviving Starvation: Proteomic and Lipidomic Profiling of Nutrient Deprivation in the Smallest Known Free-Living Eukaryote
Source: Metabolites. 2020 Jul 3;10(7):273. doi: 10.3390/metabo10070273 (PMC7407893; doi:10.3390/metabo10070273)
Supplement: Supplementary file 1 [file metabolites-10-00273-s001.zip › metabolites-776545-sup for author-updated/Table S1_Label-Free Shotgun Proteomic Analysis of O. tauri Under Nutrient Stress.xlsx]

## Sheet: Table S1
Table S1 - Label-Free Shotgun Proteomic Analysis of O. tauri Under Nutrient Stress
Number	Accession	Region Name	ID	Peptide	Unique	Confidence	Description	Complete				NP-Lim				N-Lim				P-Lim				Average																	SD
				Count	Peptides	Score			Max Fold	Highest Mean	Lowest Mean		Max Fold	Highest Mean	Lowest Mean		Max Fold	Highest Mean	Lowest mean		Max Fold	Highest Mean	Lowest Mean	Control				NP-lim				N-lim				P-lim					Control				NP-lim				N-lim
								Anova (p)	Change	Condition	Condition	Anova (p)	Change	Condition	Condition	Anova (p)	Change	condition	condition	Anova (p)	Change	Condition	Condition	t=0h	t=24h	t=48h	t=72h	t=0h	t=24h	t=48h	t=72h	t=0h	t=24h	t=48h	t=72h	t=0h	t=24h	t=48h	t=72h		t=0h	t=24h	t=48h	t=72h	t=0h	t=24h	t=48h	t=72h	t=0h
1	ot|RbcL|gb|CAL36384.1	RbcL	CAL36384	49	47	4150.42	RbcL Ribulose bisphosphate carboxylase large chain, catalytic domain Ribulose bisphosphate carboxylase large chain, N-terminal domain RIBULOSE BISPHOSPHATE CARBOXYLASE LARGE CHAIN-RELATED RIBOSOMAL PROTEIN S15, BACTERIAL AND ORGANELLAR Rib [O. tauri	0.517037	1.13555	t=48	t=0	0.0898908	2.45303	t=0	t=72	0.0490481	2.78606	t=0	t=72	0.66909	1.08365	t=48	t=72	2.67457e+08	2.74925e+08	3.0371e+08	2.76545e+08	2.67466e+08	1.64652e+08	1.20936e+08	1.09035e+08	2.68522e+08	1.85056e+08	1.1486e+08	9.63807e+07	2.41596e+08	2.29039e+08	2.46385e+08	2.27365e+08		1.53482e+06	4.97869e+07	1.96761e+07	5.00753e+06	2.09367e+07	3.45095e+07	2.70717e+06	7.79532e+06	5.78605e+06
2	ot|OT_ostta01g03280|gb|CEF96688.1	ostta01g03280	CEF96688	43	42	2642.61	Rudiment single hybrid motif Coil Biotin carboxylase C-terminal domain Acetyl-CoA carboxylase, central region Carbamoyl-phosphate synthase L chain, N-terminal domain Carboxyl transferase domain Biotin-requiring enzyme Carbamoyl-phosphate s [O. tauri	0.375366	1.22243	t=0	t=72	0.0641722	1.94454	t=0	t=72	0.0704165	1.78689	t=0	t=72	0.422816	1.18559	t=0	t=72	3.08287e+06	2.94542e+06	2.6967e+06	2.52191e+06	2.82863e+06	2.04311e+06	1.86676e+06	1.45465e+06	2.88357e+06	2.14151e+06	1.87773e+06	1.61373e+06	2.69643e+06	2.67996e+06	2.67895e+06	2.27434e+06		440248	19827	318630	47960	141588	78849.5	157700	183439	277244
3	ot|OT_ostta08g00030|gb|CEG01310.1;ot|OT_ostta19g00190|gb|CEG01898.1;ot|OT_ostta19g00670|gb|CEG01936.1	ostta08g00030	CEG01310	41	41	3149.78	Region of a membrane-bound protein predicted to be embedded in the membrane. [O. tauri]	0.0754402	1.52883	t=72	t=48	0.320046	1.08239	t=72	t=48	0.298942	1.19815	t=0	t=72	0.0428761	17.8215	t=72	t=0	1.28645e+06	1.00784e+06	983391	1.50344e+06	1.4362e+06	1.3578e+06	1.34257e+06	1.45318e+06	1.15475e+06	1.05445e+06	983763	963776	1.88319e+06	1.12439e+07	1.86638e+07	3.35612e+07		103843	21942.5	34108.1	446.654	74947.7	139589	107019	44858.4	96573.5
4	ot|OT_ostta13g00880|gb|CEG00062.1	ostta13g00880	CEG00062	39	39	2696.31	Translation elongation/initiation factor/Ribosomal, beta-barrel GTP-binding elongation factor signature Elongation factor Tu domain 2 Elongation factor Tu GTP binding domain Elongation factor Tu C-terminal domain SUBFAMILY NOT NAMED TRANSL [O. tauri	0.274158	1.36402	t=0	t=72	0.267026	1.39747	t=0	t=24	0.204772	1.37362	t=0	t=48	0.441281	1.36412	t=0	t=72	2.61821e+07	1.96663e+07	2.10143e+07	1.91948e+07	2.50834e+07	1.79491e+07	1.90843e+07	2.07057e+07	2.36198e+07	1.75799e+07	1.71954e+07	1.85311e+07	2.25297e+07	1.77907e+07	1.77177e+07	1.65159e+07		4.69442e+06	685254	1.42531e+06	722015	578410	1.61632e+06	2.33301e+06	1.69761e+06	1.27556e+06
5	ot|AtpB	AtpB	AtpB	42	39	4891.62	- contains Intron II|gb|CAL36335.1 AtpB - contains Intron II ATPases associated with a variety of cellular activities ATP synthase alpha/beta family, nucleotide-binding domain ATP synthase alpha/beta chain, C terminal domain atpD: ATP synthase F1, b	0.159611	1.36038	t=0	t=48	0.0615247	2.2026	t=0	t=72	0.0358019	3.06571	t=0	t=72	0.578965	1.34762	t=0	t=72	6.91133e+07	5.96476e+07	5.08044e+07	5.12361e+07	5.06934e+07	3.95133e+07	2.9032e+07	2.30153e+07	6.02297e+07	3.72312e+07	2.69466e+07	1.96462e+07	6.17884e+07	5.03035e+07	5.39203e+07	4.585e+07		432522	3.16632e+06	5.86257e+06	70876.6	613189	1.59827e+06	6241.48	2.44813e+06	766237
6	ot|OT_ostta15g00640|gb|CEG01695.1	ostta15g00640	CEG01695	38	38	2382.49	ABC transporter, conserved site Chromatin organization modifier domain ATPases associated with a variety of cellular activities Chromo (CHRromatin Organisation MOdifier) domain ELONGATION FACTOR 3A-RELATED ATP-BINDING TRANSPORT PROTEIN-REL [O. tauri	0.187847	1.62176	t=0	t=72	0.152481	1.77163	t=0	t=24	0.148752	1.70163	t=0	t=48	0.320316	1.35743	t=0	t=72	5.28374e+06	3.79843e+06	3.60745e+06	3.25803e+06	4.56834e+06	2.57862e+06	2.75907e+06	2.61799e+06	4.6904e+06	2.84002e+06	2.75641e+06	2.7955e+06	4.4215e+06	3.49135e+06	3.43791e+06	3.25726e+06		585492	387403	152009	7107.71	29269.4	393086	207582	126822	125309
7	ot|OT_ostta10g03200|gb|CEF99477.1	ostta10g03200	CEF99477	35	35	2526.64	Pyridoxal phosphate-dependent transferase, major region, subdomain 1 Coil Glycine cleavage system P-protein gcvP: glycine dehydrogenase GLYCINE DEHYDROGENASE Glycine dehydrogenase [decarboxylating] [gcvP]. PLP-dependent transferases [O. tauri]	0.360632	1.22549	t=24	t=0	0.0708591	1.39656	t=72	t=0	0.136723	1.41736	t=48	t=0	0.429143	1.20545	t=48	t=0	7.32979e+06	8.98258e+06	8.87394e+06	7.91496e+06	7.25065e+06	9.75831e+06	1.01051e+07	1.01259e+07	7.65321e+06	1.00133e+07	1.08473e+07	1.06733e+07	7.66735e+06	7.95134e+06	9.24261e+06	8.42297e+06		632983	109878	979429	541564	52685	66534.1	473989	77350	186900
8	ot|OT_ostta01g00890|gb|CEF96527.1	ostta01g00890	CEF96527	36	35	2373.28	Cation-transporting P-type ATPase, C-terminal P-type cation-transporting ATPase superfamily signature Sodium/potassium-transporting ATPase signature Cation transporter/ATPase, N-terminus haloacid dehalogenase-like hydrolase E1-E2 ATPase Ca [O. tauri	0.68253	1.0488	t=72	t=0	0.0556102	1.37128	t=72	t=0	0.154029	1.42199	t=72	t=0	0.101698	1.20678	t=72	t=24	4.37257e+06	4.56042e+06	4.47877e+06	4.58597e+06	4.8889e+06	6.01353e+06	6.64366e+06	6.70404e+06	4.90735e+06	5.90746e+06	6.46059e+06	6.97819e+06	4.62534e+06	4.30149e+06	4.90233e+06	5.19096e+06		285289	138555	173386	274494	24429.9	36115	254076	18160.3	112092
9	ot|OT_ostta14g01520|gb|CEG02074.1	ostta14g01520	CEG02074	34	34	2150.62	Translation elongation/initiation factor/Ribosomal, beta-barrel GTP-binding elongation factor signature Elongation factor G C-terminus Elongation factor G, domain IV small_GTP: small GTP-binding protein domain Elongation factor Tu domain 2 [O. tauri	0.102003	1.56717	t=0	t=72	0.321525	1.46363	t=0	t=72	0.0877759	1.4888	t=0	t=72	0.252816	1.63315	t=0	t=72	6.21032e+06	4.78689e+06	4.8295e+06	3.96275e+06	4.8766e+06	3.49826e+06	3.51349e+06	3.33185e+06	4.81275e+06	3.74432e+06	3.50201e+06	3.23263e+06	4.92611e+06	4.5229e+06	3.26515e+06	3.01632e+06		26487	288937	55725.2	343536	392821	880524	392264	474589	230809
10	ot|OT_ostta02g04360|gb|CAL52555.1;ot|OT_ostta09g03765|gb|CEF99186.1	ostta02g04360	CAL52555	33	33	2347.57	Pyruvate, phosphate dikinase PPDK PEP-utilising enzyme, mobile domain Pyruvate phosphate dikinase, PEP/pyruvate binding domain pyru_phos_dikin: pyruvate, phosphate dikinase PEP-utilising enzyme, TIM barrel domain PYRUVATE, PHOSPHATE DIKINA [O. tauri	0.0544622	2.16976	t=48	t=0	0.116365	1.58142	t=0	t=72	0.123659	1.69889	t=24	t=72	0.230784	2.09219	t=48	t=0	3.01872e+06	3.91678e+06	6.54991e+06	5.46663e+06	3.04335e+06	2.90061e+06	2.5981e+06	1.92444e+06	2.86973e+06	3.62624e+06	3.32172e+06	2.13448e+06	2.58089e+06	3.92531e+06	5.3997e+06	3.7748e+06		172693	47066	266142	83123.4	137470	207204	38082.1	102359	124035
11	ot|OT_ostta01g03040|gb|CAL50214.1	ostta01g03040	CAL50214	34	31	2311.24	Fructose-bisphosphate aldolase, class-I Fructose-bisphosphate aldolase class-I FRUCTOSE-BISPHOSPHATE ALDOLASE 1, CHLOROPLASTIC-RELATED Aldolase [O. tauri]	0.654468	1.10222	t=0	t=24	0.0787349	1.85608	t=0	t=72	0.13432	1.88392	t=0	t=72	0.354156	1.29672	t=48	t=24	1.51626e+07	1.37565e+07	1.47998e+07	1.43859e+07	1.6239e+07	1.02924e+07	9.60894e+06	8.74907e+06	1.58463e+07	1.15469e+07	9.49211e+06	8.41132e+06	1.42136e+07	1.40549e+07	1.82252e+07	1.66346e+07		1.74632e+06	1.65487e+06	24400.3	686641	208384	360326	9633.46	941550	1.17837e+06
12	ot|OT_ostta04g02510|gb|CEF97580.1	ostta04g02510	CEF97580	30	30	2956.16	P-loop containing nucleoside triphosphate hydrolase ATPase family associated with various cellular activities (AAA) RIBULOSE BISPHOSPHATE CARBOXYLASE/OXYGENASE ACTIVASE, CHLOROPLASTIC FAMILY NOT NAMED P-loop containing nucleoside triphosph [O. tauri	0.554565	1.14917	t=48	t=0	0.0759788	2.21193	t=0	t=72	0.088521	2.46863	t=0	t=72	0.498274	1.31195	t=48	t=0	1.45683e+07	1.5058e+07	1.67415e+07	1.49327e+07	1.49581e+07	1.28311e+07	8.56009e+06	6.76248e+06	1.45876e+07	1.27086e+07	8.00779e+06	5.90917e+06	1.25767e+07	1.37292e+07	1.64999e+07	1.31604e+07		1.16994e+06	610513	3.2626e+06	1.32154e+06	321653	551341	923243	177676	1.20729e+06
13	ot|OT_ostta14g01040|gb|CEG02027.1;ot|OT_ostta07g02010|gb|CEF98688.1	ostta14g01040	CEG02027	30	29	1934.54	Clp, N-terminal Coil ATP-dependent Clp protease ATP-binding subunit signature C-terminal, D2-small domain, of ClpB protein ATPases associated with a variety of cellular activities Clp amino terminal domain ATPase family associated with var [O. tauri	0.369929	1.19254	t=24	t=72	0.0374616	1.58413	t=0	t=72	0.098423	1.72963	t=0	t=72	0.089464	1.47191	t=0	t=72	2.65377e+06	2.93167e+06	2.86049e+06	2.45834e+06	2.70391e+06	2.22928e+06	1.75442e+06	1.70688e+06	2.8306e+06	2.41457e+06	1.75628e+06	1.63654e+06	2.61026e+06	2.52013e+06	2.02399e+06	1.77338e+06		99383.5	472859	11627.3	85605.6	30518.2	114723	82440	69293.7	138309
14	ot|OT_ostta07g04370|gb|CEF98870.1	ostta07g04370	CEF98870	29	29	2086.87	Transketolase-like, C-terminal Transketolase, pyrimidine binding domain Transketolase, C-terminal domain Transketolase, thiamine diphosphate binding domain tktlase_bact: transketolase DEHYDROGENASE RELATED TRANSKETOLASE 1-RELATED Transketo [O. tauri	0.610955	1.11405	t=0	t=72	0.0580399	1.99375	t=0	t=72	0.112993	1.93187	t=0	t=72	0.491206	1.12334	t=48	t=72	1.1761e+07	1.08573e+07	1.12333e+07	1.0557e+07	1.24247e+07	9.20754e+06	7.07096e+06	6.23181e+06	1.19435e+07	9.67608e+06	6.98641e+06	6.18231e+06	1.17306e+07	1.15356e+07	1.27996e+07	1.13943e+07		993111	1.51968e+06	28188.3	141470	134114	590522	35514.9	406300	572480
15	ot|OT_ostta01g05020|gb|CEF96824.1	ostta01g05020	CEF96824	30	29	2054.92	Glutamine synthetase, glycine-rich site Glutamine synthetase type III N terminal Glutamine synthetase, catalytic domain GLUTAMINE SYNTHETASE SUBFAMILY NOT NAMED Glutamine synthetase putative ATP-binding region signature. Glutamine syntheta [O. tauri	0.314057	1.06273	t=48	t=24	0.0451777	1.47237	t=72	t=0	0.180714	1.53805	t=72	t=0	0.277121	1.22215	t=0	t=72	4.70509e+06	4.49773e+06	4.77987e+06	4.71907e+06	5.15493e+06	6.37345e+06	7.20783e+06	7.58999e+06	5.60971e+06	6.83191e+06	7.52506e+06	8.62801e+06	4.60426e+06	3.9555e+06	4.11526e+06	3.76733e+06		177014	375359	232741	327093	2630.35	251225	68589.7	173757	338568
16	ot|OT_ostta16g00040|gb|CAL58002.1	ostta16g00040	CAL58002	28	28	1631.81	AMP-dependent synthetase/ligase AMP-binding enzyme LONG-CHAIN-FATTY-ACID--COA LIGASE BUBBLEGUM-LIKE-RELATED FAMILY NOT NAMED Putative AMP-binding domain signature. Acetyl-CoA synthetase-like [O. tauri]	0.225941	1.26594	t=72	t=0	0.123357	1.25327	t=72	t=0	0.280342	1.23671	t=72	t=0	0.252468	1.29232	t=72	t=24	2.89936e+06	3.61272e+06	3.57985e+06	3.67042e+06	3.24654e+06	4.02054e+06	3.97777e+06	4.0688e+06	3.41187e+06	3.99469e+06	3.93258e+06	4.2195e+06	3.29165e+06	3.0389e+06	3.51728e+06	3.92722e+06		126089	223943	55008.4	272161	55609.1	72450.4	164164	86722.7	109717
17	ot|TufA|gb|CAL36350.1	TufA	CAL36350	31	28	2645.84	TufA GTP-binding elongation factor signature Elongation factor Tu GTP binding domain Elongation factor Tu domain 2 small_GTP: small GTP-binding protein domain EF-Tu: translation elongation factor Tu Elongation factor Tu C-terminal domain T [O. tauri	0.101139	1.86703	t=0	t=24	0.251067	1.88654	t=0	t=24	0.164142	1.99098	t=0	t=72	0.456732	1.29101	t=0	t=72	2.05001e+07	1.09801e+07	1.63722e+07	1.94153e+07	1.56591e+07	8.30041e+06	1.03143e+07	9.09441e+06	1.53532e+07	8.68209e+06	9.89066e+06	7.71139e+06	1.3124e+07	1.08109e+07	1.22589e+07	1.01657e+07		196506	961800	263327	1.27233e+06	124034	446439	668336	2.61637e+06	323700
18	ot|OT_ostta02g01020|gb|CEG00952.1	ostta02g01020	CEG00952	33	28	2364.86	Heat shock protein 70 family Coil 70kDa heat shock protein signature Hsp70 protein HEAT SHOCK PROTEIN 70KDA Heat shock hsp70 proteins family signature 2. Heat shock hsp70 proteins family signature 1. Heat shock hsp70 proteins family signat [O. tauri	0.331413	1.41876	t=0	t=72	0.520672	1.40766	t=48	t=0	0.20276	1.51097	t=48	t=0	0.556393	1.34636	t=48	t=0	6.74569e+06	6.39019e+06	5.95137e+06	4.75463e+06	5.62154e+06	7.17007e+06	7.91323e+06	6.89091e+06	5.28386e+06	7.96088e+06	7.98373e+06	6.72692e+06	4.95754e+06	6.48053e+06	6.67465e+06	5.49903e+06		978242	267906	795916	478033	1.08898e+06	1.68263e+06	469293	1.69543e+06	146378
19	ot|OT_ostta14g01900|gb|CEG02106.1	ostta14g01900	CEG02106	28	27	1797.36	Glutamate synthase, alpha subunit, C-terminal Conserved region in glutamate synthase Glutamine amidotransferases class-II GXGXG motif Glutamate synthase central domain FERREDOXIN-DEPENDENT GLUTAMATE SYNTHASE 1, CHLOROPLASTIC-RELATED FAD NA [O. tauri	0.254484	1.23665	t=48	t=0	0.120752	1.21325	t=24	t=72	0.19147	1.34024	t=24	t=72	0.512379	1.06914	t=48	t=0	1.93357e+06	2.04697e+06	2.39114e+06	2.22154e+06	1.99436e+06	1.99457e+06	1.82726e+06	1.644e+06	1.98927e+06	2.16156e+06	1.85322e+06	1.61282e+06	1.81338e+06	1.90621e+06	1.93876e+06	1.91683e+06		1006.52	216136	121116	39698.9	142409	199630	73094.5	127682	72888.5
20	ot|OT_ostta06g00700|gb|CEF98237.1	ostta06g00700	CEF98237	27	27	2876.36	Phosphoglycerate kinase, conserved site Phosphoglycerate kinase family signature Pgk PHOSPHOGLYCERATE KINASE Phosphoglycerate kinase signature. Phosphoglycerate kinase [pgk]. [O. tauri]	0.715725	1.07599	t=0	t=72	0.488671	1.11277	t=24	t=0	0.615351	1.07981	t=72	t=0	0.411126	1.23022	t=48	t=0	2.13495e+07	2.09387e+07	2.05991e+07	1.98418e+07	2.12508e+07	2.36472e+07	2.2709e+07	2.33026e+07	2.11993e+07	2.27742e+07	2.25617e+07	2.28911e+07	1.95515e+07	2.15824e+07	2.40527e+07	2.14913e+07		2.58509e+06	1.35454e+06	2.64426e+06	1.25927e+06	395998	1.41836e+06	2.14675e+06	138818	1.34856e+06
21	ot|OT_ostta14g00150|gb|CEG01950.1	ostta14g00150	CEG01950	27	27	2153.1	Photosystem II PsbO, manganese-stabilising Manganese-stabilising protein / photosystem II polypeptide OMPA-like [O. tauri]	0.438172	1.14951	t=24	t=0	0.300149	1.17101	t=24	t=0	0.234323	1.16813	t=24	t=72	0.481549	1.13511	t=72	t=24	3.22217e+07	3.7039e+07	3.39563e+07	3.3984e+07	3.15957e+07	3.69989e+07	3.34515e+07	3.37049e+07	3.47559e+07	3.69037e+07	3.37266e+07	3.15921e+07	3.65039e+07	3.2668e+07	3.60298e+07	3.70819e+07		1.78656e+06	3.78684e+06	1.74564e+06	674553	876517	951242	760425	2.31765e+06	1.04557e+06
22	ot|OT_ostta10g02780|gb|CAL56242.1	ostta10g02780	CAL56242	26	26	1651.76	GTP-binding protein TrmE/Glycine cleavage system T protein, domain 1 GCST gcvT: glycine cleavage system T protein Glycine cleavage T-protein C-terminal barrel domain Aminomethyltransferase folate-binding domain AMINOMETHYLTRANSFERASE, MITO [O. tauri	0.0943873	1.30411	t=48	t=0	0.159472	1.52418	t=72	t=0	0.0741455	1.39123	t=72	t=0	0.266921	1.31377	t=72	t=24	3.83732e+06	4.42279e+06	5.00428e+06	4.81801e+06	3.89745e+06	5.28899e+06	5.12657e+06	5.94042e+06	4.0114e+06	5.22277e+06	5.15697e+06	5.58076e+06	4.04623e+06	3.56357e+06	4.47367e+06	4.68172e+06		142393	343292	90392.6	200375	285768	327039	311046	1.13479e+06	351293
23	ot|OT_ostta14g00065|gb|CAL56883.1	ostta14g00065	CAL56883	27	26	2571.71	Chlorophyll A-B binding protein, plant CHLOROPHYLL A-B BINDING PROTEIN CP26, CHLOROPLASTIC CHLOROPHYLL A/B BINDING PROTEIN Chlorophyll a-b binding protein [O. tauri]	0.295326	1.25315	t=24	t=72	0.302114	1.23996	t=48	t=0	0.439879	1.17428	t=48	t=0	0.657837	1.1086	t=24	t=72	2.73071e+07	3.29237e+07	2.72e+07	2.62727e+07	2.44074e+07	2.9192e+07	3.02641e+07	2.84302e+07	2.65114e+07	2.90332e+07	3.11317e+07	2.85835e+07	3.07174e+07	3.25465e+07	3.24425e+07	2.93583e+07		3.26751e+06	1.65224e+06	2.03542e+06	812212	1.26426e+06	999634	489029	2.85268e+06	742878
24	ot|OT_ostta05g01120|gb|CEF97883.1	ostta05g01120	CEF97883	26	26	1740.07	Coil [O. tauri]	0.344879	1.17325	t=24	t=72	0.238515	1.30287	t=72	t=0	0.417823	1.0891	t=72	t=0	0.167106	1.30413	t=72	t=24	2.23889e+06	2.51516e+06	2.21532e+06	2.14375e+06	2.42695e+06	2.86682e+06	2.96577e+06	3.162e+06	2.7551e+06	2.8474e+06	2.96334e+06	3.00058e+06	2.65338e+06	2.62772e+06	3.21225e+06	3.42688e+06		45674.5	194381	221798	234996	229787	162209	9620.57	18567.9	133185
25	ot|OT_ostta06g00860|gb|CEF98248.1	ostta06g00860	CEF98248	25	25	1758.97	Tetratricopeptide repeat Coil 70kDa heat shock protein signature Tetratricopeptide repeats Hsp70 protein TPR repeat HEAT SHOCK PROTEIN 70KDA Heat shock hsp70 proteins family signature 3. Heat shock hsp70 proteins family signature 1. Heat s [O. tauri	0.211684	1.468	t=0	t=72	0.202305	1.55486	t=0	t=48	0.156311	1.50372	t=0	t=48	0.21741	1.65981	t=0	t=72	4.21274e+06	3.19953e+06	3.20885e+06	2.86972e+06	3.88713e+06	2.57939e+06	2.49998e+06	2.60648e+06	3.60515e+06	2.55161e+06	2.39748e+06	2.55652e+06	3.63015e+06	2.6066e+06	2.39319e+06	2.18709e+06		608127	154084	160663	160640	178317	333550	181104	212330	315036
26	ot|OtMtg00170|gb|CAL36403.1	OtMtg00170	CAL36403	26	25	1864.97	ATP synthase alpha/beta family, beta-barrel domain ATP synthase alpha/beta family, nucleotide-binding domain atpA: ATP synthase F1, alpha subunit ATP synthase alpha/beta chain, C terminal domain ATP SYNTHASE SUBUNIT ALPHA, MITOCHONDRIAL A [O. tauri	0.186403	1.16562	t=24	t=72	0.0323516	1.44043	t=72	t=0	0.15666	1.30348	t=72	t=0	0.477963	1.13988	t=72	t=24	4.26722e+06	4.70872e+06	4.11947e+06	4.03967e+06	4.22512e+06	5.66122e+06	5.56115e+06	6.08599e+06	4.66664e+06	5.58513e+06	5.70626e+06	6.08286e+06	4.6002e+06	4.1619e+06	4.67988e+06	4.74408e+06		101928	151676	367042	170497	118886	177460	222948	75973.9	92751.8
27	ot|OT_ostta06g02940|gb|CEF98412.1	ostta06g02940	CEF98412	24	24	1562.77	Glycosyl transferase, family 1 glgA: glycogen/starch synthase, ADP-glucose type Starch synthase catalytic domain Glycosyl transferases group 1 STARCH SYNTHASE 2, CHLOROPLASTIC/AMYLOPLASTIC GLYCOSYLTRANSFERASE Glycogen synthase [glgA]. UDP- [O. tauri	0.207123	1.31945	t=0	t=24	0.0539134	3.58205	t=72	t=0	0.0473766	3.62658	t=72	t=0	0.0694582	3.45086	t=72	t=0	870243	659549	664613	807734	1.4031e+06	3.83932e+06	4.17411e+06	5.02597e+06	1.31392e+06	3.16101e+06	3.85295e+06	4.76503e+06	1.00849e+06	1.32747e+06	2.20003e+06	3.48017e+06		69916.3	1652.12	21355.7	61612.1	135541	405787	67385.2	98410.4	75768.2
28	ot|AtpA|gb|CAL36372.1	AtpA	CAL36372	25	24	2251.21	AtpA ATP synthase alpha/beta family, nucleotide-binding domain ATP synthase alpha/beta chain, C terminal domain atpA: ATP synthase F1, alpha subunit ATP synthase alpha/beta family, beta-barrel domain ATP SYNTHASE ATP SYNTHASE SUBUNIT ALPHA [O. tauri	0.484959	1.05934	t=0	t=48	0.037419	2.27421	t=0	t=72	0.0577282	2.85174	t=0	t=72	0.290433	1.285	t=0	t=24	3.463e+07	3.42325e+07	3.26903e+07	3.28911e+07	3.07256e+07	2.66601e+07	1.74222e+07	1.35104e+07	3.50313e+07	2.58658e+07	1.70673e+07	1.22842e+07	3.59354e+07	2.79652e+07	3.31797e+07	3.14035e+07		623821	2.4014e+06	397642	37153.2	669740	582184	645937	688644	2.46467e+06
29	ot|OT_ostta17g02030|gb|CEG00633.1	ostta17g02030	CEG00633	28	23	2250.47	Heat shock protein 70 family Coil 70kDa heat shock protein signature Hsp70 protein HEAT SHOCK PROTEIN 70KDA HEAT SHOCK 70 KDA PROTEIN 3 Heat shock hsp70 proteins family signature 3. Heat shock hsp70 proteins family signature 1. Heat shock [O. tauri]	0.226212	1.43711	t=0	t=24	0.303416	1.381	t=0	t=24	0.228747	1.34024	t=0	t=24	0.196037	1.24714	t=72	t=24	4.10946e+06	2.85953e+06	3.11245e+06	3.0956e+06	4.17656e+06	3.0243e+06	3.52492e+06	3.94155e+06	3.95035e+06	2.94749e+06	3.18637e+06	3.13129e+06	3.52111e+06	2.84686e+06	3.17866e+06	3.55044e+06		474209	174466	159754	95127.2	90987.2	561201	112442	437139	103083
30	ot|OT_ostta12g03000|gb|CEF99984.1	ostta12g03000	CEF99984	24	23	1680.57	Chaperonin Cpn60 60kDa chaperonin signature GroEL: chaperonin GroL TCP-1/cpn60 chaperonin family CHAPERONIN CHAPERONIN 60 SUBUNIT ALPHA 1, CHLOROPLASTIC-RELATED Chaperonins cpn60 signature. 60 kDa chaperonin [groL]. GroEL-intermediate doma [O. tauri	0.31614	1.29956	t=0	t=72	0.396454	1.179	t=0	t=48	0.220672	1.23544	t=0	t=48	0.205136	1.58027	t=0	t=72	1.733e+06	1.35614e+06	1.48177e+06	1.33353e+06	1.66976e+06	1.54606e+06	1.41625e+06	1.58682e+06	1.67199e+06	1.57243e+06	1.35336e+06	1.38573e+06	1.54419e+06	1.14225e+06	1.09498e+06	977174		241786	79538.9	78000.5	45630.3	116686	62773.3	48294.3	131333	145621
31	ot|OT_ostta10g03420|gb|CEF99493.1	ostta10g03420	CEF99493	27	23	2395.32	Glyceraldehyde 3-phosphate dehydrogenase, NAD(P) binding domain Glyceraldehyde-3-phosphate dehydrogenase signature Glyceraldehyde 3-phosphate dehydrogenase, NAD binding domain GAPDH GAPDH-I: glyceraldehyde-3-phosphate dehydrogenase, type I [O. tauri	0.626228	1.07958	t=24	t=72	0.276502	1.29743	t=0	t=48	0.205242	1.31882	t=0	t=72	0.42827	1.18655	t=48	t=72	1.05324e+07	1.12874e+07	1.07771e+07	1.04554e+07	1.05756e+07	9.6786e+06	8.15118e+06	8.21954e+06	1.10453e+07	9.6636e+06	8.72154e+06	8.37512e+06	1.0128e+07	1.13917e+07	1.15145e+07	9.70425e+06		2.1332e+06	109959	1.13191e+06	999616	508601	293821	1.12172e+06	2448.41	1.44787e+06
32	ot|OT_ostta14g02420|gb|CEG02148.1	ostta14g02420	CEG02148	25	23	1672.76	Serine hydroxymethyltransferase, pyridoxal phosphate binding site SHMT SERINE HYDROXYMETHYLTRANSFERASE, MITOCHONDRIAL Serine hydroxymethyltransferase pyridoxal-phosphate attachment site. Serine hydroxymethyltransferase [glyA]. PLP-dependen [O. tauri	0.252098	1.3416	t=48	t=0	0.414998	1.16835	t=24	t=72	0.697563	1.09786	t=24	t=72	0.588247	1.17203	t=0	t=24	2.26194e+06	2.83185e+06	3.03462e+06	2.65151e+06	2.28793e+06	2.44106e+06	2.17102e+06	2.08931e+06	2.55412e+06	2.72033e+06	2.55578e+06	2.47785e+06	2.47052e+06	2.1079e+06	2.43158e+06	2.17715e+06		183197	208024	156100	137123	241338	6469.57	36130.8	142633	245489
33	ot|OT_ostta01g03030|gb|CEF96677.1	ostta01g03030	CEF96677	24	22	1421.63	FAD linked oxidase, N-terminal FAD linked oxidases, C-terminal domain FAD binding domain 4Fe-4S dicluster domain D-LACTATE DEHYDROGENASE SUBFAMILY NOT NAMED 4Fe-4S ferredoxin-type iron-sulfur binding region signature. 4Fe-4S ferredoxin-typ [O. tauri	0.285962	1.28421	t=24	t=0	0.098763	1.57805	t=48	t=0	0.2037	1.59196	t=24	t=0	0.552645	1.11997	t=0	t=72	988227	1.26909e+06	1.25099e+06	1.00184e+06	969053	1.49997e+06	1.52921e+06	1.50682e+06	1.03607e+06	1.64938e+06	1.62163e+06	1.60425e+06	1.09856e+06	1.07205e+06	1.06141e+06	980880		11686.8	30444.7	186155	62519.1	30282.9	56035.8	149814	33102.2	75087.8
34	ot|OT_ostta11g01530|gb|CEF99623.1	ostta11g01530	CEF99623	23	22	1503.07	Eukaryotic porin/Tom40 [O. tauri]	0.160156	1.17878	t=24	t=72	0.148117	1.41456	t=72	t=0	0.26805	1.3115	t=72	t=0	0.464493	1.1191	t=0	t=48	4.44026e+06	4.73434e+06	4.25315e+06	4.01629e+06	4.35292e+06	5.75479e+06	5.91263e+06	6.15745e+06	4.8527e+06	5.72445e+06	6.06181e+06	6.36434e+06	4.78068e+06	4.3839e+06	4.27188e+06	4.69301e+06		19403.1	62402.3	166889	143887	242402	505368	492707	160733	118936
35	ot|OT_ostta09g01080|gb|CEF98975.1	ostta09g01080	CEF98975	21	20	1445.1	ATPase, F1 complex, gamma subunit conserved site ATP synthase gamma subunit signature ATPsyn_F1gamma: ATP synthase F1, gamma subunit ATP SYNTHASE GAMMA CHAIN SUBFAMILY NOT NAMED ATP synthase gamma subunit signature. ATP synthase gamma chai [O. tauri	0.231	1.26838	t=24	t=72	0.128528	2.21167	t=0	t=72	0.0976632	3.01755	t=0	t=72	0.302259	1.34942	t=0	t=72	8.0926e+06	8.71951e+06	7.38949e+06	6.8745e+06	7.33984e+06	6.68697e+06	4.00657e+06	3.31869e+06	8.88394e+06	6.36894e+06	3.88206e+06	2.94409e+06	9.27846e+06	7.33897e+06	7.03947e+06	6.87587e+06		730296	158117	586764	23214.3	472298	174500	16273.2	748836	654293
36	ot|OT_ostta09g02610|gb|CEF99088.1	ostta09g02610	CEF99088	21	20	1059.04	S-adenosyl-L-homocysteine hydrolase, conserved site SAHH S-adenosyl-L-homocysteine hydrolase, NAD binding domain ahcY: adenosylhomocysteinase ADENOSYLHOMOCYSTEINASE S-adenosyl-L-homocysteine hydrolase signature 1. S-adenosyl-L-homocysteine [O. tauri	0.216042	1.74934	t=0	t=72	0.200234	1.94019	t=0	t=48	0.0451765	2.46292	t=0	t=72	0.813357	1.08508	t=0	t=72	3.39484e+06	2.25133e+06	2.16736e+06	1.94064e+06	3.20896e+06	2.03109e+06	1.65394e+06	1.67666e+06	2.84454e+06	1.90407e+06	1.34363e+06	1.15495e+06	2.90665e+06	2.69165e+06	2.80985e+06	2.67873e+06		615849	194065	237265	23300.2	641046	168325	202517	112721	306388
37	ot|OT_ostta01g01500|gb|CEF96573.1	ostta01g01500	CEF96573	20	20	1500.88	Enolase, N-terminal Coil Enolase signature Enolase, C-terminal TIM barrel domain Enolase, N-terminal domain eno: phosphopyruvate hydratase ENOLASE Enolase signature. Enolase [eno]. Enolase C-terminal domain-like Enolase N-terminal domain-l [O. tauri	0.256166	1.2747	t=0	t=24	0.416624	1.23942	t=72	t=0	0.129894	1.25441	t=72	t=0	0.118425	1.29986	t=72	t=0	3.75409e+06	2.94508e+06	3.48539e+06	3.45429e+06	3.90145e+06	3.91739e+06	4.73869e+06	4.83553e+06	3.51922e+06	4.04315e+06	4.39253e+06	4.41453e+06	3.01636e+06	3.39079e+06	3.74783e+06	3.92086e+06		417137	12587.4	92991.5	2551.25	231895	850351	125637	582805	2621.35
38	ot|OT_ostta03g04500|gb|CEF97265.1	ostta03g04500	CEF97265	20	20	1961.91	[O. tauri]	0.38744	1.30019	t=48	t=0	0.025496	15.3638	t=0	t=72	0.0376779	19.2149	t=0	t=72	0.349982	1.3476	t=0	t=72	4.36656e+07	5.66298e+07	5.67738e+07	4.5149e+07	4.19007e+07	6.65197e+06	3.34571e+06	2.72723e+06	5.09206e+07	7.90739e+06	3.29989e+06	2.65006e+06	5.21014e+07	4.08061e+07	4.06609e+07	3.86622e+07		1.45761e+06	1.56111e+07	1.75535e+06	5.36598e+06	2.60735e+06	1.42489e+06	633977	541266	857955
39	ot|OT_ostta11g00260|gb|CEF99522.1	ostta11g00260	CEF99522	20	20	1343.48	Glycosyl transferase, family 35 Glucan_phosphorylase_GlgP Carbohydrate phosphorylase GLYCOGEN PHOSPHORYLASE ALPHA-GLUCAN PHOSPHORYLASE 1 Phosphorylase pyridoxal-phosphate attachment site. UDP-Glycosyltransferase/glycogen phosphorylase [O. tauri]	0.255148	1.1685	t=0	t=72	0.0801074	1.47418	t=48	t=0	0.140385	1.47913	t=72	t=0	0.235427	1.48008	t=72	t=0	1.15068e+06	1.11666e+06	1.02065e+06	984752	1.28765e+06	1.58589e+06	1.89823e+06	1.79911e+06	1.27706e+06	1.51183e+06	1.83298e+06	1.88895e+06	1.05815e+06	1.30357e+06	1.397e+06	1.56615e+06		76137.3	5465.93	6381.55	36820.6	15032.4	135222	74627.2	100208	21087.1
40	ot|PsbB|gb|CAL36329.1	PsbB	CAL36329	21	20	1899.37	PsbB PS_II_CP47: photosystem II chlorophyll-binding protein CP47 Photosystem II protein Photosystem II antenna protein-like Region of a membrane-bound protein predicted to be embedded in the membrane. [O. tauri]	0.32807	1.2617	t=24	t=48	0.179446	1.29189	t=24	t=72	0.383996	1.27334	t=0	t=72	0.640723	1.26106	t=48	t=72	1.69539e+07	2.01404e+07	1.59629e+07	1.66636e+07	1.4442e+07	1.55229e+07	1.50391e+07	1.20156e+07	1.71076e+07	1.51392e+07	1.54688e+07	1.34353e+07	1.69731e+07	1.77203e+07	1.90495e+07	1.5106e+07		1.13138e+06	640564	2.83967e+06	303335	1.38208e+06	1.83846e+06	1.34728e+06	145133	109538
41	ot|OT_ostta01g01560|gb|CEF96577.1	ostta01g01560	CEF96577	23	20	1999.28	Glyceraldehyde 3-phosphate dehydrogenase, NAD(P) binding domain Glyceraldehyde-3-phosphate dehydrogenase signature Glyceraldehyde 3-phosphate dehydrogenase, NAD binding domain GAPDH GAPDH-I: glyceraldehyde-3-phosphate dehydrogenase, type I [O. tauri	0.563752	1.095	t=24	t=72	0.050021	1.2354	t=0	t=72	0.403635	1.22924	t=0	t=72	0.275526	1.21938	t=24	t=0	1.11267e+07	1.2152e+07	1.18204e+07	1.10977e+07	1.10053e+07	1.05607e+07	9.44999e+06	8.90825e+06	1.15464e+07	1.03942e+07	1.02667e+07	9.39315e+06	1.04291e+07	1.2717e+07	1.26092e+07	1.17502e+07		1.38485e+06	783146	775818	567624	278101	383267	124033	126897	1.17637e+06
42	ot|OT_ostta13g00230|gb|CEG00012.1	ostta13g00230	CEG00012	20	20	1808.99	FAS1 domain Fasciclin domain FAS1/BIgH3 domain profile. [O. tauri]	0.595665	1.12573	t=0	t=24	0.62032	1.13993	t=0	t=48	0.354335	1.27686	t=24	t=72	0.430759	1.33038	t=48	t=24	1.55364e+07	1.38012e+07	1.5505e+07	1.52903e+07	1.63742e+07	1.59501e+07	1.43642e+07	1.54608e+07	1.58758e+07	1.72255e+07	1.36889e+07	1.34905e+07	1.41597e+07	1.20907e+07	1.60853e+07	1.40772e+07		1.61227e+06	1.27798e+06	2.21891e+06	1.66692e+06	819876	2.35679e+06	1.67925e+06	1.86407e+06	1.0617e+06
43	ot|OT_ostta07g02040|gb|CEF98690.1	ostta07g02040	CEF98690	20	19	847.71	Coil [O. tauri]	0.180201	1.24434	t=72	t=0	0.101914	1.49952	t=72	t=0	0.0805599	1.24603	t=48	t=0	0.279565	1.42714	t=72	t=0	389581	444643	463043	484770	388241	511313	523853	582175	430104	475906	535921	520228	446053	514786	568248	636581		38390	44766.4	78860	41695.6	22145.6	5112.86	50419.7	11171.3	38959.8
44	ot|OT_ostta03g03410|gb|CEF97187.1;ot|OT_ostta09g03490|gb|CEF99162.1	ostta03g03410	CEF97187	19	19	1528.4	ml(CDPK Calcium Dependent Protein Kinase CDPK CAMK-from:Ot03g03430)gb(Serine/threonine-protein kinase, active site) EF-hand, calcium binding motif Serine/Threonine protein kinases, catalytic domain Protein kinase domain EF-hand domain pair [O. tauri	0.504614	1.14169	t=48	t=24	0.132825	1.93377	t=72	t=0	0.0275286	1.92099	t=72	t=0	0.194414	1.41922	t=48	t=0	2.13907e+06	1.93483e+06	2.20897e+06	2.11093e+06	2.1165e+06	2.73096e+06	3.56652e+06	4.09283e+06	1.95236e+06	2.78318e+06	3.53468e+06	3.75046e+06	1.7766e+06	2.22703e+06	2.52139e+06	2.41431e+06		221870	88277.2	41854.7	169475	177311	257550	13846.6	417532	24569.2
45	ot|OT_ostta02g02460|gb|CEG01038.1	ostta02g02460	CEG01038	19	19	1344.61	Phosphate transporter Phosphate transporter family PHOSPHATE TRANSPORTER Region of a membrane-bound protein predicted to be embedded in the membrane. [O. tauri]	0.0714994	7.06223	t=0	t=48	0.285192	1.51321	t=72	t=0	0.0624348	8.3067	t=0	t=48	0.0939178	3.03762	t=72	t=0	6.29757e+06	5.45738e+06	891726	3.93964e+06	5.30724e+06	6.95983e+06	6.54141e+06	8.03099e+06	4.70503e+06	1.06136e+06	566413	596293	6.67706e+06	1.40369e+07	1.68708e+07	2.02824e+07		1.34347e+06	348464	227853	397198	1.28982e+06	636917	403907	385547	861287
46	ot|OT_ostta18g01250|gb|CAL58586.1	ostta18g01250	CAL58586	21	19	1228.07	Ferredoxin-NADP+ reductase Flavoprotein pyridine nucleotide cytochrome reductase signature Frd-NADP+_RD FNR-PetH Oxidoreductase NAD-binding domain FERREDOXIN--NADP REDUCTASE, LEAF ISOZYME 1, CHLOROPLASTIC-RELATED FLAVODOXIN-RELATED Ferredo [O. tauri	0.505732	1.11621	t=0	t=24	0.581315	1.1	t=0	t=48	0.497541	1.15342	t=0	t=72	0.590794	1.18924	t=48	t=72	4.80661e+06	4.30617e+06	4.78595e+06	4.58333e+06	4.5969e+06	4.23679e+06	4.17901e+06	4.29888e+06	4.6114e+06	4.55593e+06	4.08427e+06	3.99803e+06	4.31286e+06	4.06792e+06	4.62419e+06	3.88837e+06		712049	74211.5	104002	143260	375749	241688	276346	257354	807864
47	ot|OT_ostta02g00610|gb|CAL52064.2	ostta02g00610	CAL52064	20	19	2081.98	ATPase, F1 complex beta subunit/V1 complex, C-terminal ATPases associated with a variety of cellular activities ATP synthase alpha/beta chain, C terminal domain ATP synthase alpha/beta family, nucleotide-binding domain atpD: ATP synthase F [O. tauri	0.107654	1.30855	t=0	t=72	0.130498	1.51442	t=72	t=0	0.0679082	1.24862	t=48	t=0	0.560182	1.16859	t=48	t=24	5.25294e+06	5.19106e+06	4.42553e+06	4.01433e+06	4.8969e+06	6.40885e+06	6.81837e+06	7.41596e+06	5.42949e+06	5.97122e+06	6.77937e+06	6.52418e+06	5.15463e+06	4.43648e+06	5.18444e+06	4.74944e+06		279538	391096	488047	153421	70456.9	578156	189135	927456	353058
48	ot|OT_ostta07g04530|gb|CEF98878.1	ostta07g04530	CEF98878	18	18	1193	Translation elongation/initiation factor/Ribosomal, beta-barrel GTP-binding elongation factor signature Elongation factor G C-terminus Elongation factor G, domain IV Elongation Factor G, domain II small_GTP: small GTP-binding protein domai [O. tauri	0.224466	1.70079	t=0	t=72	0.00530785	3.03046	t=0	t=72	0.0446552	3.2359	t=0	t=72	0.241293	1.94849	t=0	t=72	2.85445e+06	1.86074e+06	1.73994e+06	1.6783e+06	2.38747e+06	887451	883871	787825	2.55012e+06	953245	890190	788072	2.27008e+06	1.45161e+06	1.62787e+06	1.16505e+06		259924	329238	118222	145407	53506.9	12732.6	23465.4	11244.2	71133.2
49	ot|OT_ostta18g01710|gb|CEG00781.1	ostta18g01710	CEG00781	19	18	1143.93	Coil [O. tauri]	0.227253	1.21455	t=48	t=24	0.0477916	17.2524	t=72	t=0	0.0348804	14.3634	t=72	t=0	0.0601067	3.96327	t=72	t=0	195006	179698	218253	210555	244617	1.40659e+06	2.66172e+06	4.22024e+06	225108	1.18358e+06	2.07676e+06	3.23332e+06	190452	249192	284275	754812		27357.8	11882.6	35614.7	19250.8	19473.4	57182.8	178358	840704	11652.9
50	ot|OT_ostta12g00210|gb|CEF99763.1	ostta12g00210	CEF99763	18	18	940.06	Coil Proline rich extensin signature FORMIN-RELATED Region of a membrane-bound protein predicted to be embedded in the membrane. [O. tauri]	0.822983	1.07898	t=24	t=48	0.210933	1.65285	t=72	t=0	0.202631	1.68489	t=72	t=0	0.176711	1.62883	t=72	t=0	1.00032e+06	1.07171e+06	993262	1.02557e+06	1.10271e+06	1.52229e+06	1.71914e+06	1.82262e+06	1.07312e+06	1.57071e+06	1.66401e+06	1.80808e+06	949385	1.10028e+06	1.34001e+06	1.54638e+06		172647	213048	28962.2	53594.4	14947.8	127090	110312	343921	42338.2
51	ot|OT_ostta07g02310|gb|CEF98707.1	ostta07g02310	CEF98707	18	18	1147.65	Chaperonin Cpn60 Coil 60kDa chaperonin signature GroEL: chaperonin GroL TCP-1/cpn60 chaperonin family CHAPERONIN 60 SUBUNIT BETA 1, CHLOROPLASTIC-RELATED Chaperonins cpn60 signature. 60 kDa chaperonin [groL]. GroEL equatorial domain-like G [O. tauri	0.745944	1.05925	t=0	t=72	0.283443	1.14155	t=0	t=48	0.448124	1.15997	t=0	t=48	0.310184	1.32859	t=0	t=48	1.79374e+06	1.70612e+06	1.77083e+06	1.69341e+06	1.84648e+06	1.8161e+06	1.61751e+06	1.62879e+06	1.88192e+06	1.87646e+06	1.62239e+06	1.64584e+06	1.74226e+06	1.34788e+06	1.31136e+06	1.3586e+06		122363	134885	159591	149438	25393.7	77894	20847.1	137092	154622
52	ot|OT_ostta04g02740|gb|CEF97598.1	ostta04g02740	CEF97598	18	18	1344.83	P-loop containing nucleoside triphosphate hydrolase Phosphoribulokinase family signature Phosphoribulokinase / Uridine kinase family URIDINE KINASE PHOSPHORIBULOKINASE, CHLOROPLASTIC Phosphoribulokinase signature. P-loop containing nucleos [O. tauri	0.52341	1.25742	t=0	t=72	0.457376	1.22323	t=0	t=72	0.337658	1.26048	t=0	t=72	0.167655	1.29621	t=24	t=72	8.84164e+06	8.65856e+06	7.99164e+06	7.0316e+06	8.63154e+06	7.33064e+06	7.25528e+06	7.05633e+06	8.27174e+06	7.08959e+06	6.66724e+06	6.56237e+06	7.81459e+06	9.12288e+06	8.50953e+06	7.03813e+06		2.01245e+06	962958	564237	416907	363757	938301	1.06512e+06	5506.37	428447
53	ot|OT_ostta14g01890|gb|CAL56969.1	ostta14g01890	CAL56969	18	18	1055.03	Malate/L-lactate dehydrogenase OXIDOREDUCTASE-RELATED L-sulfolactate dehydrogenase-like [O. tauri]	0.0758971	1.6048	t=72	t=24	0.453662	1.04967	t=48	t=24	0.305727	1.24118	t=48	t=72	0.135867	1.5567	t=72	t=0	1.79252e+06	1.4982e+06	2.11747e+06	2.40431e+06	1.70151e+06	1.63443e+06	1.71561e+06	1.70871e+06	1.71768e+06	1.69426e+06	1.89848e+06	1.52957e+06	1.40584e+06	1.57263e+06	2.13017e+06	2.18847e+06		328632	151090	319049	323086	258580	329892	281777	223689	290624
54	ot|OT_ostta16g02310|gb|CEG00441.1	ostta16g02310	CEG00441	18	18	1443.59	Chlorophyll A-B binding protein, plant CHLOROPHYLL A-B BINDING PROTEIN CP29.1, CHLOROPLASTIC-RELATED CHLOROPHYLL A/B BINDING PROTEIN Chlorophyll a-b binding protein [O. tauri]	0.529786	1.12298	t=0	t=24	0.522593	1.29337	t=48	t=24	0.510601	1.22638	t=48	t=24	0.539605	1.33759	t=48	t=0	1.57605e+07	1.40345e+07	1.55755e+07	1.5707e+07	1.25013e+07	1.17852e+07	1.52426e+07	1.25296e+07	1.31172e+07	1.27714e+07	1.56626e+07	1.34127e+07	1.29314e+07	1.5217e+07	1.72969e+07	1.66626e+07		289691	1.00027e+06	1.45989e+06	1.56019e+06	317108	2.00579e+06	229316	4.93672e+06	275247
55	ot|OT_ostta08g04010|gb|CEG01619.1	ostta08g04010	CEG01619	18	17	1386.63	[O. tauri]	0.0789898	1.32429	t=72	t=0	0.0585659	1.41472	t=72	t=0	0.175861	1.40615	t=48	t=0	0.135718	1.61281	t=72	t=0	2.02481e+06	2.32045e+06	2.46098e+06	2.68144e+06	2.29414e+06	3.03234e+06	2.95964e+06	3.24556e+06	2.2323e+06	2.89242e+06	3.13895e+06	3.01644e+06	2.03741e+06	2.32256e+06	3.01647e+06	3.28596e+06		122752	162013	105599	60451	554.886	56208.8	36410.1	105150	205048
56	ot|OT_ostta05g02426|gb|CEF97983.1	ostta05g02426	CEF97983	18	17	821.54	Prefoldin Coil [O. tauri]	0.464663	1.22986	t=72	t=0	0.281779	1.31118	t=72	t=0	0.203009	1.25733	t=72	t=0	0.130349	1.40057	t=72	t=24	205712	221994	237199	252997	229140	284661	263097	300444	226450	267442	270029	284723	241227	229700	242918	321712		21435	43147.1	71120.9	12593.1	36848.7	4113.15	1203.45	13147.9	45132.1
57	ot|OT_ostta15g00830|gb|CAL57499.1	ostta15g00830	CAL57499	17	17	1040.36	Pyridoxal phosphate-dependent transferase, major region, subdomain 2 CGS OAH_OAS_sulfhy: O-acetylhomoserine aminocarboxypropyltransferase/cysteine synthase Cys/Met metabolism PLP-dependent enzyme TRANS-SULFURATION ENZYME FAMILY MEMBER PROT [O. tauri	0.589607	1.11394	t=72	t=24	0.26788	1.25847	t=72	t=0	0.210871	1.40019	t=72	t=0	0.332561	1.26564	t=48	t=0	1.71433e+06	1.66482e+06	1.81058e+06	1.85451e+06	1.80653e+06	1.94268e+06	2.11133e+06	2.27346e+06	1.62107e+06	1.94482e+06	2.06796e+06	2.2698e+06	1.57691e+06	1.6783e+06	1.9958e+06	1.90879e+06		7439.3	247272	33316.6	150592	12769.3	260608	26712.2	219373	1687.72
58	ot|OT_ostta05g03830|gb|CEF98086.1	ostta05g03830	CEF98086	17	17	1173.96	Chlorophyll A-B binding protein, plant CHLOROPHYLL A-B BINDING PROTEIN 6, CHLOROPLASTIC CHLOROPHYLL A/B BINDING PROTEIN Chlorophyll a-b binding protein [O. tauri]	0.454628	1.1906	t=24	t=72	0.349426	1.16528	t=24	t=72	0.256208	1.21386	t=24	t=72	0.601493	1.27288	t=48	t=72	3.96108e+06	3.99441e+06	3.36276e+06	3.35495e+06	3.15484e+06	3.40633e+06	3.12714e+06	2.92318e+06	3.37774e+06	3.43146e+06	3.31661e+06	2.82689e+06	3.53269e+06	3.4292e+06	3.68512e+06	2.8951e+06		353802	214693	357763	498790	370771	362380	4449.9	161549	7470.6
59	ot|OT_ostta05g01230|gb|CEF97893.1	ostta05g01230	CEF97893	17	17	1339.07	Porphobilinogen deaminase, C-terminal Porphobilinogen deaminase signature PBGD Porphobilinogen deaminase, dipyromethane cofactor binding domain hemC: porphobilinogen deaminase Porphobilinogen deaminase, C-terminal domain PORPHOBILINOGEN DE [O. tauri	0.530664	1.20131	t=0	t=72	0.099194	1.31489	t=0	t=24	0.213817	1.48344	t=0	t=72	0.471191	1.29122	t=48	t=72	1.95939e+06	1.67764e+06	1.72366e+06	1.63105e+06	1.69478e+06	1.28891e+06	1.34146e+06	1.3241e+06	1.83184e+06	1.32402e+06	1.3189e+06	1.23486e+06	1.61657e+06	1.81036e+06	1.92131e+06	1.48798e+06		352463	150253	159802	41978.8	49605.9	6975.1	32748.2	42146.1	227671
60	ot|OT_ostta10g03430|gb|CEF99494.1	ostta10g03430	CEF99494	17	17	1140.76	NAD-dependent epimerase/dehydratase NAD dependent epimerase/dehydratase family NAD DEPENDENT EPIMERASE/DEHYDRATASE UDP-SULFOQUINOVOSE SYNTHASE, CHLOROPLASTIC NAD(P)-binding Rossmann-fold domains [O. tauri]	0.258811	1.35152	t=0	t=72	0.182335	1.3635	t=0	t=72	0.168426	1.53676	t=0	t=72	0.209291	1.84336	t=72	t=0	1.87854e+06	1.60035e+06	1.39099e+06	1.38995e+06	1.89662e+06	1.7746e+06	1.48707e+06	1.39099e+06	1.74034e+06	1.61467e+06	1.22179e+06	1.13247e+06	1.90079e+06	2.69469e+06	3.29762e+06	3.50385e+06		307666	68106.5	70218.8	117363	117497	78476.8	142241	21465.3	282015
61	ot|OT_ostta02g02510|gb|CEG01043.1	ostta02g02510	CEG01043	16	16	954.86	Pyridine nucleotide-disulphide oxidoreductase, FAD/NAD(P)-binding domain Aromatic-ring hydroxylase (flavoprotein monooxygenase) signature ChlP: geranylgeranyl reductase GG-red-SF: geranylgeranyl reductase family BchP-ChlP: geranylgeranyl r [O. tauri	0.20563	1.43832	t=24	t=48	0.0904187	3.11285	t=0	t=72	0.0888072	3.30307	t=0	t=48	0.273087	1.53511	t=0	t=72	3.11347e+06	3.35175e+06	2.33032e+06	2.35373e+06	2.77354e+06	1.33249e+06	900096	890998	3.06215e+06	1.39379e+06	927061	951387	3.48115e+06	2.50601e+06	2.38987e+06	2.26769e+06		222437	301075	145378	191522	25140	12112.8	8753.73	188143	196577
62	ot|OT_ostta18g01090|gb|CEG00735.1	ostta18g01090	CEG00735	16	16	1029.67	Pyridoxal phosphate-dependent transferase, major region, subdomain 2 Aminotransferase class-V AMINOTRANSFERASE CLASS V SUBFAMILY NOT NAMED PLP-dependent transferases [O. tauri]	0.291618	1.65983	t=48	t=0	0.237129	1.51451	t=24	t=0	0.199465	1.661	t=48	t=0	0.532719	1.26302	t=48	t=0	1.41054e+06	1.96611e+06	2.34125e+06	1.64019e+06	1.49794e+06	2.26865e+06	2.07063e+06	1.72621e+06	1.59069e+06	2.62569e+06	2.64214e+06	2.2995e+06	1.46253e+06	1.67636e+06	1.84721e+06	1.49176e+06		165830	251203	452988	40021.9	155557	17218.8	222069	195912	223801
63	ot|OT_ostta03g02470|gb|CAL52900.1	ostta03g02470	CAL52900	16	16	1379.66	Acetohydroxy acid isomeroreductase, catalytic Acetohydroxy acid isomeroreductase, catalytic domain KETOL-ACID REDUCTOISOMERASE, CHLOROPLASTIC FAMILY NOT NAMED NAD(P)-binding Rossmann-fold domains 6-phosphogluconate dehydrogenase C-terminal [O. tauri	0.453342	1.31288	t=0	t=72	0.152358	1.63151	t=0	t=72	0.187269	1.53344	t=0	t=48	0.40012	1.36267	t=0	t=72	2.98328e+06	2.52479e+06	2.51393e+06	2.27232e+06	2.96207e+06	2.31563e+06	2.04909e+06	1.81554e+06	3.00128e+06	2.31764e+06	1.95721e+06	2.07049e+06	2.62271e+06	1.99198e+06	2.15413e+06	1.92469e+06		721399	162232	95266.1	77980.9	95061.1	42620	313709	269747	373456
64	ot|OT_ostta03g00180|gb|CEF96952.1	ostta03g00180	CEF96952	16	16	1212.41	Lactate dehydrogenase/glycoside hydrolase, family 4, C-terminal Lac_mal_DH lactate/malate dehydrogenase, NAD binding domain MDH_euk_gproteo: malate dehydrogenase, NAD-dependent lactate/malate dehydrogenase, alpha/beta C-terminal domain MAL [O. tauri	0.438437	1.17399	t=0	t=72	0.0397147	2.27071	t=72	t=0	0.0941889	2.18132	t=72	t=0	0.307585	1.47843	t=72	t=0	2.21568e+06	2.13611e+06	2.03578e+06	1.8873e+06	2.03092e+06	3.24937e+06	4.39838e+06	4.61164e+06	2.08261e+06	2.85586e+06	4.14433e+06	4.54284e+06	2.01754e+06	2.64354e+06	2.90388e+06	2.98279e+06		95077.8	126856	153155	181578	46411.8	111789	78006.7	184005	102302
65	ot|PetA|gb|CAL36374.1	PetA	CAL36374	16	16	944.76	PetA Cytochrome F signature Apocytochrome F, C-terminal Cytochrome f family profile. Apocytochrome f [petA]. Cytochrome f subunit of the cytochrome b6f complex, transmembrane anchor Cytochrome f, large domain Rudiment single hybrid motif R [O. tauri	0.502365	1.13729	t=24	t=48	0.18129	1.14821	t=24	t=48	0.323032	1.14211	t=0	t=48	0.0672516	1.21166	t=0	t=48	4.5968e+06	5.07013e+06	4.45807e+06	4.76958e+06	4.28919e+06	4.78901e+06	4.17086e+06	4.73803e+06	4.86426e+06	4.60051e+06	4.25899e+06	4.63407e+06	5.1242e+06	4.53676e+06	4.22909e+06	5.05243e+06		5298.37	736353	518853	15671.4	4753.74	212852	3654.89	248192	394642
66	ot|OT_ostta09g02130|gb|CAL55369.1	ostta09g02130	CAL55369	17	16	1123.15	Cation-transporting P-type ATPase, C-terminal Coil H+-transporting ATPase (proton pump) signature P-type cation-transporting ATPase superfamily signature Cation transporter/ATPase, N-terminus ATPase-IIB_Ca: calcium-translocating P-type ATP [O. tauri	0.518491	1.07925	t=72	t=48	0.110057	1.45648	t=72	t=0	0.284971	1.33452	t=48	t=0	0.245963	1.93904	t=72	t=0	705673	703703	685258	739567	745434	936556	991555	1.08571e+06	671324	822973	895893	798475	732378	942280	1.25823e+06	1.42011e+06		6933.11	47057.9	16840.9	29479.7	4358.01	46149	9904.9	50983.9	84841.1
67	ot|OT_ostta03g00350|gb|CAL52685.1	ostta03g00350	CAL52685	16	16	1166.14	Fructose-1,6-bisphosphatase class 1/Sedoheputulose-1,7-bisphosphatase Fructose-1,6-bisphosphatase signature FBPtase FBPtase_SBPase Fructose-1-6-bisphosphatase FRUCTOSE-1,6-BISPHOSPHATASE-RELATED FRUCTOSE-1,6-BISPHOSPHATASE, CHLOROPLASTIC F [O. tauri	0.302962	1.17377	t=48	t=24	0.549602	1.09793	t=24	t=0	0.273092	1.23686	t=24	t=48	0.279824	1.22697	t=48	t=0	2.85251e+06	2.63048e+06	3.08759e+06	2.72518e+06	2.83548e+06	3.11314e+06	2.86989e+06	2.99514e+06	2.82052e+06	3.29312e+06	2.66248e+06	2.67001e+06	2.55494e+06	2.94e+06	3.13483e+06	3.01074e+06		50846.2	102324	190996	119345	119497	221482	52084	306154	259646
68	ot|OT_ostta03g02830|gb|CAL52935.1	ostta03g02830	CAL52935	15	15	849.03	Pyridoxal phosphate-dependent transferase, major region, subdomain 2 Aminotransferase class I and II Alanine aminotransferase SUBGROUP I AMINOTRANSFERASE RELATED PLP-dependent transferases [O. tauri]	0.33649	1.29391	t=48	t=24	0.192327	1.61242	t=72	t=0	0.170799	1.909	t=72	t=0	0.380325	1.22266	t=48	t=24	1.25272e+06	1.17691e+06	1.52282e+06	1.36873e+06	1.48936e+06	1.63619e+06	2.22049e+06	2.40147e+06	1.30757e+06	1.80507e+06	2.20028e+06	2.49615e+06	1.08789e+06	1.0715e+06	1.31009e+06	1.11967e+06		123817	10753.5	262832	252729	30740.2	137872	334315	135170	9908.88
69	ot|OT_ostta05g01780|gb|CAL53934.1	ostta05g01780	CAL53934	15	15	1382.81	Chlorophyll A-B binding protein, plant CHLOROPHYLL A/B BINDING PROTEIN SUBFAMILY NOT NAMED Chlorophyll a-b binding protein [O. tauri]	0.392196	1.14005	t=0	t=48	0.102289	1.81171	t=72	t=0	0.221078	1.47568	t=72	t=0	0.238637	1.58284	t=72	t=0	2.02921e+07	1.9634e+07	1.77993e+07	1.78934e+07	1.98963e+07	3.01873e+07	3.53055e+07	3.60463e+07	2.32863e+07	2.91357e+07	3.29371e+07	3.43631e+07	2.12345e+07	2.46625e+07	2.90493e+07	3.36107e+07		766145	1.1482e+06	1.46517e+06	762614	577825	489435	2.06642e+06	3.74351e+06	1.04016e+06
70	ot|OT_ostta18g01880|gb|CAL58650.1	ostta18g01880	CAL58650	15	15	1404.93	Ribulose bisphosphate carboxylase, small chain RuBisCO small subunit signature FAMILY NOT NAMED RuBisCO, small subunit [O. tauri]	0.661175	1.13138	t=0	t=72	0.0696287	3.67956	t=0	t=72	0.0739948	4.87477	t=0	t=72	0.525553	1.37059	t=0	t=72	9.03159e+07	8.3019e+07	9.02776e+07	7.9828e+07	8.92049e+07	4.32839e+07	3.22076e+07	2.42434e+07	9.79261e+07	4.7839e+07	3.03306e+07	2.00884e+07	8.0533e+07	6.39061e+07	8.02826e+07	5.87577e+07		1.37065e+07	2.21198e+06	2.05682e+07	4.11395e+06	209858	3.46247e+06	2.25672e+06	3.053e+06	7.56708e+06
71	ot|OT_ostta17g00050|gb|CEG00480.1	ostta17g00050	CEG00480	16	15	954.3	Histidine kinase-like ATPase, ATP-binding domain Coil 90kDa heat shock protein signature Histidine kinase-like ATPases HSP90_HTPG Hsp90 protein Histidine kinase-, DNA gyrase B-, and HSP90-like ATPase ENDOPLASMIN HOMOLOG HEAT SHOCK PROTEIN [O. tauri]	0.128726	1.35328	t=24	t=72	0.280489	1.22806	t=24	t=0	0.493321	1.145	t=24	t=0	0.413694	1.07675	t=24	t=0	1.23595e+06	1.4461e+06	1.09722e+06	1.06859e+06	1.22032e+06	1.49863e+06	1.3322e+06	1.32606e+06	1.29276e+06	1.4802e+06	1.30521e+06	1.36291e+06	1.30552e+06	1.40571e+06	1.39279e+06	1.36677e+06		61599.9	32012.8	42351.1	19987.8	11131.4	48823.9	70029.1	99953	41163.7
72	ot|OT_ostta02g04060|gb|CEG01170.1	ostta02g04060	CEG01170	16	15	1437.98	WD40/YVTN repeat-like-containing domain SdiA-regulated PAN/Apple domain profile. Hairpin loop containing domain-like Thermostable phytase (3-phytase) [O. tauri]	0.0577477	1.35538	t=0	t=48	0.397955	1.17411	t=72	t=24	0.158125	1.40802	t=0	t=48	0.0658648	16.5553	t=72	t=0	340725	315993	251386	271243	351052	337226	371397	395940	327390	277266	232517	284415	426405	2.74971e+06	5.18155e+06	7.05925e+06		34369	29921.3	33434.3	33030.3	5847.63	56311.3	62731.7	44497.8	32815.5
73	ot|OT_ostta12g02700|gb|CEF99960.1	ostta12g02700	CEF99960	14	14	819.94	Region of a membrane-bound protein predicted to be embedded in the membrane. [O. tauri]	0.376888	1.40203	t=72	t=0	0.0971943	2.48679	t=72	t=0	0.153121	2.20204	t=72	t=0	0.121311	4.00207	t=72	t=0	407579	429910	464638	571439	499580	781749	1.06635e+06	1.24235e+06	440715	682136	852864	970473	403507	522900	1.15257e+06	1.61486e+06		20877.3	99651.1	14683	39431.7	33731.8	66593	25496.1	232588	39080.3
74	ot|OT_ostta01g04920|gb|CEF96815.1	ostta01g04920	CEF96815	16	14	1031.64	P-loop containing nucleoside triphosphate hydrolase ATPases associated with a variety of cellular activities ATPase family associated with various cellular activities (AAA) Peptidase family M41 FtsH_fam: ATP-dependent metallopeptidase HflB [O. tauri	0.266909	1.54546	t=24	t=72	0.235301	1.7919	t=24	t=72	0.465137	1.37297	t=24	t=72	0.295624	1.89168	t=0	t=72	1.50611e+06	2.26175e+06	1.63464e+06	1.46348e+06	1.53133e+06	2.49765e+06	1.62396e+06	1.39386e+06	1.87567e+06	2.40989e+06	2.11223e+06	1.75524e+06	2.10035e+06	1.65287e+06	2.02416e+06	1.11031e+06		622286	240075	354896	317745	151522	10504.8	501658	26567.4	174281
75	ot|AtpF|gb|CAL36371.1	AtpF	CAL36371	15	14	912.7	AtpF Coil ATP synthase B/B' CF(0) ATP synthase subunit b [atpF]. [O. tauri]	0.305342	1.13738	t=24	t=72	0.0821652	1.87772	t=24	t=72	0.0771653	2.61908	t=0	t=72	0.148378	1.3375	t=0	t=24	3.11748e+06	3.45509e+06	3.07168e+06	3.03776e+06	2.7038e+06	2.80283e+06	1.67072e+06	1.49268e+06	3.36124e+06	2.87886e+06	1.7153e+06	1.28336e+06	3.62603e+06	2.71105e+06	2.94995e+06	2.93434e+06		265455	266166	256253	13333.2	81692.8	168984	209492	240698	1040.92
76	ot|OT_ostta08g02510|gb|CEG01502.1	ostta08g02510	CEG01502	17	14	955.15	Carbamoyl-phosphate synthase large subunit, CPSase domain Carbamoyl-phosphate synthase protein CPSase domain signature Carbamoyl-phosphate synthetase large chain, oligomerisation domain MGS-like domain CPSaseII_lrg: carbamoyl-phosphate syn [O. tauri	0.226382	1.37531	t=0	t=24	0.081959	1.26158	t=48	t=24	0.288483	1.23857	t=48	t=24	0.730799	1.10208	t=48	t=72	729171	530185	643669	685760	605430	585464	738612	688416	637425	613411	759754	674170	552647	546072	591665	536863		22272.4	6264.09	42597.9	71893.5	39088.9	35018.7	65578	69762.1	47399.7
77	ot|OT_ostta11g03020|gb|CEF99731.1	ostta11g03020	CEF99731	16	14	1236.78	Annexin Annexin family signature Annexin repeats ANNEXIN [O. tauri]	0.15303	1.20599	t=24	t=72	0.223446	1.23468	t=48	t=0	0.211521	1.28208	t=72	t=0	0.0575548	1.20122	t=48	t=0	1.48439e+06	1.56978e+06	1.34991e+06	1.30165e+06	1.46266e+06	1.76373e+06	1.80591e+06	1.75375e+06	1.50146e+06	1.71887e+06	1.82862e+06	1.92499e+06	1.40885e+06	1.59858e+06	1.69234e+06	1.66774e+06		125631	80535.6	24051.6	97451.9	81539.8	93515.7	88378.4	11565.8	33477.4
78	ot|OT_ostta15g02670|gb|CEG01861.1	ostta15g02670	CEG01861	16	14	1030.72	Photosystem I PsaD PHOTOSYSTEM I REACTION CENTER SUBUNIT II-1, CHLOROPLASTIC-RELATED FAMILY NOT NAMED Photosystem I subunit PsaD [O. tauri]	0.440185	1.23755	t=24	t=72	0.344409	1.22175	t=24	t=48	0.335128	1.19095	t=0	t=48	0.408118	1.27596	t=0	t=72	5.01465e+06	5.53035e+06	4.50659e+06	4.46877e+06	5.31195e+06	5.82322e+06	4.76628e+06	5.51713e+06	5.89078e+06	5.55048e+06	4.94628e+06	5.08051e+06	6.2758e+06	4.92001e+06	5.3477e+06	4.91848e+06		644916	281468	618498	1.0944e+06	428026	1.28229e+06	1.15757e+06	881460	1.09246e+06
79	ot|OT_ostta10g01680|gb|CEF99364.1	ostta10g01680	CEF99364	14	14	813.26	Adenine nucleotide translocator 1 Mitochondrial carrier protein signature Adenine nucleotide translocator signature FAMILY NOT NAMED ADP/ATP TRANSLOCASE 4 Solute carrier (Solcar) repeat profile. Region of a membrane-bound protein predicted [O. tauri	0.712395	1.07874	t=24	t=48	0.262581	1.37571	t=72	t=0	0.469672	1.14474	t=72	t=0	0.372447	1.26293	t=72	t=24	2.29743e+06	2.47275e+06	2.29227e+06	2.30219e+06	2.46894e+06	3.14066e+06	3.05616e+06	3.39654e+06	2.84621e+06	3.05656e+06	3.15453e+06	3.25816e+06	2.73834e+06	2.50766e+06	2.82954e+06	3.167e+06		27775.3	490634	54152.9	111090	7317.65	326697	97884.5	326369	95025.7
80	ot|OT_ostta01g06340|gb|CEF96917.1	ostta01g06340	CEF96917	14	14	926.3	Histone H4 Histone H4 signature Core histone H2A/H2B/H3/H4 HISTONE H4 Histone H4 signature. Histone-fold [O. tauri]	0.52505	1.24524	t=48	t=0	0.0659173	1.74592	t=72	t=0	0.102278	1.5263	t=24	t=0	0.252513	1.38605	t=72	t=48	2.94636e+07	3.01532e+07	3.66893e+07	3.07205e+07	2.90205e+07	4.97554e+07	4.95555e+07	5.06675e+07	3.67372e+07	5.60719e+07	4.6136e+07	4.83893e+07	3.44802e+07	3.24263e+07	2.76778e+07	3.83629e+07		654673	1.04083e+07	7.47875e+06	4.3117e+06	4.15185e+06	4.32277e+06	4.96588e+06	2.32475e+06	4.35851e+06
81	ot|OT_ostta02g04800|gb|CAL52594.1	ostta02g04800	CAL52594	14	14	792.68	Chlorophyll A-B binding protein, plant CHLOROPHYLL A/B BINDING PROTEIN CHLOROPHYLL A-B BINDING PROTEIN 6, CHLOROPLASTIC Chlorophyll a-b binding protein [O. tauri]	0.191398	1.22139	t=24	t=0	0.526139	1.06207	t=72	t=48	0.302242	1.21876	t=0	t=72	0.184049	1.23538	t=0	t=72	5.56578e+06	6.79798e+06	5.67373e+06	5.6851e+06	5.85627e+06	6.18117e+06	5.84101e+06	6.20356e+06	6.21698e+06	5.95417e+06	5.32398e+06	5.10106e+06	6.42564e+06	5.66119e+06	6.0984e+06	5.20136e+06		215924	150004	75185.4	311623	208328	341931	300787	486033	342565
82	ot|OT_ostta18g01230|gb|CAL58584.1	ostta18g01230	CAL58584	14	14	1000.1	Chlorophyll A-B binding protein, plant CHLOROPHYLL A/B BINDING PROTEIN LIGHT-HARVESTING COMPLEX I CHLOROPHYLL A/B BINDING PROTEIN 3 Chlorophyll a-b binding protein [O. tauri]	0.422796	1.27499	t=0	t=72	0.302854	1.45502	t=48	t=72	0.421018	1.24813	t=48	t=24	0.753365	1.19885	t=48	t=0	7.44148e+06	6.90443e+06	6.70305e+06	5.8365e+06	4.78248e+06	4.42122e+06	6.38276e+06	4.38672e+06	5.90849e+06	4.99617e+06	6.23586e+06	5.07428e+06	5.66733e+06	6.15714e+06	6.79428e+06	6.38625e+06		194336	731911	934388	544844	171982	499058	910532	1.48744e+06	527744
83	ot|OT_ostta15g00955|gb|CAL57515.1	ostta15g00955	CAL57515	15	14	1050.65	S-adenosylmethionine synthetase, C-terminal MAT S-adenosylmethionine synthetase, central domain S-adenosylmethionine synthetase, N-terminal domain S-adenosylmethionine synthetase, C-terminal domain metK: methionine adenosyltransferase S-AD [O. tauri	0.350991	1.22168	t=0	t=24	0.395516	1.24994	t=72	t=24	0.708957	1.08502	t=72	t=24	0.783421	1.05052	t=48	t=72	3.12276e+06	2.55612e+06	2.70094e+06	2.58519e+06	3.40487e+06	3.00112e+06	3.42071e+06	3.75122e+06	3.12169e+06	2.99207e+06	3.19278e+06	3.24644e+06	2.95974e+06	2.9254e+06	3.06153e+06	2.91431e+06		430497	136389	89940.9	107872	74724.8	509385	128872	237458	225827
84	ot|OT_ostta20g00490|gb|CEG00850.1	ostta20g00490	CEG00850	14	14	1016.42	Nucleotidyl transferase glgC: glucose-1-phosphate adenylyltransferase SUGAR-1-PHOSPHATE GUANYL TRANSFERASE GLUCOSE-1-PHOSPHATE ADENYLYLTRANSFERASE LARGE SUBUNIT 1, CHLOROPLASTIC ADP-glucose pyrophosphorylase signature 1. ADP-glucose pyroph [O. tauri	0.114925	1.51382	t=0	t=48	0.534061	1.12448	t=0	t=24	0.514286	1.10291	t=72	t=24	0.141858	1.71348	t=72	t=0	1.05e+06	785679	693606	813777	1.33096e+06	1.18362e+06	1.27128e+06	1.32645e+06	1.18634e+06	1.1476e+06	1.20713e+06	1.2657e+06	1.0008e+06	1.27425e+06	1.66863e+06	1.71485e+06		88373.8	11247.7	74001.9	20543.5	152953	105524	57028.1	67135.3	112008
85	ot|OT_ostta01g03420|gb|CEF96699.1	ostta01g03420	CEF96699	16	13	1087.39	Pyrophosphate-energised proton pump H+-PPtase V_PPase: V-type H(+)-translocating pyrophosphatase Inorganic H+ pyrophosphatase FAMILY NOT NAMED Putative K(+)-stimulated pyrophosphate-energized sodium pump [hppA]. Region of a membrane-bound [O. tauri]	0.0420042	1.56599	t=0	t=72	0.212574	1.37098	t=0	t=48	0.120095	1.26567	t=0	t=72	0.220909	2.00057	t=0	t=72	2.14665e+06	1.60871e+06	1.49527e+06	1.37079e+06	1.64824e+06	1.32279e+06	1.20224e+06	1.20637e+06	1.60797e+06	1.34967e+06	1.34161e+06	1.27045e+06	1.90867e+06	1.23933e+06	1.10467e+06	954059		45813.4	40145.4	91183.1	57700.5	63827.2	59526.5	164846	27280.1	68667.5
86	ot|OT_ostta07g03380|gb|CEF98795.1	ostta07g03380	CEF98795	14	13	1001.95	ml(eIF4A1-2 DEAD box RNA helicase eI4F Cap binding complex-from:Ot07geIF4A)gb(Helicase, C-terminal) DEAD-like helicases superfamily helicase superfamily c-terminal domain Helicase conserved C-terminal domain DEAD/DEAH box helicase EUKARYOT [O. tauri	0.126518	1.51451	t=0	t=72	0.112488	1.85402	t=0	t=24	0.105226	1.81946	t=0	t=24	0.228972	1.74059	t=0	t=72	1.84401e+06	1.24172e+06	1.31419e+06	1.21756e+06	1.57401e+06	848975	1.01629e+06	1.0529e+06	1.53907e+06	845892	1.06319e+06	993141	1.4433e+06	1.07366e+06	1.1143e+06	829202		184964	93514.8	114932	24932.3	4115.65	15238.5	128176	73758.6	89874
87	ot|OT_ostta20g00080|gb|CEG00814.1	ostta20g00080	CEG00814	15	13	1116.16	Tetrapyrrole biosynthesis, glutamate-1-semialdehyde aminotransferase Transaminase_4ab_Lys_Orn Aminotransferase class-III hemL: glutamate-1-semialdehyde-2,1-aminomutase AMINOTRANSFERASE CLASS III GLUTAMATE-1-SEMIALDEHYDE 2,1-AMINOMUTASE 1, [O. tauri]	0.314273	1.42576	t=0	t=72	0.277915	1.76421	t=0	t=72	0.0523859	1.76688	t=0	t=72	0.246581	1.40036	t=24	t=72	4.98594e+06	4.45888e+06	3.94437e+06	3.49704e+06	4.15012e+06	2.83955e+06	2.78587e+06	2.3524e+06	4.61273e+06	3.13026e+06	3.20462e+06	2.61066e+06	4.42203e+06	4.49389e+06	4.42158e+06	3.20909e+06		798256	304871	182180	308693	123275	130615	224417	768867	218609
88	ot|OT_ostta02g01910|gb|CEG01004.1	ostta02g01910	CEG01004	13	13	1025.7	Heat shock protein 70 family Coil 70kDa heat shock protein signature Hsp70 protein HEAT SHOCK PROTEIN 70KDA HEAT SHOCK 70 KDA PROTEIN 6, CHLOROPLASTIC-RELATED Heat shock hsp70 proteins family signature 1. Heat shock hsp70 proteins family s [O. tauri	0.182361	1.19894	t=0	t=72	0.297988	1.20488	t=0	t=48	0.326838	1.3208	t=0	t=48	0.444814	1.21362	t=0	t=24	1.94106e+06	1.74452e+06	1.64813e+06	1.61898e+06	1.94691e+06	1.78606e+06	1.61585e+06	1.64901e+06	1.9533e+06	1.73573e+06	1.47888e+06	1.50311e+06	1.77839e+06	1.46536e+06	1.64576e+06	1.63616e+06		186232	49069.5	135716	57277.7	19475.9	54983.3	185579	52786.7	400596
89	ot|OT_ostta13g02430|gb|CEG00184.1	ostta13g02430	CEG00184	13	13	1010.88	Beta-propeller repeat TECPR Beta propeller repeats in Physarum polycephalum tectonins, Limulus lectin L-6 and animal hypothetical proteins. Fucose-specific lectin Region of a membrane-bound protein predicted to be embedded in the membrane. [O. tauri	0.570279	1.12128	t=24	t=0	0.198213	1.81737	t=72	t=0	0.170366	1.92821	t=72	t=0	0.224074	1.75709	t=72	t=0	1.28204e+06	1.43752e+06	1.29398e+06	1.32784e+06	1.3333e+06	1.91642e+06	2.28966e+06	2.42309e+06	1.17563e+06	1.73482e+06	1.90177e+06	2.26687e+06	1.1548e+06	1.42063e+06	1.97696e+06	2.02908e+06		203420	82792.8	162344	87371.9	80004.3	69683.3	235801	412804	11054.3
90	ot|OT_ostta01g02210|gb|CEF96621.1;ot|OT_ostta01g04320|gb|CEF96771.1	ostta01g02210	CEF96621	14	13	929.88	Beta tubulin, autoregulation binding site Coil Tubulin signature Beta-tubulin signature Tubulin/FtsZ family, C-terminal domain Tubulin/FtsZ family, GTPase domain Tubulin C-terminal domain TUBULIN TUBULIN BETA-6 CHAIN Tubulin-beta mRNA auto [O. tauri	0.566565	1.07922	t=0	t=72	0.210543	1.7391	t=72	t=0	0.0328957	1.62997	t=72	t=0	0.200925	1.42438	t=48	t=0	952110	886180	928438	882216	951896	1.38716e+06	1.53244e+06	1.65545e+06	921410	1.45451e+06	1.43041e+06	1.50187e+06	775555	974019	1.10468e+06	1.06093e+06		102277	6457.65	93792.5	2246.28	101162	139212	252217	19993.7	67040.3
91	ot|OT_ostta06g03840|gb|CEF98483.1	ostta06g03840	CEF98483	13	13	846.05	Rhodanese-like domain Rhodanese Homology Domain Rhodanese domain profile. Rhodanese/Cell cycle control phosphatase [O. tauri]	0.785989	1.05025	t=24	t=48	0.0781647	2.53259	t=72	t=0	0.0381195	1.91273	t=72	t=0	0.135976	1.44899	t=72	t=24	1.94499e+06	2.00215e+06	1.90636e+06	1.91091e+06	1.96402e+06	3.54907e+06	3.76688e+06	4.97407e+06	2.18326e+06	3.06184e+06	3.4101e+06	4.17599e+06	2.10884e+06	2.02146e+06	2.31441e+06	2.92908e+06		186164	180704	125876	181144	84379.9	523049	210398	84784.9	30639
92	ot|OT_ostta18g01350|gb|CAL58597.1	ostta18g01350	CAL58597	13	13	714.67	Mitochondrial substrate/solute carrier Mitochondrial carrier protein signature FAMILY NOT NAMED MITOCHONDRIAL PHOSPHATE CARRIER PROTEIN Solute carrier (Solcar) repeat profile. [O. tauri]	0.495389	1.17954	t=24	t=48	0.133746	1.73068	t=72	t=0	0.106752	1.42252	t=72	t=0	0.308733	1.40825	t=72	t=0	701964	742785	629722	686867	731383	1.14358e+06	1.10577e+06	1.26579e+06	774977	1.04209e+06	995176	1.10242e+06	803969	853778	896292	1.13219e+06		6170.32	148122	57202.3	18841.9	11659.1	106723	69950.8	199464	99567
93	ot|OT_ostta04g03080|gb|CEF97621.1	ostta04g03080	CEF97621	13	13	1085.31	Thioredoxin, conserved site Coil Thioredoxin family signature pdi_dom: protein disulfide-isomerase domain PROTEIN DISULFIDE ISOMERASE Thioredoxin family active site. Thioredoxin domain profile. Thioredoxin-like [O. tauri]	0.370638	1.25494	t=24	t=48	0.173002	1.50557	t=72	t=0	0.211612	1.3333	t=72	t=0	0.203315	1.46146	t=72	t=0	3.11255e+06	3.65148e+06	2.90969e+06	3.14778e+06	3.25991e+06	4.58329e+06	4.73468e+06	4.90802e+06	3.5982e+06	4.01286e+06	4.55143e+06	4.79746e+06	3.40096e+06	3.93438e+06	4.56359e+06	4.97037e+06		296709	429658	85897.5	102820	141066	307021	89380.6	509473	173600
94	ot|OT_ostta03g00240|gb|CEF96955.1	ostta03g00240	CEF96955	12	12	545.4	Concanavalin A-like lectin/glucanase, subgroup Coil Kringle domain signature Concanavalin A-like lectin/glucanases superfamily FORMIN-RELATED EF-hand calcium-binding domain. EF-hand calcium-binding domain profile. Kringle domain profile. K [O. tauri	0.404606	1.18481	t=72	t=0	0.0541749	2.45807	t=72	t=0	0.127156	1.86053	t=72	t=0	0.0333663	2.38742	t=72	t=0	151508	170726	156554	179509	166429	314905	350914	409094	182500	280683	337592	339546	155470	232882	291796	371173		10503.7	16723.2	2781.04	17870.8	14101.7	20825.5	7649.71	26505.4	27048.1
95	ot|OT_ostta07g01610|gb|CEF98657.1	ostta07g01610	CEF98657	12	12	839.56	Cell division protein FtsZ, C-terminal Cell division protein FtsZ signature Tubulin/FtsZ family, GTPase domain Tubulin/FtsZ family, C-terminal domain ftsZ: cell division protein FtsZ CELL DIVISION PROTEIN FTSZ-RELATED CELL DIVISION PROTEIN [O. tauri	0.149268	2.40119	t=72	t=24	0.211971	2.12128	t=72	t=0	0.183279	1.92604	t=48	t=24	0.150185	3.32178	t=72	t=0	798078	456350	753335	1.09578e+06	548710	646690	1.0949e+06	1.16397e+06	567291	552904	1.06491e+06	857556	466925	766984	1.20748e+06	1.55102e+06		49383.5	10030.3	47062.2	245410	45322.4	9081.4	50808.6	409805	13536.9
96	ot|OT_ostta15g00800|gb|CEG01708.1	ostta15g00800	CEG01708	12	12	788.71	Nucleotide-binding, alpha-beta plait RNA recognition motif RNA recognition motif. (a.k.a. RRM, RBD, or RNP domain) FAMILY NOT NAMED Eukaryotic RNA Recognition Motif (RRM) profile. RNA-binding domain, RBD [O. tauri]	0.217894	1.50618	t=0	t=72	0.210266	1.25926	t=0	t=24	0.279988	1.31894	t=0	t=24	0.178669	1.525	t=0	t=72	2.5192e+06	2.05416e+06	1.90189e+06	1.67258e+06	2.45371e+06	1.94854e+06	2.04361e+06	2.21676e+06	2.53838e+06	1.92456e+06	2.04155e+06	2.06992e+06	2.30553e+06	1.66204e+06	1.69045e+06	1.51182e+06		187724	145410	215140	48843.9	18224.2	105507	126326	53604	470769
97	ot|OT_ostta07g01350|gb|CEF98639.1	ostta07g01350	CEF98639	12	12	940.95	ATPase, F1 complex, OSCP/delta subunit ATP synthase delta subunit signature ATP_synt_delta: ATP synthase F1, delta subunit ATP synthase delta (OSCP) subunit ATP SYNTHASE DELTA CHAIN ATP synthase delta (OSCP) subunit signature. ATP synthase [O. tauri	0.224125	1.51022	t=24	t=72	0.0857818	2.23442	t=0	t=72	0.106883	2.68933	t=0	t=72	0.28811	1.50629	t=0	t=72	4.08129e+06	4.31396e+06	3.33074e+06	2.85651e+06	3.78486e+06	3.1192e+06	2.05113e+06	1.69389e+06	4.24268e+06	3.139e+06	1.84388e+06	1.5776e+06	4.5613e+06	3.16885e+06	3.53543e+06	3.02818e+06		491229	71162.1	682653	84247.9	77230.4	330121	347144	45184.2	522180
98	ot|OT_ostta03g00220|gb|CEF96954.1	ostta03g00220	CEF96954	12	12	959.44	Ribulose-phosphate binding barrel Pdx1 SOR/SNZ family TIGR00343: pyridoxal 5'-phosphate synthase, synthase subunit Pdx1 FAMILY NOT NAMED PYRIDOXINE BIOSYNTHESIS PROTEIN SNZ1-RELATED PdxS/SNZ family signature. Pyridoxal biosynthesis lyase P [O. tauri	0.173424	1.47439	t=0	t=24	0.267353	1.68617	t=72	t=24	0.0684408	1.41318	t=72	t=24	0.510499	1.14155	t=72	t=24	2.36998e+06	1.60742e+06	2.25117e+06	2.12682e+06	2.22446e+06	1.82154e+06	2.70651e+06	3.07143e+06	2.14116e+06	2.01784e+06	2.62911e+06	2.85156e+06	1.89137e+06	1.71192e+06	1.72248e+06	1.95424e+06		401280	160962	217620	9157.03	208263	558901	127941	132751	371915
99	ot|OT_ostta01g00830|gb|CEF96523.1	ostta01g00830	CEF96523	12	12	1138.63	ATPase, F0 complex, subunit B/B', bacterial/chloroplast Coil ATP synthase B/B' CF(0) [O. tauri]	0.397745	1.2835	t=24	t=72	0.0650135	1.64256	t=0	t=72	0.113809	2.06853	t=0	t=72	0.349863	1.39372	t=0	t=24	2.46547e+06	2.71955e+06	2.19441e+06	2.11886e+06	2.43852e+06	2.41646e+06	1.4933e+06	1.48458e+06	2.73835e+06	2.21558e+06	1.35444e+06	1.32381e+06	2.97759e+06	2.13643e+06	2.25326e+06	2.40359e+06		60482.3	514929	9225.78	129286	139794	14481.1	48765	151814	93439.3
100	ot|OT_ostta17g00430|gb|CEG00512.1	ostta17g00430	CEG00512	12	12	740.65	Transketolase-like, pyrimidine-binding domain Coil Transketolase, pyrimidine binding domain Transketolase, C-terminal domain Dehydrogenase E1 component PYRUVATE DEHYDROGENASE E1 COMPONENT, ALPHA SUBUNIT (BACTERIAL AND ORGANELLAR) PDHA1 PRO [O. tauri	0.395121	1.16333	t=0	t=72	0.143913	1.40981	t=0	t=72	0.0822893	1.54948	t=0	t=72	0.533888	1.1076	t=48	t=72	651395	604368	570329	559942	636286	525241	471898	451327	656186	537180	439773	423489	588078	611532	635921	574144		31786.5	52228.9	25448.7	60410.6	7560.84	27225.2	10652.8	29412.3	21628.7
101	ot|OT_ostta10g00940|gb|CEF99314.1	ostta10g00940	CEF99314	12	12	765.76	Region of a membrane-bound protein predicted to be embedded in the membrane. [O. tauri]	0.0656531	1.61208	t=48	t=24	0.103381	2.65795	t=0	t=48	0.0815554	1.9465	t=0	t=48	0.0490404	10.5238	t=0	t=72	3.57218e+06	3.06811e+06	4.94604e+06	3.73957e+06	4.48801e+06	2.16167e+06	1.68852e+06	1.77569e+06	4.57355e+06	2.85396e+06	2.34963e+06	3.30814e+06	3.93805e+06	836003	635805	374205		38450.9	72391.6	178138	116184	194332	45313.2	87130.8	309500	63157
102	ot|OT_ostta01g02480|gb|CEF96641.1	ostta01g02480	CEF96641	12	12	774.55	Aspartate-semialdehyde dehydrogenase ASA_dh Semialdehyde dehydrogenase, NAD binding domain Semialdehyde dehydrogenase, dimerisation domain asd_B: aspartate-semialdehyde dehydrogenase RETINALDEHYDE BINDING PROTEIN-RELATED NAD(P)-binding Ros [O. tauri	0.621369	1.09374	t=48	t=72	0.180797	1.3905	t=72	t=0	0.202727	1.16812	t=72	t=0	0.459199	1.17639	t=48	t=0	851585	827684	893522	816941	865484	950788	1.12412e+06	1.20346e+06	954560	1.0953e+06	1.09516e+06	1.11504e+06	789810	883929	929123	891009		59735	2440.17	26721.6	103727	27486.8	99539.7	71672.6	5679.41	3505.83
103	ot|OT_ostta05g01360|gb|CEF97903.1	ostta05g01360	CEF97903	12	12	900.22	D-isomer specific 2-hydroxyacid dehydrogenase, NAD-binding Coil D-isomer specific 2-hydroxyacid dehydrogenase, NAD binding domain D-isomer specific 2-hydroxyacid dehydrogenase, catalytic domain SUBFAMILY NOT NAMED 2-HYDROXYACID DEHYDROGENA [O. tauri	0.295491	1.28543	t=0	t=72	0.0609153	1.97274	t=72	t=0	0.120907	1.86444	t=72	t=0	0.342805	1.37924	t=72	t=0	805069	767923	709551	626305	764708	940990	1.33802e+06	1.50857e+06	749035	933410	1.26489e+06	1.39653e+06	661410	843488	906389	912241		78375.5	35073.1	60801	23847.1	6028.96	42415	128173	74303.4	55019
104	ot|OT_ostta14g02630|gb|CEG02166.1	ostta14g02630	CEG02166	12	12	1259.98	Mog1/PsbP, alpha/beta/alpha sandwich FAMILY NOT NAMED OXYGEN-EVOLVING ENHANCER PROTEIN 2-1, CHLOROPLASTIC-RELATED Mog1p/PsbP-like [O. tauri]	0.259418	1.3595	t=24	t=72	0.216157	1.20601	t=24	t=0	0.608525	1.1254	t=0	t=72	0.312496	1.31813	t=0	t=72	1.35771e+07	1.62037e+07	1.4273e+07	1.19189e+07	1.28464e+07	1.54929e+07	1.41105e+07	1.33758e+07	1.44473e+07	1.37264e+07	1.33806e+07	1.28375e+07	1.62077e+07	1.31372e+07	1.38346e+07	1.2296e+07		110662	858787	1.37707e+06	950867	835275	439275	362538	641088	743496
105	ot|OT_ostta05g02740|gb|CAL54040.1	ostta05g02740	CAL54040	12	12	706.35	Threonine dehydratase, catabolic ACT domain Pyridoxal-phosphate dependent enzyme ilvA_1Cterm: threonine ammonia-lyase SER/THR DEHYDRATASE, TRP SYNTHASE PROTEIN K01C8.1 ACT domain profile. Tryptophan synthase beta subunit-like PLP-dependent [O. tauri	0.175813	1.39304	t=48	t=0	0.0423315	1.58656	t=0	t=72	0.155918	1.74738	t=0	t=72	0.206744	1.71716	t=48	t=0	416442	462039	580120	504376	459421	438298	390730	289570	469719	409162	408789	268813	355952	412767	611225	473834		7873.59	26809.4	36131.3	25219.6	2205.63	22175.2	15118.7	7825.44	49294.6
106	ot|OT_ostta09g02850|gb|CEF99105.1	ostta09g02850	CEF99105	13	12	729.87	P-loop containing nucleoside triphosphate hydrolase ATPases associated with a variety of cellular activities Peptidase family M41 FtsH_fam: ATP-dependent metallopeptidase HflB ATPase family associated with various cellular activities (AAA) [O. tauri	0.440273	1.10289	t=24	t=48	0.54119	1.12863	t=24	t=0	0.521714	1.09991	t=0	t=48	0.117235	1.44226	t=0	t=24	832698	874327	792757	832355	906968	1.02363e+06	957981	1.02275e+06	1.06477e+06	1.01741e+06	968056	1.00467e+06	1.02954e+06	713837	734260	762769		36672.9	98321.9	28831.1	3904.13	68790.7	42116	60715.4	133301	51994.9
107	ot|OT_ostta03g00830|gb|CEF97003.1	ostta03g00830	CEF97003	12	12	657.37	Pyridoxal phosphate-dependent transferase, major region, subdomain 2 Coil DAPAT_plant: LL-diaminopimelate aminotransferase Aminotransferase class I and II AMINOTRANSFERASE ALD1-RELATED SUBGROUP I AMINOTRANSFERASE RELATED Aminotransferases [O. tauri]	0.303695	1.30551	t=0	t=72	0.311982	1.17766	t=72	t=24	0.382993	1.12277	t=72	t=48	0.533072	1.15831	t=0	t=72	1.1431e+06	921147	973465	875596	1.09719e+06	1.09172e+06	1.16706e+06	1.28567e+06	1.0906e+06	1.11065e+06	1.08858e+06	1.22222e+06	982974	863855	918677	848627		171900	45686.9	64491.1	68593.7	52831.7	61484	85558.2	5520.2	127095
108	ot|OT_ostta16g01410|gb|CEG00353.1	ostta16g01410	CEG00353	12	11	686.14	ml(L4 cytoplasmic large ribosome subunit-from:Ot16g01400)gb(Ribosomal protein L4/L1e, eukaryotic/archaeal, conserved site) Coil Ribosomal protein L4/L1 family 60S ribosomal protein L4 C-terminal domain 60S RIBOSOMAL PROTEIN L4 Ribosomal pr [O. tauri	0.106585	1.88951	t=0	t=72	0.133152	2.96781	t=0	t=72	0.0700876	3.28178	t=0	t=72	0.0851882	2.84157	t=0	t=72	1.65295e+06	1.16033e+06	1.01434e+06	874806	1.2426e+06	443632	422822	418693	1.26523e+06	552008	453898	385532	1.29304e+06	782394	576614	455045		141783	48527.8	28889.5	88808.1	32812.5	132574	18945.9	19282.1	116217
109	ot|OT_ostta04g02090|gb|CAL51621.1	ostta04g02090	CAL51621	12	11	653.99	Magnesium chelatase, subunit H, N-terminal Coil Domain of unknown function (DUF3479) CobN/Magnesium Chelatase BchH: magnesium chelatase, H subunit MAGNESIUM-CHELATASE SUBUNIT CHLH, CHLOROPLASTIC SPOT2-RELATED [O. tauri]	0.124962	1.94231	t=0	t=48	0.0600469	4.36202	t=0	t=72	0.0629928	4.68551	t=0	t=72	0.162447	2.13936	t=0	t=72	610126	439641	314124	331079	474693	138043	127440	108824	548765	169433	134659	117120	571838	423291	367873	267294		97083.1	9672.52	33530	10294.8	71688.7	27625	8477.93	295.906	53941.8
110	ot|PsbC|gb|CAL36326.1	PsbC	CAL36326	11	11	949.57	PsbC psbC: photosystem II 44 kDa subunit reaction center protein Photosystem II protein Photosystem II antenna protein-like Region of a membrane-bound protein predicted to be embedded in the membrane. [O. tauri]	0.197887	1.25024	t=24	t=72	0.246987	1.35309	t=24	t=72	0.194432	1.41227	t=24	t=72	0.605067	1.11074	t=0	t=48	1.37814e+07	1.67105e+07	1.43406e+07	1.33659e+07	1.35421e+07	1.48883e+07	1.2326e+07	1.10031e+07	1.60362e+07	1.61952e+07	1.27029e+07	1.14675e+07	1.47022e+07	1.36905e+07	1.32365e+07	1.4004e+07		146075	1.67736e+06	129421	208458	459423	474126	403358	1.64351e+06	623610
111	ot|OT_ostta18g01060|gb|CAL58566.1	ostta18g01060	CAL58566	11	11	662.32	NAD-dependent epimerase/dehydratase NAD dependent epimerase/dehydratase family GDP-MANNOSE 3,5-EPIMERASE NAD DEPENDENT EPIMERASE/DEHYDRATASE NAD(P)-binding Rossmann-fold domains [O. tauri]	0.550095	1.18974	t=48	t=24	0.212452	1.19953	t=72	t=24	0.510711	1.16662	t=72	t=0	0.594977	1.12523	t=72	t=24	1.08828e+06	960960	1.14329e+06	1.04641e+06	1.22394e+06	1.11806e+06	1.24992e+06	1.34115e+06	1.1237e+06	1.1836e+06	1.21248e+06	1.31093e+06	1.03338e+06	1.00807e+06	1.13364e+06	1.1343e+06		166184	123638	82117.1	13253.1	42414.3	98338.9	22012.6	119708	123238
112	ot|OT_ostta18g00330|gb|CEG00681.1	ostta18g00330	CEG00681	11	11	457.95	FAMILY NOT NAMED ACT DOMAIN-CONTAINING PROTEIN ACT domain profile. ACT-like [O. tauri]	0.225797	1.56857	t=48	t=24	0.430574	1.1987	t=72	t=24	0.374221	1.13555	t=24	t=72	0.231139	1.35474	t=72	t=24	491828	445541	698862	575734	608379	530220	555006	635573	569721	591206	527262	520632	450993	435523	573940	590020		43689.5	126932	171561	54121.2	144337	59880.3	13365.1	101162	87346.8
113	ot|OT_ostta03g04670|gb|CEF97278.1	ostta03g04670	CEF97278	11	11	414.42	5-methyltetrahydrofolate--homocysteine methyltransferase B12 binding domain Homocysteine S-methyltransferase Pterin binding enzyme metH: methionine synthase Vitamin B12 dependent methionine synthase, activation domain METHYLTETRAHYDROFOLAT [O. tauri	0.574186	1.14913	t=0	t=48	0.429615	1.16896	t=72	t=48	0.432238	1.1583	t=72	t=24	0.307431	1.38132	t=0	t=24	255953	250406	222736	235166	274661	284905	270764	316511	277566	270862	284309	313740	272478	197259	244421	271697		25769	25675.2	1719.75	34010.8	23068.2	24569.4	15866.7	25570.7	15943.1
114	ot|OT_ostta16g02560|gb|CEG00462.1	ostta16g02560	CEG00462	11	11	552.68	Argininosuccinate synthase Arginosuccinate synthase argG: argininosuccinate synthase SUBFAMILY NOT NAMED ARGININOSUCCINATE SYNTHASE Argininosuccinate synthase signature 1. Argininosuccinate synthase signature 2. Argininosuccinate synthase [O. tauri]	0.854718	1.04964	t=0	t=72	0.274186	1.219	t=72	t=24	0.373648	1.10128	t=72	t=24	0.59622	1.13162	t=0	t=72	451217	432480	443579	429879	486729	425755	464055	518997	476378	456792	473690	503058	433957	387963	393188	383481		78412.9	38645.3	31851.4	15523.3	5448.03	7970.75	37332	39402.8	3196
115	ot|OT_ostta09g01615|gb|CEF99015.1	ostta09g01615	CEF99015	12	11	721.69	ABC-2 type transporter ATPases associated with a variety of cellular activities ABC transporter ATP-BINDING CASSETTE TRANSPORTER ABC transporters family signature. ATP-binding cassette, ABC transporter-type domain profile. P-loop containin [O. tauri	0.654133	1.11006	t=0	t=72	0.136123	1.83487	t=72	t=0	0.104163	2.75687	t=72	t=0	0.108423	2.15195	t=0	t=48	510091	460157	476488	459515	574219	875194	927622	1.05362e+06	580186	1.04024e+06	1.31919e+06	1.59949e+06	538378	298305	250182	274842		43755.2	5883.9	120346	89915.8	10283.7	70495.5	81962.9	77224.4	10379.1
116	ot|OT_ostta05g00410|gb|CEF97826.1	ostta05g00410	CEF97826	11	11	490.03	Cyclophilin-like peptidyl-prolyl cis-trans isomerase domain Cyclophilin type peptidyl-prolyl cis-trans isomerase/CLD PEPTIDYL-PROLYL CIS-TRANS ISOMERASE PEPTIDYL-PROLYL CIS-TRANS ISOMERASE CYP38, CHLOROPLASTIC Cyclophilin-type peptidyl-pro [O. tauri	0.409089	1.14805	t=0	t=72	0.194109	1.22719	t=72	t=0	0.517475	1.1112	t=0	t=48	0.105817	1.24166	t=72	t=24	436107	435356	390383	379867	416479	451043	444114	511097	479086	477663	431143	437163	480615	443199	501993	550302		4030.35	69560.5	49100.9	20376.4	38872.2	51733.4	19558	66487.6	69612.6
117	ot|OT_ostta08g00980|gb|CAL54832.1	ostta08g00980	CAL54832	13	11	420.1	Rudiment single hybrid motif Biotin carboxylase C-terminal domain Biotin-requiring enzyme Carbamoyl-phosphate synthase L chain, ATP binding domain pyruv_carbox: pyruvate carboxylase HMGL-like Conserved carboxylase domain Carbamoyl-phosphat [O. tauri	0.291993	1.24892	t=0	t=72	0.429487	1.19902	t=72	t=0	0.491268	1.19586	t=24	t=0	0.298345	1.15677	t=72	t=24	232750	204883	206147	186362	219973	239974	236862	263752	211920	253426	236315	243756	197823	177147	197688	204918		33663.3	1500.74	14712	11876.2	15965.8	11473.5	30704.1	8367.11	47506.2
118	ot|OT_ostta16g01620|gb|CEG00370.1	ostta16g01620	CEG00370	11	11	870.74	Photosystem II PsbQ, oxygen evolving complex Coil Oxygen evolving enhancer protein 3 (PsbQ) Oxygen-evolving enhancer protein 3, [O. tauri]	0.413422	1.14952	t=72	t=24	0.542411	1.11352	t=24	t=0	0.46916	1.26629	t=24	t=72	0.287914	1.11684	t=48	t=24	1.71122e+07	1.66799e+07	1.69044e+07	1.91738e+07	1.49853e+07	1.66864e+07	1.56264e+07	1.57707e+07	1.58613e+07	1.62872e+07	1.55866e+07	1.28621e+07	1.6361e+07	1.531e+07	1.70989e+07	1.63382e+07		520978	19539.1	1.93572e+06	1.62497e+06	1.63385e+06	349071	834275	479202	285747
119	ot|OT_ostta10g01280|gb|CEF99333.1	ostta10g01280	CEF99333	10	10	654.6	HSP90 Histidine kinase-like ATPase, ATP-binding domain Coil 90kDa heat shock protein signature HSP90_HTPG Histidine kinase-like ATPases Hsp90 protein Histidine kinase-, DNA gyrase B-, and HSP90-like ATPase HEAT SHOCK PROTEIN [O. tauri]	0.165701	1.60458	t=0	t=24	0.121552	1.91627	t=0	t=24	0.0877994	1.9522	t=0	t=48	0.0472788	1.57736	t=0	t=48	806874	502856	520242	517278	781205	407670	438726	448815	752268	415004	385343	435866	715430	508630	453562	560398		44615.8	54584.9	68567.8	52645.1	29056.7	61256.1	12172.5	86268.4	32156.6
120	ot|OT_ostta14g00110|gb|CEG01946.1	ostta14g00110	CEG01946	11	10	880.29	ml(LP0 cytoplasmic large ribosome subunit-from:Ot14g00160)gb(Ribosomal protein L10/acidic P0) 60s Acidic ribosomal protein 60S ACIDIC RIBOSOMAL PROTEIN P0 60S ACIDIC RIBOSOMAL PROTEIN FAMILY MEMBER Ribosomal protein L10-like [O. tauri]	0.217308	1.66614	t=0	t=72	0.0740284	2.96605	t=0	t=48	0.11913	2.86882	t=0	t=48	0.166594	2.46602	t=0	t=72	1.39264e+06	1.18836e+06	968116	835849	1.17407e+06	408818	395837	430137	1.1927e+06	468875	415745	432846	1.26022e+06	755332	667914	511037		211167	139311	18136.5	14410.1	4114.43	52753.8	12355.7	57780.1	29317.2
121	ot|OT_ostta03g02770|gb|CEF97132.1	ostta03g02770	CEF97132	11	10	843.17	ml(S6 cytoplasmic small ribosome subunit-from:Ot03g02750)gb(Ribosomal protein S6, eukaryotic) RPS6e Ribosomal protein S6e 40S RIBOSOMAL PROTEIN S6 [O. tauri]	0.15508	1.50404	t=0	t=72	0.0483597	3.53907	t=0	t=48	0.0359062	2.99927	t=0	t=72	0.0955613	2.85652	t=0	t=72	1.27792e+06	1.08767e+06	1.02579e+06	849658	1.23026e+06	448382	347623	371825	1.10831e+06	490984	370737	369526	1.17619e+06	690764	487284	411757		17773.8	123806	158721	73504.4	24074.5	60133.4	18038.1	15298.8	8173.86
122	ot|OT_ostta14g01140|gb|CEG02036.1	ostta14g01140	CEG02036	10	10	567.41	Formin homology 2 domain (FH2 domain) Region of a membrane-bound protein predicted to be embedded in the membrane. [O. tauri]	0.440138	1.25967	t=72	t=0	0.0790902	1.5793	t=48	t=0	0.185109	1.83486	t=72	t=0	0.168965	1.69265	t=72	t=0	568446	616465	646278	716052	619401	723457	978220	968187	497031	664228	749237	911980	496879	572351	797410	841042		76373.2	75704.7	44003.5	54247.7	16067.7	80694.5	64448.4	101512	9155.14
123	ot|OT_ostta07g04410|gb|CEF98872.1	ostta07g04410	CEF98872	10	10	567.33	Coil [O. tauri]	0.102174	1.61659	t=24	t=72	0.0135852	4.60583	t=0	t=72	0.0329567	5.23245	t=0	t=72	0.086685	2.06115	t=0	t=72	507335	548312	384179	339178	479164	255361	156852	104034	535985	250437	160984	102435	546387	337407	287111	265089		16714.7	23106.9	25514.5	10455.7	9190.23	411.277	1156.98	2967.83	30789.8
124	ot|AtpE|gb|CAL36334.1	AtpE	CAL36334	10	10	912.44	AtpE Coil ATP synthase, Delta/Epsilon chain, long alpha-helix domain ATP synthase, Delta/Epsilon chain, beta-sandwich domain ATP_synt_epsi: ATP synthase F1, epsilon subunit ATP SYNTHASE DELTA/EPSILON CHAIN ATP SYNTHASE ION EPSILON SUBUNIT [O. tauri]	0.285469	1.44671	t=24	t=72	0.110159	2.41567	t=0	t=72	0.120232	2.83018	t=0	t=72	0.235073	1.46936	t=0	t=72	5.63654e+06	5.76706e+06	4.60517e+06	3.98633e+06	4.89206e+06	3.85843e+06	2.71287e+06	2.02514e+06	5.64697e+06	3.80938e+06	2.5126e+06	1.99527e+06	5.99828e+06	4.87808e+06	4.6256e+06	4.08225e+06		700800	426302	525405	393311	398552	698521	428730	61236.3	218464
125	ot|OT_ostta12g03060|gb|CEF99986.1	ostta12g03060	CEF99986	10	10	745.46	Cysteine synthase K/M cysKM: cysteine synthase Pyridoxal-phosphate dependent enzyme cysK: cysteine synthase A BIFUNCTIONAL CYSTATHIONINE GAMMA-LYASE/CYSTEINE SYNTHASE-RELATED SER/THR DEHYDRATASE, TRP SYNTHASE Cysteine synthase/cystathionin [O. tauri	0.0904497	1.43652	t=72	t=24	0.211689	1.70745	t=72	t=0	0.168293	1.5838	t=72	t=0	0.368129	1.41693	t=72	t=0	799460	605885	699540	870365	664055	862794	938215	1.13384e+06	683962	901227	1.06504e+06	1.08326e+06	579774	604914	776772	821502		91927.1	41257.3	27997.2	77728.4	2695.09	107389	89718.2	123578	272.053
126	ot|OT_ostta15g02680|gb|CEG01862.1	ostta15g02680	CEG01862	10	10	547.48	Rubrerythrin AcsF: magnesium-protoporphyrin IX monomethyl ester aerobic oxidative cyclase MAGNESIUM-PROTOPORPHYRIN IX MONOMETHYL ESTER [OXIDATIVE] CYCLASE, CHLOROPLASTIC FAMILY NOT NAMED Magnesium-protoporphyrin IX monomethyl ester [oxidat [O. tauri	0.107956	1.50329	t=0	t=48	0.166151	2.09868	t=0	t=72	0.0886841	2.41879	t=0	t=72	0.47967	1.51065	t=24	t=72	1.2066e+06	971777	802640	995537	736802	536022	412840	351078	871994	550330	469347	360509	894541	1.00588e+06	884307	665856		11262.1	98439.4	27897.1	26169.8	48206.5	39332.7	87296.9	6947.84	1757.39
127	ot|OT_ostta10g01470|gb|CEF99348.1	ostta10g01470	CEF99348	10	10	883.31	Fructose-bisphosphate aldolase, class II, yeast/E. coli subtype F_bP_aldolase_II cbbA: ketose-bisphosphate aldolase FruBisAldo_II_A: fructose-bisphosphate aldolase, class II Fructose-bisphosphate aldolase class-II FRUCTOSE-BISPHOSPHATE ALD [O. tauri	0.371191	1.30886	t=0	t=24	0.0575906	2.95535	t=0	t=72	0.0667589	2.54897	t=0	t=72	0.413059	1.24765	t=48	t=72	2.01946e+06	1.54292e+06	1.58269e+06	1.54904e+06	1.781e+06	982243	830475	602635	1.74427e+06	1.01817e+06	771755	684304	1.68131e+06	1.75853e+06	1.7697e+06	1.41843e+06		12554.5	98059.3	323250	137325	56304.2	99176.2	61734.6	102802	167575
128	ot|OT_ostta03g05500|gb|CEF97347.1	ostta03g05500	CEF97347	10	10	680.71	Fructose-1,6-bisphosphatase class 1/Sedoheputulose-1,7-bisphosphatase Sedoheptulose-1,7-bisphosphatase family signature FBPtase_SBPase Fructose-1-6-bisphosphatase SEDOHEPTULOSE-1,7-BISPHOSPHATASE, CHLOROPLASTIC FRUCTOSE-1,6-BISPHOSPHATASE- [O. tauri	0.357106	1.3413	t=0	t=72	0.175663	1.99291	t=0	t=72	0.141645	2.3492	t=0	t=72	0.365348	1.25038	t=24	t=72	3.48567e+06	3.03155e+06	3.02478e+06	2.59873e+06	3.27671e+06	2.33653e+06	1.77696e+06	1.64419e+06	3.33318e+06	2.39084e+06	1.70343e+06	1.41886e+06	3.00277e+06	3.24715e+06	3.11948e+06	2.59692e+06		602791	50851.3	295833	135674	228531	266663	188110	229310	555311
129	ot|OT_ostta09g03030|gb|CAL55460.1	ostta09g03030	CAL55460	10	10	719.72	Eukaryotic porin/Tom40 [O. tauri]	0.263124	1.33453	t=24	t=72	0.408996	1.14542	t=24	t=72	0.351522	1.25645	t=0	t=48	0.529963	1.1496	t=0	t=72	856044	1.02252e+06	823613	766203	851565	914814	812612	798672	949988	936500	756087	869102	923502	919138	870564	803328		35358.8	7290.96	108100	121933	35962.5	20797.5	74002.1	36843.8	51096.5
130	ot|PsbD|gb|CAL36327.1	PsbD	CAL36327	11	10	817.17	PsbD Bacterial photosynthetic reaction centre signature psbD: photosystem II D2 protein (photosystem q(a) protein) Photosynthetic reaction centre protein Photosynthetic reaction center proteins signature. Photosystem II D2 protein [psbD]. [O. tauri]	0.287491	1.28857	t=24	t=0	0.107134	1.3205	t=24	t=72	0.318472	1.32679	t=24	t=72	0.706589	1.03984	t=0	t=72	7.71848e+06	9.9458e+06	8.72344e+06	8.77005e+06	7.92853e+06	8.4076e+06	6.95263e+06	6.36701e+06	9.02058e+06	9.30492e+06	7.49705e+06	7.0131e+06	8.79602e+06	8.72399e+06	8.70091e+06	8.45899e+06		735456	645616	107866	494288	66342.9	360573	174036	503508	762300
131	ot|OT_ostta07g03820|gb|CEF98830.1	ostta07g03820	CEF98830	10	10	560.16	ml(PABP Poly(A)-binding protein Cap binding complex-from:Ot07g03680)gb(Polyadenylate-binding protein/Hyperplastic disc protein) Coil C-terminal domain of Poly(A)-binding protein. Present also in Drosophila hyperplastics discs protein. RNA [O. tauri]	0.789214	1.20162	t=72	t=24	0.11299	2.78259	t=0	t=48	0.24414	2.78814	t=0	t=48	0.387203	1.39308	t=24	t=48	1.22714e+06	1.17467e+06	1.40436e+06	1.4115e+06	1.24742e+06	498880	448293	664059	1.39433e+06	582450	500092	603361	1.09381e+06	1.1817e+06	848269	1.09159e+06		464732	523045	425770	461603	388038	27881.2	105366	179686	423668
132	ot|OT_ostta12g02640|gb|CEF99955.1	ostta12g02640	CEF99955	10	10	666.3	KDPG/KHG aldolase Demethylmenaquinone methyltransferase KDPG and KHG aldolase 2-DEHYDRO-3-DEOXY-6-PHOSPHOGALACTONATE ALDOLASE 2-KETO-3-DEOXY-6-PHOSPHOGLUCONATE ALDOLASE RraA-like Aldolase [O. tauri]	0.234933	1.47563	t=0	t=72	0.41764	1.13385	t=72	t=48	0.524785	1.14626	t=24	t=48	0.149211	1.62369	t=0	t=72	1.33177e+06	1.26348e+06	1.03827e+06	902509	1.24444e+06	1.33001e+06	1.17821e+06	1.33591e+06	1.19133e+06	1.31241e+06	1.14494e+06	1.2786e+06	1.3529e+06	1.02414e+06	970071	833223		142601	23463.1	221555	145188	75875.9	89261.1	234111	76083.7	165350
133	ot|OT_ostta11g02820|gb|CEF99717.1	ostta11g02820	CEF99717	10	10	848.01	Pyridine nucleotide-disulphide oxidoreductase, class I, active site FAD-dependent pyridine nucleotide reductase signature Pyridine nucleotide disulphide reductase class-I signature lipoamide_DH: dihydrolipoyl dehydrogenase Pyridine nucleot [O. tauri	0.652376	1.06858	t=24	t=0	0.222309	1.4114	t=72	t=0	0.148085	1.28943	t=72	t=0	0.465492	1.08627	t=0	t=24	946588	1.0115e+06	976076	1.00205e+06	998427	1.31513e+06	1.37156e+06	1.40918e+06	1.13209e+06	1.3676e+06	1.35028e+06	1.45975e+06	1.05841e+06	974349	999633	997400		15101	155625	48277.5	17316.4	114793	146182	67804.4	164526	80336.3
134	ot|OT_ostta04g01500|gb|CEF97505.1	ostta04g01500	CEF97505	11	10	700	Tryptophan synthase beta subunit-like PLP-dependent enzymes superfamily thrC: threonine synthase Pyridoxal-phosphate dependent enzyme THREONINE SYNTHASE 1, CHLOROPLASTIC-RELATED SER/THR DEHYDRATASE, TRP SYNTHASE [O. tauri]	0.342012	1.38927	t=0	t=72	0.51621	1.10928	t=24	t=72	0.513845	1.09969	t=24	t=48	0.615134	1.18039	t=0	t=72	794103	704283	675986	571595	770276	831904	794873	749949	810709	872129	793067	806884	707299	661142	638634	599207		137686	6234.68	121305	21713.8	92893.2	81327	50689	21350.8	43060.2
135	ot|OT_ostta07g03070|gb|CEF98774.1	ostta07g03070	CEF98774	11	10	654.55	Nucleotidyl transferase glgC: glucose-1-phosphate adenylyltransferase SUGAR-1-PHOSPHATE GUANYL TRANSFERASE GLUCOSE-1-PHOSPHATE ADENYLYLTRANSFERASE-RELATED ADP-glucose pyrophosphorylase signature 3. ADP-glucose pyrophosphorylase signature 2 [O. tauri	0.19927	1.38946	t=0	t=24	0.362434	1.20381	t=0	t=48	0.663818	1.11391	t=72	t=0	0.131436	1.68721	t=72	t=24	700049	503828	519939	623513	879536	834760	730627	863889	749353	803078	772638	834713	771653	742207	1.06809e+06	1.25226e+06		23380	25808	53127	30224.9	10612.4	142297	62767.9	44997.7	53913.8
136	ot|OT_ostta15g02520|gb|CAL57682.1	ostta15g02520	CAL57682	10	10	697.6	Alpha-D-phosphohexomutase, alpha/beta/alpha I/II/III Phosphoglucomutase/phosphomannomutase family signature Phosphoglucomutase/phosphomannomutase, C-terminal domain Phosphoglucomutase/phosphomannomutase, alpha/beta/alpha domain III PHOSPHO [O. tauri	0.947157	1.0152	t=72	t=48	0.499152	1.16627	t=48	t=24	0.348424	1.17555	t=48	t=24	0.368259	1.54921	t=48	t=0	570966	571333	569344	578000	596376	553080	645043	576330	558260	535943	630028	588546	545292	727082	844773	805961		87542.3	34668.3	55975	58125.5	10891.4	4561.81	111896	3415.09	7179.35
137	ot|OT_ostta08g01920|gb|CEG01462.1	ostta08g01920	CEG01462	10	10	820.09	Histone core Histone H2B signature Core histone H2A/H2B/H3/H4 HISTONE H2B Histone H2B signature. Histone-fold [O. tauri]	0.495949	1.10001	t=24	t=72	0.144096	1.5886	t=24	t=0	0.169876	1.4508	t=24	t=0	0.406258	1.19658	t=0	t=24	3.25876e+07	3.27725e+07	3.1446e+07	2.97929e+07	3.25821e+07	5.17601e+07	4.23945e+07	4.5302e+07	3.60463e+07	5.22959e+07	4.20349e+07	4.2246e+07	3.48281e+07	2.91064e+07	2.93102e+07	3.07727e+07		153038	2.4347e+06	3.29357e+06	810743	1.06082e+06	3.85047e+06	2.7296e+06	1.60299e+06	2.74635e+06
138	ot|OT_ostta04g01790|gb|CAL51586.1	ostta04g01790	CAL51586	10	10	1141.51	Photosystem I PsaF, reaction centre subunit III Photosystem I reaction centre subunit III Subunit III of photosystem I reaction centre, PsaF [O. tauri]	0.360158	1.12977	t=24	t=72	0.221238	1.23779	t=24	t=0	0.259465	1.23668	t=24	t=72	0.309326	1.14601	t=0	t=24	8.31505e+06	9.11704e+06	8.61968e+06	8.06984e+06	7.51886e+06	9.30676e+06	7.91726e+06	8.598e+06	8.59827e+06	1.01349e+07	8.46953e+06	8.19522e+06	9.20303e+06	8.03049e+06	8.95188e+06	8.77426e+06		775422	197097	44497.1	127648	161481	54800	303559	608075	95337.2
139	ot|OT_ostta09g00210|gb|CEF98912.1;ot|OT_ostta09g00200|gb|CEF98911.1	ostta09g00210	CEF98912	10	10	529.58	hypothetical protein [O. tauri]	0.597565	1.14023	t=24	t=0	0.505027	1.11299	t=72	t=0	0.466908	1.16546	t=72	t=48	0.562491	1.32162	t=72	t=0	772127	880404	790762	833510	800704	811924	830705	891172	860477	805896	749333	873316	797560	901874	959140	1.05407e+06		28214.3	199592	191197	51576.3	117262	73790.9	184429	193565	198808
140	ot|OT_ostta09g04420|gb|CEF99235.1	ostta09g04420	CEF99235	10	10	823.27	Chlorophyll A-B binding protein, plant LHCA2 PROTEIN-RELATED CHLOROPHYLL A/B BINDING PROTEIN Chlorophyll a-b binding protein [O. tauri]	0.429989	1.4413	t=24	t=72	0.744162	1.10286	t=24	t=48	0.511429	1.27066	t=0	t=48	0.456304	1.37251	t=0	t=24	2.28518e+06	2.64624e+06	1.93108e+06	1.83601e+06	2.53055e+06	2.56474e+06	2.32552e+06	2.46935e+06	2.93183e+06	2.58318e+06	2.30733e+06	2.39679e+06	2.57797e+06	1.87829e+06	2.52406e+06	2.1124e+06		395042	642476	6030.57	170275	119207	358771	87925.3	470851	50877
141	ot|OT_ostta13g01060|gb|CEG00073.1	ostta13g01060	CEG00073	11	10	834.37	Photosynthesis system II assembly factor Ycf48/Hcf136 Photosystem_II_Ycf48-like Photosynthesis system II assembly factor YCF48 PHOTOSYSTEM II STABILITY/ASSEMBLY FACTOR HCF136, CHLOROPLASTIC FAMILY NOT NAMED Oligoxyloglucan reducing end-spe [O. tauri	0.300943	1.10199	t=24	t=72	0.182851	1.42639	t=72	t=0	0.299916	1.23604	t=72	t=0	0.452952	1.24804	t=48	t=24	757201	761067	695485	690628	785051	981538	1.02264e+06	1.11979e+06	885205	983462	1.00128e+06	1.09414e+06	861299	731017	912339	807275		53789.4	45674.6	93276.8	91310.6	23665.3	117595	175461	163857	31835.9
142	ot|OT_ostta06g02270|gb|CEF98358.1	ostta06g02270	CEF98358	10	10	595.8	Lactate dehydrogenase/glycoside hydrolase, family 4, C-terminal Lac_mal_DH MDH_euk_gproteo: malate dehydrogenase, NAD-dependent lactate/malate dehydrogenase, alpha/beta C-terminal domain lactate/malate dehydrogenase, NAD binding domain MAL [O. tauri	0.108413	1.38968	t=24	t=48	0.369711	1.33603	t=72	t=0	0.381742	1.22429	t=72	t=0	0.515684	1.14618	t=0	t=24	690547	789993	568469	595791	713894	840774	844594	953787	761422	789987	813440	932198	779968	680496	698018	727175		48580.1	8807.13	31894.3	13886.3	23638.6	53537.4	118693	113256	25389.3
143	ot|OT_ostta07g01740|gb|CAL54437.1	ostta07g01740	CAL54437	10	10	495.54	Short-chain dehydrogenase/reductase SDR Glucose/ribitol dehydrogenase family signature LPOR: light-dependent protochlorophyllide reductase short chain dehydrogenase PROTOCHLOROPHYLLIDE REDUCTASE A, CHLOROPLASTIC-RELATED FAMILY NOT NAMED NA [O. tauri	0.274058	1.41803	t=72	t=0	0.242334	1.19839	t=24	t=48	0.277868	1.36863	t=0	t=72	0.210615	1.2577	t=72	t=0	473251	647942	623941	671086	476228	502585	419384	420273	505478	501454	425812	369331	519508	575742	639279	653386		19255.2	37467.8	91528.1	55421.3	28080.7	64801.2	24899.4	67849.6	2096.36
144	ot|OT_ostta03g00690|gb|CEF96991.1	ostta03g00690	CEF96991	10	10	799.11	NOSIC Coil NOSIC (NUC001) domain NOP5NT (NUC127) domain Putative snoRNA binding domain NUCLEOLAR PROTEIN 5 (NUCLEOLAR PROTEIN NOP5)(NOP58) Nop domain profile. [O. tauri]	0.190899	1.45006	t=24	t=72	0.364732	1.21327	t=72	t=0	0.325308	1.31638	t=72	t=0	0.401133	1.28182	t=0	t=72	482993	509388	429532	351288	434318	462186	474406	526945	460386	518989	487457	606042	438312	389266	373288	341945		28653.5	42747	29486.1	6244.85	10209.3	61930.6	20559.1	28189.4	32861.3
145	ot|OT_ostta02g01840|gb|CEG00998.1	ostta02g01840	CEG00998	11	10	606.77	Beta-ketoacyl synthase, active site KAS_II fabF: beta-ketoacyl-acyl-carrier-protein synthase II Beta-ketoacyl synthase, N-terminal domain Beta-ketoacyl synthase, C-terminal domain 3-OXOACYL-[ACYL-CARRIER-PROTEIN] SYNTHASE I, CHLOROPLASTIC [O. tauri]	0.810269	1.04903	t=0	t=72	0.44229	1.2249	t=24	t=48	0.752787	1.04859	t=24	t=72	0.63327	1.11333	t=0	t=24	922577	888711	917002	879460	942520	1.06277e+06	867637	1.01774e+06	1.00395e+06	1.02594e+06	1.0037e+06	978403	951270	854438	933032	865254		128815	94821.5	6392.81	33078.6	15727.2	107219	92324.2	117222	74918.9
146	ot|OT_ostta09g02550|gb|CEF99084.1	ostta09g02550	CEF99084	9	9	428.78	ml(S9 cytoplasmic small ribosome subunit-from:Ot09gS9)gb(Ribosomal protein S4/S9, eukaryotic/archaeal) S4 RNA-binding domain S4 domain Ribosomal protein S4/S9 N-terminal domain rpsD_arch: ribosomal protein S4 30S 40S RIBOSOMAL PROTEIN Ribo [O. tauri	0.13469	2.13687	t=0	t=72	0.101694	3.69476	t=0	t=72	0.0595842	3.13253	t=0	t=72	0.0624202	2.95385	t=0	t=72	1.62756e+06	1.10649e+06	1.05522e+06	761653	1.13837e+06	362800	381724	308105	1.09854e+06	442474	407202	350687	1.11384e+06	720992	496284	377080		171232	26869.9	3099.19	93526.2	51663.4	56995.6	253.052	53156.3	22306.1
147	ot|OT_ostta14g02310|gb|CEG02139.1	ostta14g02310	CEG02139	9	9	576.88	ml(S8 cytoplasmic small ribosome subunit-from:Ot14g02710)gb(Ribosomal protein S8e/ribosomal biogenesis NSA2) S8e: ribosomal protein S8.e 40S RIBOSOMAL PROTEIN S8 Ribosomal protein S8e signature. [O. tauri]	0.333638	1.34561	t=0	t=72	0.0890211	2.59748	t=0	t=72	0.0586259	2.73373	t=0	t=72	0.183897	2.28581	t=0	t=72	1.43325e+06	1.16823e+06	1.1453e+06	1.06513e+06	1.24742e+06	514154	493889	480241	1.26423e+06	577137	513054	462454	1.36523e+06	784895	632735	597260		47105.3	151618	228636	24106.6	100398	139642	64984.8	118643	44518.7
148	ot|OT_ostta03g01600|gb|CEF97056.1	ostta03g01600	CEF97056	9	9	432.06	ml(L7 cytoplasmic large ribosome subunit-from:Ot03g01550)gb(Ribosomal protein L30, ferredoxin-like fold domain) Coil Ribosomal protein L30p/L7e Ribosomal L30 N-terminal domain L7: 60S ribosomal protein L7 60S RIBOSOMAL PROTEIN L7 [O. tauri]	0.287913	1.35678	t=0	t=72	0.0399078	2.90202	t=0	t=48	0.0693101	2.80336	t=0	t=48	0.202485	2.0464	t=0	t=48	909783	680666	687546	670546	842716	293981	290390	293414	789536	317855	281639	306387	840808	502802	410872	427155		97627.9	47931.2	87354.5	21580.4	27399.1	32344	29585.3	42379.1	28342.4
149	ot|OT_ostta15g00510|gb|CAL57471.1	ostta15g00510	CAL57471	11	9	777.8	Coil [O. tauri]	0.329844	1.49872	t=72	t=0	0.288666	1.56793	t=72	t=0	0.198716	1.66697	t=72	t=0	0.162669	1.80164	t=72	t=0	567759	585064	746225	850913	609127	786318	821818	955069	516091	743306	762601	860308	480386	578964	603810	865485		127990	213788	299520	47342.8	90426.2	306866	311970	348552	141185
150	ot|OT_ostta13g00980|gb|CAL56428.1	ostta13g00980	CAL56428	9	9	414.32	[O. tauri]	0.304731	1.23969	t=72	t=0	0.0878162	2.05145	t=72	t=0	0.0721677	2.09567	t=72	t=0	0.179594	2.18011	t=72	t=0	119346	143397	127304	147951	127403	208615	261322	261361	130423	222379	271496	273325	97628.4	157745	182548	212840		9162.47	12024.1	8317.07	1907.9	2501.73	16560	14552.1	45348.5	9291.09
151	ot|OT_ostta02g04680|gb|CEG01225.1	ostta02g04680	CEG01225	9	9	686.2	ml(S1 chloroplastic small ribosome subunit-from:Ot02g07080)gb(Ribosomal protein S1, RNA-binding domain) Ribosomal protein S1 signature Ribosomal protein S1-like RNA-binding domain S1 RNA binding domain S1 RNA-BINDING DOMAIN-CONTAINING PROT [O. tauri	0.288527	1.29893	t=0	t=72	0.0813536	1.67062	t=0	t=48	0.31258	1.5181	t=0	t=72	0.190881	1.91477	t=0	t=72	1.12026e+06	1.09111e+06	1.02994e+06	862445	1.17704e+06	830956	704551	713196	1.19977e+06	945683	804126	790311	1.1561e+06	740897	677501	603780		99737.4	108877	8431.43	37348.3	35277.1	45479	17242.2	25849.2	211468
152	ot|OT_ostta04g03810|gb|CAL51798.1	ostta04g03810	CAL51798	9	9	526.79	Band 7 protein Coil prohibitin homologues SPFH domain / Band 7 family HYPERSENSITIVE-INDUCED RESPONSE PROTEIN 1-RELATED BAND 7 PROTEIN-RELATED Band 7/SPFH domain [O. tauri]	0.682899	1.12596	t=72	t=24	0.0513661	2.20243	t=72	t=0	0.13256	2.07814	t=72	t=0	0.2484	1.92388	t=72	t=0	348678	334753	339785	376917	374620	647688	793215	825075	357553	570891	637211	743044	341579	414844	577773	657157		2731.19	71044.2	19636.5	42054.2	21736.8	14836.9	26104	14774.3	37259.8
153	ot|OT_ostta04g01150|gb|CEF97476.1	ostta04g01150	CEF97476	10	9	508.2	Coil [O. tauri]	0.389354	1.38109	t=72	t=24	0.216472	1.34941	t=72	t=0	0.278189	1.38659	t=72	t=0	0.304439	1.62955	t=72	t=0	279380	235902	314139	325801	345669	357979	416678	466451	315618	388071	361724	437634	274049	282568	358549	446577		485.349	78223.9	75134.8	26222.2	48061.5	71061.4	12165.4	57895.8	20561.9
154	ot|OT_ostta03g01390|gb|CEF97042.1	ostta03g01390	CEF97042	9	9	736.09	FAMILY NOT NAMED Region of a membrane-bound protein predicted to be embedded in the membrane. [O. tauri]	0.644573	1.08478	t=72	t=0	0.253947	1.37426	t=72	t=0	0.250754	1.28987	t=72	t=0	0.339916	1.38349	t=72	t=0	2.88531e+06	3.06097e+06	3.12119e+06	3.12992e+06	3.00864e+06	3.66427e+06	3.90339e+06	4.13467e+06	3.10911e+06	3.58603e+06	3.7308e+06	4.01034e+06	2.66533e+06	2.69044e+06	3.17748e+06	3.68746e+06		502230	179901	497630	58976	304015	324907	984133	362096	131337
155	ot|OT_ostta12g01320|gb|CEF99848.1;ot|OT_ostta08g03710|gb|CEG01594.1	ostta12g01320	CEF99848	10	9	799.53	Tubulin/FtsZ, 2-layer sandwich domain Coil Alpha-tubulin signature Tubulin signature Tubulin/FtsZ family, C-terminal domain Tubulin/FtsZ family, GTPase domain Tubulin C-terminal domain TUBULIN TUBULIN ALPHA-1 CHAIN-RELATED Tubulin subunits [O. tauri	0.331321	1.17728	t=0	t=72	0.133105	1.7343	t=48	t=0	0.140163	1.64207	t=48	t=0	0.301115	1.50356	t=48	t=0	745202	690616	734648	632984	700326	863446	1.21457e+06	1.05894e+06	699381	949493	1.14843e+06	1.14483e+06	583843	859465	877845	828298		15941.5	30473.9	34836.1	51557.8	2950.63	24448.3	171966	142981	17320.7
156	ot|OT_ostta15g02750|gb|CEG01868.1	ostta15g02750	CEG01868	11	9	748.82	High mobility group box domain Coil high mobility group HMG (high mobility group) box SWI/SNF-RELATED CHROMATIN BINDING PROTEIN HMG boxes A and B DNA-binding domains profile. HMG-box [O. tauri]	0.169097	1.23515	t=24	t=72	0.0806222	1.72459	t=24	t=0	0.173566	1.58013	t=24	t=0	0.187059	1.28827	t=0	t=72	1.0293e+06	1.20222e+06	1.07106e+06	973345	1.08483e+06	1.87088e+06	1.50216e+06	1.53974e+06	1.1633e+06	1.83817e+06	1.47697e+06	1.51697e+06	1.17405e+06	1.15941e+06	1.08231e+06	911342		1319.13	52439	35101.7	31655.5	46681.6	63408.4	3919.99	147443	113070
157	ot|OT_ostta17g00570|gb|CEG00525.1	ostta17g00570	CEG00525	9	9	611.05	Photosystem I PsaG/PsaK protein Photosystem I psaG / psaK [O. tauri]	0.571393	1.16316	t=72	t=48	0.273751	1.50036	t=0	t=48	0.218041	1.47596	t=0	t=48	0.346075	1.58112	t=0	t=24	1.28491e+06	1.11883e+06	1.10982e+06	1.2909e+06	1.29533e+06	1.09137e+06	863348	965508	1.26809e+06	1.12002e+06	859160	866589	1.36017e+06	860261	1.05255e+06	1.31248e+06		260722	266114	262059	109020	64979.6	297563	50946.3	205290	379973
158	ot|OT_ostta03g03460|gb|CEF97192.1	ostta03g03460	CEF97192	9	9	607.67	Concanavalin A-like lectin/glucanases superfamily Calreticulin signature Calreticulin family CALNEXIN 99A, ISOFORM C CALRETICULIN AND CALNEXIN Calreticulin family signature 2. Calreticulin family signature 1. Concanavalin A-like lectins/gl [O. tauri	0.217406	1.42468	t=24	t=72	0.106623	1.23963	t=48	t=72	0.493009	1.23521	t=48	t=72	0.410048	1.49127	t=24	t=0	675919	791452	600728	555529	596935	654046	703373	567407	630178	682405	687106	556268	684013	1.02005e+06	867517	854279		28468.5	99022.5	65076.6	18522.8	50541.9	77548.6	80080.9	79411.1	63912.5
159	ot|OT_ostta01g01830|gb|CEF96597.1	ostta01g01830	CEF96597	10	9	395.44	Clathrin, heavy chain/VPS, 7-fold repeat Coil Clathrin heavy chain repeat homology CHC Region in Clathrin and VPS Clathrin-H-link Clathrin, heavy-chain linker CLATHRIN HEAVY CHAIN Clathrin heavy-chain (CHCR) repeat profile. ARM repeat Clat [O. tauri	0.482677	1.11397	t=0	t=72	0.328971	1.35088	t=72	t=0	0.396405	1.25731	t=72	t=0	0.300708	1.60448	t=72	t=0	148553	143100	140644	133354	156406	190976	207067	211286	153428	173070	192245	192907	128254	193686	176728	205781		10531.3	899.005	4424.34	9378.13	2859.56	34895.7	13941.2	701.394	17012
160	ot|OT_ostta10g00920|gb|CEF99313.1	ostta10g00920	CEF99313	9	9	429.21	Moybdenum cofactor oxidoreductase, dimerisation Eukaryotic molybdopterin domain signature Cytochrome B5 reductase signature Oxidoreductase NAD-binding domain Oxidoreductase FAD-binding domain Oxidoreductase molybdopterin binding domain Cyt [O. tauri	0.0604397	1.94058	t=48	t=0	0.03735	5.4824	t=0	t=48	0.042652	3.92191	t=0	t=24	0.129121	2.5838	t=0	t=72	386093	471707	749245	625446	525491	118276	95850.6	101094	533908	136135	157895	292188	382899	255949	271488	148192		55213.4	28701.6	44982.7	64074.6	31203.8	1531.95	2032.25	9958.09	19081.2
161	ot|OT_ostta03g02925|gb|CEF97146.1	ostta03g02925	CEF97146	9	9	574.48	Photosystem II Psp29, biogenesis Coil Thylakoid formation protein [O. tauri]	0.336711	1.32158	t=0	t=24	0.261477	1.25727	t=72	t=24	0.158125	1.14277	t=0	t=72	0.553567	1.24438	t=48	t=0	717307	542767	634268	701553	683886	575640	715644	723735	682499	609194	667762	597235	505725	560284	629312	532621		9228.65	27829.2	39610.5	128521	14103.7	9685.56	34339.2	111213	32028.7
162	ot|OT_ostta05g00940|gb|CEF97868.1	ostta05g00940	CEF97868	10	9	694.31	Thioredoxin, conserved site Thioredoxin family signature thioredoxin: thioredoxin THIOREDOXIN M1, CHLOROPLASTIC-RELATED Thioredoxin family active site. Thioredoxin domain profile. Thioredoxin-like [O. tauri]	0.575981	1.1314	t=48	t=72	0.17971	1.30729	t=0	t=48	0.216426	1.54566	t=0	t=72	0.528419	1.141	t=48	t=0	1.36871e+06	1.36107e+06	1.46155e+06	1.2918e+06	1.37744e+06	1.12589e+06	1.05366e+06	1.05573e+06	1.45692e+06	1.263e+06	1.06652e+06	942589	1.22166e+06	1.27749e+06	1.39391e+06	1.2961e+06		158941	143863	24719.6	9865.65	8551.68	123989	5268.32	41196.5	103174
163	ot|OT_ostta02g02870|gb|CEG01069.1	ostta02g02870	CEG01069	11	9	835.05	Glyceraldehyde 3-phosphate dehydrogenase, NAD(P) binding domain Glyceraldehyde-3-phosphate dehydrogenase signature GAPDH Glyceraldehyde 3-phosphate dehydrogenase, NAD binding domain GAPDH-I: glyceraldehyde-3-phosphate dehydrogenase, type I [O. tauri	0.413953	1.47463	t=0	t=48	0.221235	1.89169	t=72	t=0	0.5295	1.25234	t=0	t=72	0.0214527	4.67992	t=72	t=0	380787	314732	258225	322675	381234	457161	634009	721178	347594	290076	296428	277555	349482	860215	1.43717e+06	1.63555e+06		107019	30574.2	17373.9	2954.52	29054.6	38479.5	107184	112451	23339.9
164	ot|PsbA_1|gb|CAL36355.1	PsbA	CAL36355	10	9	710.85	PsbA_1 Bacterial photosynthetic reaction centre signature Photosynthetic reaction centre protein psbA: photosystem II q(b) protein Photosynthetic reaction center proteins signature. Photosystem Q(B) protein [psbA]. Bacterial photosystem II [O. tauri	0.136741	1.53314	t=72	t=0	0.322605	1.32032	t=24	t=48	0.130277	1.16925	t=0	t=48	0.211241	1.43049	t=72	t=24	3.759e+06	5.02165e+06	4.61119e+06	5.76309e+06	4.23842e+06	4.87377e+06	3.69135e+06	3.92156e+06	4.83293e+06	4.73979e+06	4.13336e+06	4.29778e+06	4.89458e+06	4.23428e+06	4.98906e+06	6.05712e+06		227736	349769	125808	41298.4	499761	119790	299214	461390	51403.1
165	ot|OT_ostta15g02840|gb|CEG01877.1	ostta15g02840	CEG01877	9	9	485.05	P-loop containing nucleoside triphosphate hydrolase AIG1 family Domain of unknown function (DUF3406) GTPASE, IMAP FAMILY MEMBER-RELATED TRANSLOCASE OF CHLOROPLAST 120, CHLOROPLASTIC-RELATED P-loop containing nucleoside triphosphate hydrola [O. tauri	0.15708	1.42257	t=24	t=72	0.36759	1.36658	t=48	t=0	0.333262	1.34519	t=72	t=0	0.169987	1.4904	t=0	t=72	430625	468907	348636	329620	379722	472371	518919	417486	438832	501371	466622	590314	455189	353969	325161	305414		20925.7	71149.2	19328	4853.9	59119.4	59522.1	65013.6	23289.5	24564
166	ot|OT_ostta04g04830|gb|CAL51905.1	ostta04g04830	CAL51905	9	9	877.03	Pyridine nucleotide-disulphide oxidoreductase, class I, active site FAD-dependent pyridine nucleotide reductase signature Pyridine nucleotide disulphide reductase class-I signature Pyridine nucleotide-disulphide oxidoreductase, dimerisatio [O. tauri	0.287441	1.18799	t=0	t=72	0.433605	1.18621	t=72	t=0	0.291122	1.11821	t=24	t=0	0.20418	1.15996	t=0	t=72	1.17585e+06	1.15126e+06	1.08866e+06	989781	1.184e+06	1.37184e+06	1.32486e+06	1.40447e+06	1.23275e+06	1.37848e+06	1.29844e+06	1.25882e+06	1.11694e+06	988183	1.04605e+06	962916		192365	69162.4	76738.3	54548.4	209810	2884.52	138148	17106.9	125812
167	ot|OT_ostta08g02100|gb|CEG01475.1	ostta08g02100	CEG01475	9	9	493.82	Rhodanese-like domain [O. tauri]	0.544952	1.17151	t=24	t=48	0.723826	1.09178	t=24	t=48	0.530115	1.12149	t=0	t=48	0.290271	1.31166	t=72	t=24	276190	310006	264620	277049	288402	312485	286216	308406	334245	304335	298037	313765	302435	290052	380024	380450		11590.5	58376.4	4250.47	11227.5	26963.7	59893.5	50617.3	44229.1	40121.6
168	ot|OT_ostta05g04600|gb|CEF98151.1	ostta05g04600	CEF98151	9	9	615.01	Alcohol dehydrogenase superfamily, zinc-type Enoylreductase Alcohol dehydrogenase GroES-like domain Zinc-binding dehydrogenase QUINONE OXIDOREDUCTASE ALCOHOL DEHYDROGENASE RELATED NAD(P)-binding Rossmann-fold domains [O. tauri]	0.372766	1.23411	t=24	t=72	0.102264	1.61429	t=72	t=0	0.336955	1.28264	t=72	t=0	0.257074	1.40644	t=0	t=72	577258	605251	507970	490436	544202	703250	673334	878499	653616	676411	724337	838356	640707	493682	510958	455552		28327.6	103722	42319.9	52865.9	52731.7	12845.9	18506.1	90861.3	14096.1
169	ot|OT_ostta02g00670|gb|CAL52071.1	ostta02g00670	CAL52071	10	9	522.47	Surface antigen variable number Coil Surface antigen variable number repeat PROTEIN TOC75-3, CHLOROPLASTIC-RELATED SORTING AND ASSEMBLY MACHINERY (SAM50) PROTEIN [O. tauri]	0.057728	1.27834	t=24	t=72	0.241342	1.16763	t=48	t=0	0.251906	1.36183	t=72	t=0	0.351372	1.34224	t=0	t=72	267242	275551	218931	215553	249186	283486	290956	288988	252463	273126	292099	343811	278493	225188	210254	207485		10084.7	13065.1	1902.87	7645.17	7487.5	9198.82	7279.97	19250.8	26999.7
170	ot|OT_ostta01g00485|gb|CEF96496.1	ostta01g00485	CEF96496	8	8	531.31	ml(L3 cytoplasmic large ribosome subunit-from:Ot01g00490)gb(Translation elongation/initiation factor/Ribosomal, beta-barrel) Ribosomal protein L3 60S RIBOSOMAL PROTEIN L3-RELATED Ribosomal protein L3 signature. Translation proteins [O. tauri]	0.160721	1.95423	t=0	t=72	0.0644936	2.9359	t=0	t=24	0.0809768	3.2567	t=0	t=72	0.117051	2.80852	t=0	t=72	974704	689907	581142	498767	763334	260000	263286	269206	804030	307080	250439	246885	829743	492977	360308	295438		129344	72547.6	15092	28068.5	18156.7	38154.6	9419.12	9063.04	46474
171	ot|OT_ostta03g03240|gb|CEF97172.1	ostta03g03240	CEF97172	8	8	395	ml(SA cytoplasmic small ribosome subunit-from:Ot03g03270)gb(Ribosomal protein S2, eukaryotic/archaeal) Ribosomal protein S2 signature Sa_S2_E_A: ribosomal protein S2 40S RIBOSOMAL PROTEIN SA Ribosomal protein S2 signature 2. 40S ribosomal [O. tauri]	0.256907	1.51053	t=0	t=72	0.113176	2.05735	t=0	t=48	0.0542952	2.17083	t=0	t=72	0.178223	2.05945	t=0	t=72	1.64142e+06	1.27916e+06	1.26629e+06	1.08665e+06	1.37732e+06	820471	669460	679844	1.45301e+06	799740	682636	669334	1.44285e+06	1.07482e+06	786329	700599		40479.4	266389	77395	10614.1	37604.1	175925	38832.1	100518	228.7
172	ot|OT_ostta13g01510|gb|CEG00110.1	ostta13g01510	CEG00110	8	8	562.89	G-protein beta WD-40 repeat G protein beta WD-40 repeat signature WD40 repeats WD domain, G-beta repeat GUANINE NUCLEOTIDE-BINDING PROTEIN SUBUNIT BETA-2-LIKE 1 RECEPTOR FOR ACTIVATED PROTEIN KINASE C (RACK1) Trp-Asp (WD) repeats signature [O. tauri	0.181914	2.38998	t=0	t=72	0.235301	1.68146	t=0	t=48	0.249465	1.68202	t=0	t=24	0.203716	2.05983	t=0	t=72	1.18785e+06	834611	600652	497013	945879	587670	562534	576079	864057	513702	562001	585967	810789	599926	504488	393619		363649	42048.8	120741	39261.8	241695	19201.9	101640	17909.2	495.364
173	ot|Rps7|gb|CAL36349.1	Rps7	CAL36349	8	8	481.86	ml(S7 chloroplastic small ribosome subunit-from:OtCpg00240)gb(Rps7) RPS7p_RPS7a_RPS5e_RPS7o Ribosomal protein S7p/S5e rpsG_bact: ribosomal protein S7 RIBOSOMAL PROTEIN S7 Ribosomal protein S7 signature. 30S ribosomal protein S7 [rpsG]. [O. tauri]	0.21015	1.44393	t=0	t=72	0.0896149	2.28018	t=0	t=72	0.0755504	2.1256	t=0	t=48	0.0697874	4.04032	t=0	t=72	682652	614363	544188	472773	614859	365592	271550	269653	679442	418578	319647	321969	658444	301053	201259	162968		27949.8	21598.8	19227.3	72033.4	23872.1	42881.1	6162.96	40204.2	12603.4
174	ot|OT_ostta10g01260|gb|CEF99331.1	ostta10g01260	CEF99331	8	8	618.48	Beta-lactamase-like Metallo-beta-lactamase superfamily PROTEIN ETHE1, MITOCHONDRIAL BETA LACTAMASE DOMAIN Metallo-hydrolase/oxidoreductase [O. tauri]	0.33694	1.36532	t=72	t=24	0.183057	1.71389	t=72	t=0	0.111435	1.82352	t=72	t=0	0.321165	1.80118	t=72	t=0	419369	399680	514553	545689	465430	589881	778834	797695	455354	685221	761061	830347	385141	482450	624022	693708		23637.3	21001.4	131081	18074.6	42223.7	46662.1	121988	15066	19503.8
175	ot|OT_ostta11g02970|gb|CEF99728.1	ostta11g02970	CEF99728	8	8	400.81	Coil Region of a membrane-bound protein predicted to be embedded in the membrane. [O. tauri]	0.313542	1.63696	t=72	t=24	0.0130909	2.53267	t=48	t=0	0.0502035	3.24187	t=72	t=0	0.115347	2.86385	t=48	t=0	199442	151061	193222	247281	195806	236572	495913	395632	154310	244610	393911	500252	126896	196754	363412	355510		32133.4	26795.6	19150.3	34676	9391.35	17172.4	23345.3	25538.9	23373.2
176	ot|OT_ostta11g02980|gb|CAL55922.1	ostta11g02980	CAL55922	8	8	510.65	Region of a membrane-bound protein predicted to be embedded in the membrane. [O. tauri]	0.383057	1.10499	t=72	t=0	0.113066	2.18504	t=72	t=0	0.142864	2.062	t=72	t=0	0.230676	1.76128	t=72	t=0	209890	212396	214335	231927	215450	344321	442583	470768	214703	338774	426054	442718	195049	235423	299192	343536		6388.3	7735.96	446.162	15381.3	11101	24771.4	34813.2	48744.3	12982.3
177	ot|OT_ostta09g04240|gb|CEF99226.1	ostta09g04240	CEF99226	8	8	941.38	Blue (type 1) copper protein Plastocyanin signature Type I copper blue protein family signature Copper binding proteins, plastocyanin/azurin family cyanin_plasto: plastocyanin Type-1 copper (blue) proteins signature. Cupredoxins [O. tauri]	0.206581	1.33638	t=24	t=72	0.263257	1.35745	t=0	t=72	0.165649	1.76708	t=0	t=72	0.264047	1.35841	t=0	t=72	1.15015e+07	1.18159e+07	9.32979e+06	8.84175e+06	1.0967e+07	1.038e+07	9.74318e+06	8.07909e+06	1.16983e+07	8.90782e+06	9.7963e+06	6.62013e+06	1.19999e+07	9.92285e+06	1.10629e+07	8.83379e+06		1.83333e+06	2.10432e+06	815058	281885	152217	931464	94931.6	1.29105e+06	951716
178	ot|OT_ostta05g04130|gb|CEF98109.1	ostta05g04130	CEF98109	8	8	452.89	Ribose 5-phosphate isomerase, type A Ribose 5-phosphate isomerase A (phosphoriboisomerase A) rpiA: ribose 5-phosphate isomerase A RIBOSE-5-PHOSPHATE ISOMERASE RIBOSE 5-PHOSPHATE ISOMERASE-RELATED Ribose-5-phosphate isomerase A [rpiA]. D-ri [O. tauri	0.52543	1.16377	t=72	t=24	0.11106	1.2945	t=72	t=24	0.363059	1.25997	t=48	t=24	0.268797	1.4223	t=48	t=0	412326	383573	414377	446390	484202	449689	543144	582124	434610	419780	528908	506495	408845	423283	581499	550011		78211.6	621.134	5801.17	10979.9	626.112	21792	29716.9	38768.2	47418
179	ot|OT_ostta03g03160|gb|CEF97166.1	ostta03g03160	CEF97166	9	8	358.09	Coproporphyrinogen III oxidase, conserved site Coprogen oxidase signature Coproporphyri_ox COPROPORPHYRINOGEN-III OXIDASE, MITOCHONDRIAL COPROPORPHYRINOGEN III OXIDASE, MITOCHONDRIAL Coproporphyrinogen III oxidase signature. [O. tauri]	0.454769	1.30957	t=0	t=72	0.149612	2.27227	t=0	t=48	0.108191	2.12129	t=0	t=48	0.399285	1.34241	t=0	t=72	399519	375252	317210	305076	355596	219449	156494	169051	377526	231799	177970	182056	377379	311133	334212	281121		39138.7	64488.3	60100.8	39379.8	10959.7	3647.79	37521.7	4614.23	54218.5
180	ot|Rps3|gb|CAL36360.1	Rps3	CAL36360	8	8	349.73	ml(S3 chloroplastic small ribosome subunit-from:OtCpg00350)gb(Rps3) K homology RNA-binding domain KH domain rpsC_bact: ribosomal protein S3 Ribosomal protein S3, C-terminal domain 30S/40S RIBOSOMAL PROTEIN S3 30S RIBOSOMAL PROTEIN S3, CHLO [O. tauri	0.835702	1.04694	t=72	t=24	0.148398	1.71931	t=0	t=48	0.137231	1.68965	t=0	t=48	0.165419	2.54591	t=0	t=48	372674	356314	365500	373040	351437	242390	204406	224959	404142	273006	239187	255608	394332	212502	154888	174568		21064.9	86908.6	105435	36086.8	27539.3	33568.1	54117.5	45336.4	17325.2
181	ot|OT_ostta05g01970|gb|CEF97944.1	ostta05g01970	CEF97944	8	8	476.49	ATPase, F1 complex, OSCP/delta subunit Coil ATP synthase delta subunit signature ATP synthase delta (OSCP) subunit ATP_synt_delta: ATP synthase F1, delta subunit ATP SYNTHASE DELTA CHAIN ATP SYNTHASE SUBUNIT O, MITOCHONDRIAL ATP synthase s [O. tauri	0.737959	1.08329	t=24	t=0	0.0693346	1.69029	t=72	t=0	0.222289	1.36703	t=72	t=0	0.0387917	1.20411	t=72	t=48	421466	456570	432649	430346	380352	619793	545246	642907	445953	567955	514104	609629	440315	453276	419660	505316		30378.7	99261.3	78205.1	5680.53	60391.2	69625.7	56266.9	115559	66166.8
182	ot|OT_ostta05g04530|gb|CEF98144.1	ostta05g04530	CEF98144	8	8	445.56	Uncharacterised protein family Ycf54 Protein of unknown function (DUF2488) [O. tauri]	0.748757	1.08321	t=0	t=72	0.366475	1.4509	t=0	t=72	0.234937	1.34269	t=24	t=72	0.203836	1.2654	t=0	t=72	1.28998e+06	1.23112e+06	1.23635e+06	1.19089e+06	1.21901e+06	1.0956e+06	944002	840175	1.18289e+06	1.20455e+06	989193	897114	1.30396e+06	1.15386e+06	1.26361e+06	1.03047e+06		175222	86843.2	143215	44737.9	96800.5	227658	107279	63264.3	75360.3
183	ot|OtMtg00230|gb|CAL36409.1	OtMtg00230	CAL36409	8	8	469.74	Coil Mitochondrial ATP synthase B chain precursor (ATP-synt_B) Region of a membrane-bound protein predicted to be embedded in the membrane. [O. tauri]	0.351199	1.33146	t=24	t=0	0.268206	1.30592	t=72	t=0	0.119484	1.22888	t=72	t=48	0.332074	1.20888	t=72	t=0	343778	457726	383094	398553	403070	473791	512381	526376	445808	497930	436558	536477	397704	404193	456816	480777		19600.6	57756.8	58439.8	61881.6	36818.1	43442.6	16850.4	919.721	30035.2
184	ot|OT_ostta10g00950|gb|CEF99315.1	ostta10g00950	CEF99315	8	8	656.02	Major facilitator superfamily domain, general substrate transporter Major Facilitator Superfamily MAJOR FACILITATOR SUPERFAMILY DOMAIN-CONTAINING PROTEIN-RELATED HIGH AFFINITY NITRATE TRANSPORTER 2.5-RELATED MFS general substrate transport [O. tauri	0.185695	1.54995	t=48	t=24	0.0789492	2.8356	t=0	t=48	0.0827347	2.04052	t=0	t=48	0.106002	6.31299	t=0	t=72	2.26575e+06	1.95219e+06	3.02581e+06	2.68495e+06	3.0551e+06	1.33568e+06	1.07741e+06	1.13091e+06	3.05945e+06	1.56752e+06	1.49935e+06	2.02515e+06	2.58473e+06	645398	537274	409430		238094	432104	323626	54342.3	536606	127932	215153	339736	382856
185	ot|OT_ostta04g04040|gb|CAL51819.1	ostta04g04040	CAL51819	9	8	670.71	Heat shock protein 70 family Coil 70kDa heat shock protein signature prok_dnaK: chaperone protein DnaK Hsp70 protein STRESS-70 PROTEIN, MITOCHONDRIAL HEAT SHOCK PROTEIN 70KDA Heat shock hsp70 proteins family signature 1. Heat shock hsp70 p [O. tauri	0.0745363	1.61422	t=72	t=24	0.301006	1.39216	t=48	t=0	0.335508	1.44742	t=48	t=0	0.546836	1.38795	t=48	t=24	488944	339404	409589	547871	355558	367594	494993	479291	371492	401592	537705	439435	398512	349059	484475	483384		69744.3	57023	50993.3	46638.4	24003.2	59268.6	31495.3	102539	47637.9
186	ot|OT_ostta10g02360|gb|CAL56193.1	ostta10g02360	CAL56193	8	8	393.66	Axin interactor dorsalization-associated protein, C-terminal domain Coil Cytoskeletal adhesion EH domain profile. EF-hand [O. tauri]	0.355861	1.20222	t=0	t=72	0.192585	1.54197	t=72	t=0	0.145475	1.75178	t=72	t=0	0.198522	1.74689	t=72	t=0	146683	131487	128316	122010	164327	166659	232674	253387	128893	156561	201766	225792	132128	166020	181429	230812		1866.93	13152.9	12880.1	4849.21	638.258	13225.3	29269.7	29625	279.537
187	ot|OT_ostta02g03330|gb|CAL52447.1	ostta02g03330	CAL52447	8	8	871.79	Chlorophyll A-B binding protein, plant LHCA2 PROTEIN-RELATED CHLOROPHYLL A/B BINDING PROTEIN Chlorophyll a-b binding protein [O. tauri]	0.183888	1.74545	t=24	t=72	0.475337	1.19443	t=24	t=48	0.583301	1.20233	t=0	t=48	0.273577	1.43819	t=0	t=72	6.1992e+06	6.63241e+06	4.54543e+06	3.79982e+06	6.5054e+06	7.33613e+06	6.14193e+06	6.29233e+06	7.12905e+06	6.65689e+06	5.92938e+06	6.19115e+06	7.14348e+06	5.41716e+06	5.6137e+06	4.96699e+06		1.28214e+06	30591.7	481398	136437	447853	2.04611e+06	786983	705929	998099
188	ot|OT_ostta01g03910|gb|CEF96739.1	ostta01g03910	CEF96739	8	8	539.4	EF-Hand 1, calcium-binding site EF-hand, calcium binding motif EF-hand domain pair CALCIUM BINDING PROTEIN CALMODULIN-2-RELATED EF-hand calcium-binding domain. EF-hand calcium-binding domain profile. [O. tauri]	0.490309	1.23906	t=0	t=72	0.117386	1.2199	t=48	t=0	0.214645	1.52455	t=48	t=0	0.354128	1.45973	t=48	t=0	1.35336e+06	1.16981e+06	1.23578e+06	1.09225e+06	1.42201e+06	1.47255e+06	1.73471e+06	1.71686e+06	1.28349e+06	1.38722e+06	1.95674e+06	1.88946e+06	1.18861e+06	1.27268e+06	1.73505e+06	1.47608e+06		111906	230792	68400.5	46330.2	10394.4	57761.6	39290.9	27794.4	109766
189	ot|OT_ostta18g00920|gb|CEG00724.1	ostta18g00920	CEG00724	9	8	716.48	14-3-3 protein, conserved site Coil 14-3-3 protein zeta signature 14-3-3 homologues 14-3-3 PROTEIN 14-3-3 proteins signature 2. [O. tauri]	0.519348	1.1797	t=0	t=24	0.109049	1.31292	t=48	t=24	0.520026	1.14181	t=72	t=24	0.384347	1.24518	t=48	t=0	595395	504702	568308	547204	589032	472268	620048	617013	558884	507383	566637	579338	460616	486061	573548	481681		39744.2	31157.9	36976.3	81533.5	17852.6	16661.4	20121	14994.8	11309.4
190	ot|OT_ostta08g00930|gb|CAL54828.1	ostta08g00930	CAL54828	8	8	494.59	Lactate dehydrogenase/glycoside hydrolase, family 4, C-terminal Malate-DH_plant: malate dehydrogenase, NADP-dependent MalateDH-SF1: malate dehydrogenase lactate/malate dehydrogenase, NAD binding domain lactate/malate dehydrogenase, alpha/b [O. tauri	0.559036	1.10553	t=0	t=48	0.416693	1.28309	t=72	t=0	0.19428	1.26394	t=72	t=0	0.172655	1.43384	t=48	t=0	290383	283146	262664	264109	351586	417339	413893	451118	318004	370011	371201	401938	287680	323672	412487	396840		29726.7	18799.1	3204.52	26902	14792.3	6954.35	64393.2	84705.6	40166.5
191	ot|OT_ostta08g04020|gb|CEG01620.1	ostta08g04020	CEG01620	8	8	557.07	Chlorophyll a/b binding protein domain Coil Chlorophyll A-B binding protein Chlorophyll a-b binding protein Region of a membrane-bound protein predicted to be embedded in the membrane. [O. tauri]	0.432119	1.12734	t=24	t=48	0.0747492	1.59609	t=72	t=0	0.358777	1.29325	t=72	t=0	0.253293	1.57754	t=72	t=24	1.15614e+06	1.21068e+06	1.07393e+06	1.07922e+06	1.31848e+06	1.89954e+06	2.02153e+06	2.10441e+06	1.39217e+06	1.71471e+06	1.78723e+06	1.80042e+06	1.35792e+06	1.21382e+06	1.62008e+06	1.91484e+06		210482	36207.5	136537	173485	42562.8	78756.5	114514	52742.7	107229
192	ot|OT_ostta03g03260|gb|CEF97174.1	ostta03g03260	CEF97174	8	8	577.05	Phosphoserine aminotransferase SerC serC_1: phosphoserine transaminase Aminotransferase class-V AMINOTRANSFERASE CLASS V PHOSPHOSERINE AMINOTRANSFERASE Phosphoserine aminotransferase [serC]. PLP-dependent transferases [O. tauri]	0.291907	1.55141	t=24	t=72	0.18909	1.62602	t=72	t=0	0.227113	1.68021	t=72	t=0	0.196175	1.26739	t=72	t=24	557205	594874	489786	383441	650113	835768	988802	1.05709e+06	636517	774466	922414	1.06948e+06	550109	540375	669735	684865		47982.1	32312.6	164208	26910.8	17865.8	48697.4	141113	52305.3	122425
193	ot|OT_ostta06g01650|gb|CEF98307.1	ostta06g01650	CEF98307	8	8	572.56	Ribulose-phosphate binding barrel rpe: ribulose-phosphate 3-epimerase Ribulose-phosphate 3 epimerase family RIBULOSE-5-PHOSPHATE-3-EPIMERASE D-RIBULOSE-5-PHOSPHATE-3-EPIMERASE Ribulose-phosphate 3-epimerase family signature 2. Ribulose-pho [O. tauri	0.442538	1.41457	t=0	t=72	0.672209	1.09187	t=72	t=48	0.536394	1.18223	t=0	t=48	0.631635	1.23052	t=48	t=72	1.93819e+06	1.70927e+06	1.59899e+06	1.37016e+06	1.81218e+06	1.71775e+06	1.6727e+06	1.82636e+06	1.86853e+06	1.70319e+06	1.58052e+06	1.68202e+06	1.7531e+06	1.63732e+06	1.83363e+06	1.49013e+06		472369	206012	338607	171170	228074	121378	379310	92265.4	327463
194	ot|OT_ostta01g03450|gb|CEF96701.1	ostta01g03450	CEF96701	8	8	428.96	Rhodanese-like domain Rhodanese Homology Domain FAMILY NOT NAMED RHODANESE-LIKE DOMAIN-CONTAINING PROTEIN 9, CHLOROPLASTIC Rhodanese domain profile. Rhodanese/Cell cycle control phosphatase [O. tauri]	0.0999901	1.43582	t=48	t=0	0.124649	1.62031	t=0	t=72	0.0675413	1.98706	t=0	t=72	0.33954	1.34407	t=72	t=0	1.21825e+06	1.4363e+06	1.7492e+06	1.68116e+06	1.24754e+06	1.04677e+06	827988	769936	1.24193e+06	1.17769e+06	792106	625010	1.16164e+06	1.37225e+06	1.50218e+06	1.56132e+06		91816.1	191504	145309	74515.8	124677	177991	16560.4	78716.8	23804.3
195	ot|OT_ostta17g01920|gb|CEG00622.1	ostta17g01920	CEG00622	8	8	489.83	Mitochondrial substrate/solute carrier Mitochondrial carrier protein SUBFAMILY NOT NAMED Solute carrier (Solcar) repeat profile. Region of a membrane-bound protein predicted to be embedded in the membrane. [O. tauri]	0.292855	1.16056	t=24	t=72	0.35797	1.19238	t=24	t=48	0.616801	1.0858	t=24	t=0	0.610636	1.18084	t=0	t=24	893083	937897	822444	808143	905331	1.04265e+06	874425	906610	940872	1.0216e+06	942498	1.0018e+06	924688	783078	865132	916744		47837	71672.3	139018	87630.2	126219	53340.3	143153	12834.6	77376.1
196	ot|OT_ostta07g01200|gb|CEF98627.1	ostta07g01200	CEF98627	8	8	513.68	Fibrillarin Fibrillarin signature Nop17p RRNA 2-O-METHYLTRANSFERASE FIBRILLARIN Fibrillarin-like rRNA/tRNA 2'-O-methyltransferase [flpA]. S-adenosyl-L-methionine-dependent methyltransferases [O. tauri]	0.251682	1.22561	t=48	t=72	0.378318	1.17133	t=72	t=0	0.338329	1.19853	t=72	t=0	0.248922	1.24794	t=0	t=48	570573	609509	631779	515481	616942	624638	660813	722646	607813	695150	645091	728486	572437	472291	458706	521314		10170.4	48111.3	21376.8	22075.1	45148.6	4307.5	62529.5	6352.36	38155.8
197	ot|OT_ostta06g02850|gb|CEF98406.1	ostta06g02850	CEF98406	9	8	792.01	Thioredoxin-like fold THIOREDOXIN THIOREDOXIN-LIKE PROTEIN CDSP32, CHLOROPLASTIC [O. tauri]	0.254989	1.27522	t=48	t=24	0.278014	1.19643	t=0	t=72	0.275782	1.32474	t=24	t=72	0.351665	1.25238	t=48	t=24	1.07467e+06	1.06672e+06	1.36031e+06	1.31517e+06	1.15254e+06	1.0821e+06	999968	963315	1.1519e+06	1.16589e+06	922498	880091	1.07851e+06	1.0371e+06	1.29884e+06	1.28164e+06		125263	58321.9	22262.5	48839.6	72666.8	99279	25640.5	147293	37573.1
198	ot|OT_ostta09g04010|gb|CEF99205.1	ostta09g04010	CEF99205	7	7	338.58	ml(L6 cytoplasmic large ribosome subunit-from:Ot09gL6)gb(Ribosomal protein L2 domain 2) Ribosomal protein L6e 60S RIBOSOMAL PROTEIN L6 Translation proteins SH3-like domain [O. tauri]	0.161028	2.06771	t=0	t=72	0.103675	3.68233	t=0	t=48	0.0456242	3.78145	t=0	t=48	0.150603	3.0145	t=0	t=72	395574	284403	244361	191310	345338	118117	93782.5	114882	377451	135317	99816.5	118294	388123	191364	131546	128752		41013.8	42310.2	3601.23	11616.2	46668.1	6176.81	7982.12	21994.7	13176.6
199	ot|OT_ostta12g02920|gb|CEF99979.1	ostta12g02920	CEF99979	7	7	442.67	ml(L22 cytoplasmic large ribosome subunit-from:Ot12g02950)gb(Ribosomal protein L22e) Ribosomal L22e protein family 60S RIBOSOMAL PROTEIN L22 [O. tauri]	0.17782	1.63329	t=0	t=72	0.0643608	2.89782	t=0	t=72	0.0391007	3.13533	t=0	t=72	0.0699448	2.52376	t=0	t=72	599830	511000	481054	367253	548514	240368	199230	189285	581827	280051	205646	185571	586937	341200	239839	232564		11127.3	108926	47785.7	56781.8	16955.1	29442.8	14635.9	22041.6	13796.2
200	ot|OT_ostta06g04240|gb|CEF98514.1	ostta06g04240	CEF98514	7	7	388.67	ml(L7A cytoplasmic large ribosome subunit-from:Ot02g04970)gb(Ribosomal protein L7Ae conserved site) Ribosomal protein L7A family signature Ribosomal protein L7A/RS6 family signature Ribosomal protein L7Ae/L30e/S12e/Gadd45 family RIBOSOMAL [O. tauri]	0.0298414	1.6389	t=0	t=72	0.062028	3.13709	t=0	t=72	0.0507609	3.54014	t=0	t=72	0.0946508	2.64893	t=0	t=72	793439	597597	567296	484128	629334	240120	203659	200611	669492	264671	218896	189115	666466	394668	286058	251598		6060.35	11399	6237.42	3979.53	33562.6	50182.3	25365.9	10012.3	8302.76
201	ot|OT_ostta17g01270|gb|CEG00570.1	ostta17g01270	CEG00570	9	7	330.47	ml(S4 cytoplasmic small ribosome subunit-from:Ot17g01370)gb(Ribosomal protein S4e) KOW (Kyprides, Ouzounis, Woese) motif. RPS4a_RPS4e Ribosomal family S4e RS4NT (NUC023) domain 30S/40S RIBOSOMAL PROTEIN S4 Ribosomal protein S4e signature. [O. tauri]	0.147822	1.59061	t=0	t=72	0.0762861	3.19507	t=0	t=48	0.089844	3.26104	t=0	t=48	0.190043	2.52915	t=0	t=72	666533	531224	476816	419043	644727	245790	201788	204510	684258	268593	209828	214891	649353	342917	274961	256748		45894.9	42815.1	21266.9	3463.93	16237.8	53214.3	18123.7	43062.7	26476.7
202	ot|OT_ostta06g03620|gb|CEF98465.1	ostta06g03620	CEF98465	7	7	394.69	ABC transporter, conserved site ATPases associated with a variety of cellular activities ATP-BINDING TRANSPORT PROTEIN-RELATED ELONGATION FACTOR 3A-RELATED ABC transporters family signature. ATP-binding cassette, ABC transporter-type domai [O. tauri	0.10172	3.09997	t=48	t=0	0.168933	2.56115	t=48	t=0	0.0500794	3.31686	t=48	t=0	0.111398	1.85488	t=24	t=0	60067.6	140593	186208	172197	47348.3	102620	121266	96659	53614.2	102826	177831	103166	33904.4	62888.6	57602.2	59637.9		2947.16	24066.8	11662.4	13434.1	4138.13	21248.4	12263.5	12887	2817.37
203	ot|OT_ostta04g00090|gb|CEF97398.1	ostta04g00090	CEF97398	7	7	402.16	Translation elongation factor EFTs/EF1B, dimerisation Ribosomal protein S1-like RNA-binding domain S1 RNA binding domain UBA/TS-N domain Elongation factor TS tsf: translation elongation factor Ts ELONGATION FACTOR TS Elongation factor Ts s [O. tauri	0.154545	1.54734	t=0	t=72	0.116499	2.38415	t=0	t=48	0.103139	2.55721	t=0	t=72	0.140781	1.88214	t=0	t=72	374163	291161	297026	241811	363409	164108	152427	167157	363489	185567	149349	142143	361046	226050	205892	191828		14539.1	21990.4	1651.16	22093.8	10181.9	4151.28	25170.3	14156.4	22526
204	ot|OT_ostta02g00130|gb|CEG00904.1	ostta02g00130	CEG00904	7	7	278.32	Pyridine nucleotide-disulphide oxidoreductase, class I, active site Pyridine nucleotide disulphide reductase class-I signature FAD-dependent pyridine nucleotide reductase signature gluta_reduc_2: glutathione-disulfide reductase Pyridine nu [O. tauri	0.240105	1.23712	t=48	t=0	0.1823	1.5567	t=48	t=0	0.169848	1.43519	t=72	t=0	0.197155	1.52749	t=72	t=0	160119	168046	198086	178463	161446	195470	251322	241908	175741	217904	239190	252223	134040	155659	188193	204745		4186.05	13026.4	16953.8	9546.27	8807.79	25228.2	4777.64	19684.2	1418.58
205	ot|OT_ostta11g01940|gb|CEF99655.1	ostta11g01940	CEF99655	7	7	532.11	Rieske [2Fe-2S Rieske [2Fe-2S] domain Rieske [2Fe-2S] iron-sulfur domain profile. ISP domain [O. tauri]	0.0460569	1.84764	t=72	t=24	0.164596	1.4791	t=72	t=0	0.0741611	1.661	t=48	t=0	0.150366	2.51539	t=48	t=0	550543	429862	673309	794228	524396	556086	739000	775635	468247	573804	777758	724899	412742	551782	1.03821e+06	1.01548e+06		27122.1	4094.02	4652.9	10357.8	1635.18	12468.3	7139.52	113650	14132.7
206	ot|OT_ostta02g02380|gb|CEG01034.1	ostta02g02380	CEG01034	7	7	268.18	Magnesium chelatase, ATPase subunit I ATPases associated with a variety of cellular activities Magnesium chelatase, subunit ChlI BchI-ChlI: magnesium chelatase ATPase subunit I P-loop containing nucleoside triphosphate hydrolases [O. tauri]	0.216645	1.85707	t=0	t=72	0.0883116	3.96528	t=0	t=72	0.0881503	3.92708	t=0	t=72	0.0449194	2.34723	t=0	t=72	663229	539726	441884	357138	591460	255326	173191	149159	605216	286023	187787	154114	578267	431312	405120	246361		100810	13758.9	53841.4	47206.2	13582.4	7313.36	41429.2	1045.21	70327.2
207	ot|OT_ostta07g03880|gb|CEF98835.1	ostta07g03880	CEF98835	8	7	545.07	Glucose/ribitol dehydrogenase Glucose/ribitol dehydrogenase family signature Enoyl-(Acyl carrier protein) reductase ENOYL-[ACYL-CARRIER-PROTEIN] REDUCTASE [NADH], CHLOROPLASTIC FAMILY NOT NAMED NAD(P)-binding Rossmann-fold domains [O. tauri]	0.167352	1.25153	t=72	t=24	0.0853271	1.31962	t=72	t=24	0.229594	1.25528	t=48	t=0	0.226874	1.28962	t=48	t=0	1.06822e+06	907913	1.12961e+06	1.13628e+06	1.006e+06	969341	1.24372e+06	1.27916e+06	1.00517e+06	1.0634e+06	1.26177e+06	1.19384e+06	927276	997950	1.19583e+06	1.0998e+06		26589.1	60422.3	110134	130433	28135.1	31903.5	158.363	30295.8	32081.7
208	ot|OT_ostta14g02770|gb|CEG02178.1	ostta14g02770	CEG02178	7	7	354.77	ml(S18 cytoplasmic small ribosome subunit-from:Ot14gS18)gb(Ribosomal protein S13) RPS13p_RPS13a_RPS18e_RPS13o Ribosomal protein S13/S18 30S RIBOSOMAL PROTEIN S13/40S RIBOSOMAL PROTEIN S18 Ribosomal protein S13 signature. 30S ribosomal prot [O. tauri	0.429468	1.32819	t=0	t=48	0.204033	2.81605	t=0	t=48	0.140754	2.82711	t=0	t=48	0.24149	2.11571	t=0	t=48	1.08127e+06	1.03472e+06	814089	867956	862189	397589	306169	378954	973990	422489	344518	370355	971071	680776	458980	551831		76037.1	278382	203454	132263	207313	175517	94443.8	20236.1	82638
209	ot|OT_ostta07g04160|gb|CEF98857.1	ostta07g04160	CEF98857	7	7	407.75	[O. tauri]	0.135889	1.38418	t=72	t=0	0.367082	1.39088	t=48	t=0	0.296257	1.38284	t=48	t=0	0.192598	1.32195	t=48	t=0	386158	401621	528858	534512	431916	568557	600743	541495	448242	594032	619849	563615	356988	441774	471920	420802		9761.48	22484.2	75952.3	56807	15449.8	111713	46268.7	40575.1	29416.1
210	ot|OT_ostta01g00720|gb|CEF96515.1	ostta01g00720	CEF96515	7	7	279.29	ClpA/B, conserved site 2 Coil ATP-dependent Clp protease ATP-binding subunit signature ATPases associated with a variety of cellular activities C-terminal, D2-small domain, of ClpB protein ATPase family associated with various cellular act [O. tauri	0.271127	1.24077	t=0	t=72	0.282969	1.32479	t=0	t=72	0.178559	1.53491	t=0	t=72	0.362518	1.35789	t=0	t=72	215506	180839	177973	173688	191115	176888	170077	144260	226100	181368	171287	147305	214737	191506	159567	158140		18401.7	2068.01	272.935	11500.6	15406.3	30598.3	2047.42	26380.5	23992.6
211	ot|OT_ostta12g01010|gb|CEF99824.1	ostta12g01010	CEF99824	7	7	397.63	ml(L26 cytoplasmic large ribosome subunit-from:Ot12g01090)gb(KOW) KOW (Kyprides, Ouzounis, Woese) motif. rplX_A_E: ribosomal protein L24 KOW motif 60S RIBOSOMAL PROTEIN L26 FAMILY MEMBER Translation proteins SH3-like domain [O. tauri]	0.602685	1.19838	t=0	t=24	0.218216	2.02594	t=0	t=24	0.0934211	2.11539	t=0	t=72	0.370107	1.52168	t=0	t=24	530276	442493	457407	445822	493151	243418	270486	245457	550248	264495	263169	260116	530080	348352	348859	427411		91666.5	223281	169772	35228.5	107888	8500.69	88535.1	104959	127853
212	ot|OT_ostta16g00430|gb|CEG00272.1	ostta16g00430	CEG00272	7	7	337.4	Actin/actin-like conserved site Actin signature ACTIN ACTIN-1-RELATED Actins signature 2. Actins and actin-related proteins signature. Actins signature 1. Actin-like ATPase domain [O. tauri]	0.491711	1.194	t=72	t=0	0.213792	1.44532	t=72	t=0	0.105256	1.46959	t=72	t=0	0.215586	1.67122	t=72	t=0	323094	325719	366722	385773	381276	434797	477979	551066	338567	440019	429773	497555	318866	341991	425894	532896		6445.85	49123.5	93229.6	23784.1	4162.66	44294.8	12004	75176.5	23337.7
213	ot|OT_ostta09g00600|gb|CEF98939.1	ostta09g00600	CEF98939	8	7	379.61	Coil Region of a membrane-bound protein predicted to be embedded in the membrane. [O. tauri]	0.327608	1.25747	t=72	t=24	0.219231	1.75787	t=48	t=0	0.193259	1.94797	t=72	t=0	0.083251	2.74823	t=72	t=0	277479	264183	322825	332203	304606	356389	535459	514422	216172	313953	415464	421097	213685	295293	553044	587254		67776.8	33421.4	60028.5	10454.3	32117.4	47657.2	88741.6	30858.8	33583.5
214	ot|OT_ostta16g00480|gb|CEG00276.1;ot|OT_ostta16g00550|gb|CEG00282.1	ostta16g00480	CEG00276	8	7	344.12	Pyruvate kinase, barrel Pyruvate kinase family signature Pyruvate kinase, barrel domain Pyruvate kinase, alpha/beta domain pyruv_kin: pyruvate kinase PYRUVATE KINASE Pyruvate kinase active site signature. PK beta-barrel domain-like PK C-te [O. tauri	0.128176	1.47203	t=0	t=72	0.318646	1.222	t=0	t=72	0.388912	1.19802	t=0	t=72	0.797147	1.02551	t=0	t=48	616191	516396	493304	418601	634930	557401	563524	519582	587484	559621	529369	490380	521564	514831	508588	509588		5077.15	8753.51	40519.3	16383	45031.3	96181.7	9607.16	49639.2	2533.34
215	ot|OT_ostta07g04460|gb|CAL54707.1	ostta07g04460	CAL54707	7	7	385.74	ml(PP2C-from:Ot07g04340)gb(Protein phosphatase 2C) Sigma factor PP2C-like phosphatases Serine/threonine phosphatases, family 2C, catalytic domain PROTEIN PHOSPHATASE 2C [O. tauri]	0.314363	1.23138	t=72	t=24	0.161866	1.29197	t=72	t=24	0.537434	1.08728	t=72	t=24	0.0565368	1.52504	t=72	t=0	233763	214857	247380	264570	223556	203804	248698	263309	231871	213461	224356	232091	204893	226918	273507	312469		5100.99	25462.7	23238.3	31157.1	16254.6	26266.5	24330.2	7672.35	21624
216	ot|OT_ostta10g01530|gb|CAL56109.1	ostta10g01530	CAL56109	7	7	363.18	ml(CAMK-like-from:Ot10g01520)gb(RmlC-like jelly roll fold) Serine/Threonine protein kinases, catalytic domain Cyclic nucleotide-monophosphate binding domain Cyclic nucleotide-binding domain Protein kinase domain SERINE/THREONINE-PROTEIN KI [O. tauri	0.447954	1.23186	t=0	t=24	0.0905019	1.66134	t=48	t=24	0.309273	1.45097	t=48	t=0	0.378823	1.88219	t=48	t=0	98671.9	80100.1	98152.9	95742.7	105074	95119.4	158026	149229	93303.9	102739	135381	134067	74526.7	87010.8	140274	131056		8402.04	16480.2	13806.6	7829.7	10693.5	2877.67	8171.83	21333.6	1331.96
217	ot|OT_ostta19g00170|gb|CEG01896.1	ostta19g00170	CEG01896	8	7	469.38	Serine hydroxymethyltransferase SHMT SERINE HYDROXYMETHYLTRANSFERASE Serine hydroxymethyltransferase pyridoxal-phosphate attachment site. Serine hydroxymethyltransferase [glyA]. PLP-dependent transferases [O. tauri]	0.424261	1.19712	t=72	t=24	0.273049	1.34581	t=48	t=0	0.273897	1.39568	t=48	t=0	0.34949	1.38053	t=48	t=0	370154	312467	368042	374061	342279	363486	460644	433117	333626	354766	465635	376950	283588	344600	391502	333894		14514	62018.4	2922.6	6733.69	514.858	2469.2	2824.21	77112.5	521.348
218	ot|OT_ostta02g02860|gb|CAL52397.1	ostta02g02860	CAL52397	7	7	291.57	Phosphoglycerate kinase, C-terminal Phosphoglycerate kinase family signature PHOSPHOGLYCERATE KINASE [O. tauri]	0.366701	1.28996	t=72	t=48	0.446383	1.30807	t=48	t=0	0.280043	1.53642	t=72	t=0	0.0447039	2.11701	t=72	t=0	158696	166803	134614	173647	184505	232293	241345	230298	165824	197875	223876	254774	178992	276735	352602	378929		11877.4	47833.1	40671.1	31623.9	29332.8	59010.6	95364.6	97144.2	62223.9
219	ot|OT_ostta20g00140|gb|CEG00820.1	ostta20g00140	CEG00820	7	7	388.36	Metalloenzyme, LuxS/M16 peptidase-like Coil Insulinase (Peptidase family M16) Peptidase M16 inactive domain MITOCHONDRIAL-PROCESSING PEPTIDASE SUBUNIT ALPHA METALLOPROTEASE LuxS/MPP-like metallohydrolase [O. tauri]	0.353943	1.13396	t=24	t=72	0.0786033	1.50609	t=48	t=0	0.201246	1.35223	t=48	t=0	0.449609	1.23133	t=72	t=0	385356	419013	372909	369513	375058	493289	564872	496449	426622	468249	576891	552563	382950	416504	462867	471538		1535.24	25080.1	10057.9	21654.4	17556	52024.3	25091.3	42990.2	6604.19
220	ot|OT_ostta10g00930|gb|CAL56050.1	ostta10g00930	CAL56050	7	7	295.17	Riboflavin synthase-like beta-barrel Sirohaem Fe-binding site signature Cytochrome B5 reductase signature Nitrite/Sulfite reductase ferredoxin-like half domain Nitrite and sulphite reductase 4Fe-4S domain Oxidoreductase FAD-binding domain [O. tauri]	0.149069	1.5028	t=48	t=24	0.187067	2.37396	t=0	t=72	0.138721	1.98839	t=0	t=24	0.570709	1.2591	t=48	t=72	433183	328120	493099	448752	436164	236916	248355	183728	484921	243876	295672	255809	365409	328034	374931	297776		28610.4	14304.9	13029.7	31229.9	7144.34	348.253	20879.5	59417.1	18135.3
221	ot|OT_ostta15g01710|gb|CAL57595.1	ostta15g01710	CAL57595	7	7	462.68	Sodium/solute symporter Sodium:solute symporter family sss: transporter, solute:sodium symporter (SSS) family UREA ACTIVE TRANSPORTER SODIUM/SOLUTE SYMPORTER Sodium:solute symporter family profile. Region of a membrane-bound protein predic [O. tauri	0.302449	2.2515	t=24	t=0	0.0400211	3.99194	t=72	t=0	0.057084	9.45855	t=72	t=0	0.514698	1.37816	t=0	t=72	97451.3	219411	213759	124115	166937	442532	554093	666401	141280	643455	1.02158e+06	1.3363e+06	92913.5	73749.9	74094.3	67418.6		46082.2	29627.9	8818.68	23881.6	7808.41	51953.9	45890.7	116173	38161.4
222	ot|OT_ostta12g01080|gb|CEF99831.1	ostta12g01080	CEF99831	7	7	385.49	[O. tauri]	0.347618	1.19076	t=0	t=24	0.163874	1.5057	t=72	t=0	0.136942	1.48005	t=72	t=0	0.253375	1.67649	t=72	t=24	121083	101686	112109	109254	143818	175935	184526	216546	131071	164386	150033	193992	126647	115245	158305	193208		314.65	1027.85	1053.9	13316.8	13048.1	2612.98	4429.02	26564.1	3636.8
223	ot|OT_ostta10g00980|gb|CEF99316.1	ostta10g00980	CEF99316	8	7	341.68	[O. tauri]	0.359319	1.53939	t=48	t=24	0.163461	1.55605	t=0	t=72	0.468868	1.26277	t=0	t=24	0.413875	1.36312	t=0	t=24	158544	134502	207052	200917	202205	134877	159896	129947	186106	147379	178545	175623	134363	98569.7	132677	106492		32099	702.494	12872.4	46721.9	9239.37	19024.7	6834.83	6198.62	8362.88
224	ot|OT_ostta17g02150|gb|CEG00638.1	ostta17g02150	CEG00638	7	7	547.24	Mitochondrial substrate/solute carrier Mitochondrial carrier protein FAMILY NOT NAMED Solute carrier (Solcar) repeat profile. [O. tauri]	0.422819	1.28001	t=24	t=0	0.198794	1.53937	t=72	t=0	0.281421	1.49358	t=72	t=0	0.717995	1.10814	t=0	t=72	666051	852553	849781	768324	692133	1.0433e+06	1.04054e+06	1.06545e+06	742131	1.03363e+06	1.09694e+06	1.10843e+06	784551	753175	708316	707991		22263.4	69345.4	170696	7554.54	41202.4	72820.9	52825.4	191415	87227.2
225	ot|OT_ostta07g02590|gb|CAL54515.1	ostta07g02590	CAL54515	7	7	359.14	Magnesium-protoporphyrin IX methyltransferase BchM-ChlM: magnesium protoporphyrin O-methyltransferase Magnesium-protoporphyrin IX methyltransferase C-terminus SUBFAMILY NOT NAMED METHYLTRANSFERASE Magnesium protoporphyrin IX methyltransfer [O. tauri	0.103835	1.16433	t=0	t=48	0.263166	1.59679	t=0	t=72	0.12708	1.75991	t=0	t=72	0.615491	1.12116	t=48	t=0	221971	212416	190643	210062	177228	116135	156144	110990	203777	126919	121478	115788	208478	213302	233737	217390		23635.4	26678.7	22471.4	29790.8	30058.5	12556.4	19583.8	7992.21	17570.1
226	ot|OT_ostta20g00440|gb|CEG00845.1	ostta20g00440	CEG00845	7	7	669.17	Superoxide dismutase (Cu/Zn) / superoxide dismutase copper chaperone Cu-Zn-superoxide dismutase family signature Copper/zinc superoxide dismutase (SODC) SUPEROXIDE DISMUTASE [CU-ZN] 2, CHLOROPLASTIC SUPEROXIDE DISMUTASE [CU-ZN]-RELATED Cop [O. tauri	0.689841	1.08494	t=0	t=24	0.278559	1.49652	t=72	t=0	0.202832	1.34084	t=72	t=0	0.294801	1.36525	t=48	t=24	2.46048e+06	2.26786e+06	2.41439e+06	2.28612e+06	2.63661e+06	3.83811e+06	3.60103e+06	3.94575e+06	2.76026e+06	3.49613e+06	3.53914e+06	3.70106e+06	2.55334e+06	2.44729e+06	3.34116e+06	3.11048e+06		438024	81052.5	335513	79523.5	23175.1	302178	600617	401267	279675
227	ot|OT_ostta01g03540|gb|CEF96707.1	ostta01g03540	CEF96707	7	7	396.61	Sterile alpha motif, type 1 Sterile alpha motif. SAM domain (Sterile alpha motif) MITOCHONDRIAL IMPORT INNER MEMBRANE TRANSLOCASE SUBUNIT TIM22 SUBFAMILY NOT NAMED SAM/Pointed domain [O. tauri]	0.168583	1.30718	t=24	t=72	0.151144	1.49247	t=24	t=0	0.15888	1.21289	t=48	t=0	0.333265	1.11361	t=24	t=72	322165	347257	281631	265654	301162	449475	396979	386296	335781	404241	407264	402071	327509	337951	313576	303473		27257.1	7017.26	2239.97	14589.5	12924.7	2940.4	37918.5	9747.72	30570.2
228	ot|OT_ostta14g02150|gb|CEG02127.1	ostta14g02150	CEG02127	7	7	340.68	MIF4-like, type 1/2/3 Coil Domain at the C-termini of GCD6, eIF-2B epsilon, eIF-4 gamma and eIF-5 eIF4-gamma/eIF5/eIF2-epsilon Type III restriction enzyme, res subunit W2 domain profile. ARM repeat P-loop containing nucleoside triphosphate [O. tauri	0.458234	1.20352	t=0	t=72	0.343445	1.30845	t=48	t=24	0.385803	1.27942	t=48	t=24	0.772527	1.0969	t=0	t=72	131585	109460	118525	109334	118427	98047.3	128290	120980	127192	109475	140065	129493	112602	105992	108806	102655		5247.39	11835.2	9092.44	15164.3	4759.7	12424.1	13116.7	5998.56	6139.47
229	ot|OT_ostta06g00250|gb|CEF98203.1	ostta06g00250	CEF98203	7	7	600.26	Photosystem I PsaN, reaction centre subunit N Photosystem I reaction centre subunit N (PSAN or PSI-N) [O. tauri]	0.349975	1.35132	t=24	t=72	0.340596	1.18403	t=72	t=48	0.350085	1.22455	t=0	t=48	0.486668	1.17756	t=0	t=72	4.37183e+06	5.20342e+06	4.11558e+06	3.85061e+06	4.12145e+06	4.55844e+06	3.93082e+06	4.65421e+06	5.03169e+06	4.66652e+06	4.10902e+06	4.45551e+06	4.86067e+06	4.22277e+06	4.43096e+06	4.12776e+06		241767	825397	306372	261610	8292.58	125679	314955	382635	112939
230	ot|OT_ostta20g00200|gb|CEG00826.1	ostta20g00200	CEG00826	8	7	598.51	Ammonium transporter, conserved site amt: ammonium transporter Ammonium Transporter Family PROTEIN AMT-4 AMMONIUM TRANSPORTER Ammonium transporters signature. Region of a membrane-bound protein predicted to be embedded in the membrane. [O. tauri]	0.39865	1.35542	t=0	t=24	0.104033	6.33608	t=72	t=0	0.0713139	7.43381	t=72	t=0	0.0906659	2.65442	t=0	t=24	739559	545632	707088	593574	1.00336e+06	4.78481e+06	4.00146e+06	6.35734e+06	811393	5.32412e+06	5.00753e+06	6.03174e+06	679249	255894	334972	318169		10300.5	117518	47964.1	78620.7	56898.2	1.16448e+06	402353	1.58505e+06	61271.1
231	ot|OT_ostta12g02770|gb|CEF99966.1	ostta12g02770	CEF99966	7	7	368.79	Small GTPase superfamily, ARF/SAR type GTP-binding SAR1 protein signature ARF-like small GTPases; ARF, ADP-ribosylation factor Sar1p-like members of the Ras-family of small GTPases Rab subfamily of small GTPases ADP-ribosylation factor fa [O. tauri]	0.296654	1.35654	t=0	t=72	0.323569	1.63721	t=72	t=0	0.294791	1.48801	t=72	t=0	0.432827	1.19622	t=48	t=0	509639	479610	409102	375690	528740	617521	766229	865660	504369	571631	725618	750507	471986	473297	564602	552572		106795	3064.48	61562.9	18260.9	112656	21258.9	184600	87877.8	58957
232	ot|OT_ostta16g01060|gb|CEG00320.1	ostta16g01060	CEG00320	9	7	942.78	Histone core Histone H2A signature Histone 2A Core histone H2A/H2B/H3/H4 HISTONE H2A Histone H2A signature. Histone-fold [O. tauri]	0.202938	1.7948	t=24	t=72	0.184715	2.03272	t=72	t=0	0.393157	1.70127	t=72	t=0	0.25669	1.6604	t=24	t=48	1.94903e+07	2.04062e+07	1.35268e+07	1.13697e+07	1.66047e+07	3.202e+07	2.62441e+07	3.37527e+07	1.71905e+07	2.6314e+07	2.89129e+07	2.92456e+07	1.86858e+07	1.94274e+07	1.17004e+07	1.17657e+07		3.44011e+06	2.61823e+06	1.06189e+06	733138	3.85975e+06	5.21097e+06	2.3276e+06	1.32373e+07	42473
233	ot|OT_ostta05g01710|gb|CAL53927.1	ostta05g01710	CAL53927	7	7	412.4	Asparagine synthase, glutamine-hydrolyzing Asn_synthetase_glu-h Glutamine amidotransferase domain asn_synth_AEB: asparagine synthase (glutamine-hydrolyzing) ASPARAGINE SYNTHETASE Glutamine amidotransferase type 2 domain profile. Adenine nu [O. tauri	0.345648	1.23921	t=48	t=24	0.349089	1.34481	t=24	t=0	0.292309	1.47495	t=24	t=0	0.530876	1.11482	t=0	t=24	386972	324542	402176	363511	399964	537876	537494	533804	394112	581295	507933	457711	332114	297909	330430	299454		29421.3	21506.1	36392	14361	14437.4	56969.8	27051.2	112713	49642.2
234	ot|OT_ostta05g02930|gb|CEF98023.1	ostta05g02930	CEF98023	8	7	496.06	RNA helicase, ATP-dependent, DEAD-box, conserved site Coil EF-hand, calcium binding motif EF-hand domain pair CENTRIN-4 CALCIUM BINDING PROTEIN EF-hand calcium-binding domain. DEAD-box subfamily ATP-dependent helicases signature. EF-hand c [O. tauri	0.415015	1.47349	t=24	t=72	0.226349	1.31616	t=24	t=0	0.223018	1.31437	t=24	t=0	0.767498	1.08415	t=72	t=24	1.27027e+06	1.33578e+06	1.20343e+06	906542	1.40398e+06	1.84786e+06	1.49431e+06	1.78085e+06	1.42188e+06	1.86888e+06	1.60554e+06	1.62423e+06	1.35763e+06	1.3543e+06	1.41288e+06	1.46826e+06		90270.1	296040	258873	49371.5	100875	81353.9	109074	132802	44757.3
235	ot|OT_ostta14g01170|gb|CEG02041.1	ostta14g01170	CEG02041	8	7	439.33	GroES-like 10kDa chaperonin signature Chaperonin 10 Kd subunit 20 KDA CHAPERONIN, CHLOROPLASTIC 10 KDA HEAT SHOCK PROTEIN [O. tauri]	0.615225	1.19849	t=48	t=24	0.113082	1.15912	t=0	t=72	0.426253	1.21153	t=0	t=72	0.711033	1.16248	t=0	t=24	681515	630457	755594	725122	759818	697968	732951	655512	777620	731974	727494	641849	689525	593148	669473	656105		145965	104022	64147.7	44158.9	11374.5	24489.8	37791.4	30562.7	24204.7
236	ot|OT_ostta17g01460|gb|CAL57885.1	ostta17g01460	CAL57885	7	7	467.47	Coil [O. tauri]	0.695473	1.13739	t=0	t=24	0.240451	1.32622	t=0	t=48	0.159409	1.29862	t=0	t=72	0.316764	1.30371	t=48	t=0	897771	789327	826275	848938	790417	709430	595995	616329	743062	726602	645487	572193	754997	889534	984300	833961		191251	85182.4	20618.9	5384.67	75954.7	16450.1	91648.9	44628.4	76616
237	ot|OT_ostta14g02970|gb|CEG02197.1	ostta14g02970	CEG02197	7	7	372.01	Isocitrate/isopropylmalate dehydrogenase, conserved site leuB: 3-isopropylmalate dehydrogenase 3-ISOPROPYLMALATE DEHYDROGENASE 1, CHLOROPLASTIC-RELATED DECARBOXYLATING DEHYDROGENASES-ISOCITRATE, ISOPROPYLMALATE, TARTRATE Isocitrate and iso [O. tauri	0.221157	1.55821	t=0	t=72	0.487954	1.23941	t=72	t=0	0.771503	1.06284	t=72	t=48	0.299782	1.50433	t=0	t=72	440577	405127	376959	282745	411155	445192	478903	509588	433807	453082	433381	460617	436806	359201	339506	290365		59084.7	12316.4	66780.4	4583.6	47171.5	6954.48	114427	23014.9	30655.5
238	ot|OT_ostta11g02780|gb|CEF99714.1	ostta11g02780	CEF99714	7	7	280.08	Phosphoglucose isomerase, C-terminal Glucose-6-phosphate isomerase signature GLUCOSE-6-PHOSPHATE ISOMERASE, CYTOSOLIC Phosphoglucose isomerase signature 1. Phosphoglucose isomerase signature 2. Glucose-6-phosphate isomerase family profile. [O. tauri	0.27617	1.3434	t=72	t=0	0.479017	1.15692	t=0	t=48	0.633157	1.10116	t=0	t=48	0.201748	1.3247	t=72	t=0	275704	309726	350187	370381	312070	291621	269743	281494	290718	282727	264011	264798	276065	328080	362921	365703		1992.8	37961.1	69658.2	17700.2	30293.6	49558.6	13015.4	5395.92	37540.4
239	ot|OT_ostta03g00870|gb|CAL52736.1	ostta03g00870	CAL52736	7	7	377.19	Glycosyl hydrolase, family 13, catalytic domain Coil GlgB Alpha amylase, C-terminal all-beta domain Carbohydrate-binding module 48 (Isoamylase N-terminal domain) Alpha amylase, catalytic domain ALPHA-AMYLASE SUBFAMILY NOT NAMED (Trans)glyc [O. tauri	0.224377	1.34229	t=0	t=48	0.378497	1.36394	t=24	t=72	0.319438	1.44132	t=24	t=72	0.0886305	2.49739	t=72	t=0	161949	136473	120652	124101	214715	259202	211269	190038	208581	231094	167700	160334	156507	284493	325535	390859		4979.61	17183.4	2990.46	12949.5	3701.65	24009.7	11904.7	45536.6	6091.25
240	ot|OT_ostta04g03500|gb|CEF97649.1	ostta04g03500	CEF97649	7	7	379.85	Nucleotide-binding, alpha-beta plait zinc finger RNA recognition motif Zinc finger C-x8-C-x5-C-x3-H type (and similar) RNA recognition motif. (a.k.a. RRM, RBD, or RNP domain) FAMILY NOT NAMED Eukaryotic RNA Recognition Motif (RRM) profile. [O. tauri	0.551775	1.13877	t=0	t=24	0.608866	1.09377	t=72	t=48	0.57891	1.13794	t=72	t=48	0.624513	1.1954	t=0	t=24	333485	292847	300454	305118	366513	364027	347571	380164	352373	351548	351094	399525	312486	261407	312307	273828		49869.5	17571.5	3359.6	12095.3	10915.5	27997.2	34954.1	8576.35	31034.6
241	ot|PsaC|gb|CAL36336.1	PsaC	CAL36336	7	7	498.79	PsaC 4Fe-4S dicluster domain PS_I_psaC: photosystem I iron-sulfur protein PsaC SUBFAMILY NOT NAMED 4Fe-4S ferredoxin-type iron-sulfur binding region signature. Photosystem I iron-sulfur center [psaC]. 4Fe-4S ferredoxin-type iron-sulfur bin [O. tauri	0.453869	1.18426	t=24	t=0	0.503493	1.1781	t=72	t=0	0.519122	1.13964	t=24	t=48	0.397521	1.33787	t=0	t=24	3.92263e+06	4.64542e+06	4.18245e+06	4.30277e+06	3.69892e+06	4.22499e+06	3.96449e+06	4.35769e+06	4.33311e+06	4.52915e+06	3.97419e+06	4.15077e+06	4.45432e+06	3.32941e+06	4.19531e+06	4.08918e+06		59354	670033	665047	898910	330760	260520	215375	791921	152048
242	ot|OT_ostta06g00520|gb|CEF98222.1	ostta06g00520	CEF98222	8	7	405.18	P-loop containing nucleoside triphosphate hydrolase Adenylosuccinate synthetase purA: adenylosuccinate synthase ADENYLOSUCCINATE SYNTHETASE Adenylosuccinate synthetase active site. Adenylosuccinate synthetase GTP-binding site. Adenylosucci [O. tauri	0.349009	1.2204	t=0	t=72	0.138154	1.30006	t=72	t=0	0.53167	1.13149	t=72	t=0	0.329611	1.22699	t=0	t=72	417042	371834	397961	341726	415110	466616	470323	539669	456408	461294	475961	516419	417205	392929	349737	340023		13342.1	39069.9	4384.85	44038	4988.37	23776.3	32989.1	48447.6	39436.4
243	ot|OT_ostta01g01020|gb|CEF96534.1	ostta01g01020	CEF96534	6	6	302.5	Plectin/S10, N-terminal Plectin/S10 domain 40S RIBOSOMAL PROTEIN S10 [O. tauri]	0.209498	1.89851	t=0	t=72	0.0687508	2.90607	t=0	t=72	0.0694965	2.90045	t=0	t=72	0.102449	2.99505	t=0	t=72	730792	591703	505658	384928	601390	252391	213530	206943	595113	298877	222781	205180	631488	333334	276833	210844		113238	61776.5	21618.6	51025.1	10810.2	4967.35	24400.1	13976.2	45471.3
244	ot|OT_ostta16g01670|gb|CAL58174.1	ostta16g01670	CAL58174	7	6	274.48	ml(L21 cytoplasmic large ribosome subunit-from:Ot16g01750)gb(Ribosomal protein L21e, conserved site) 60S RIBOSOMAL PROTEIN L21 Ribosomal protein L21e signature. Translation proteins SH3-like domain [O. tauri]	0.185583	1.73941	t=0	t=72	0.116063	2.74563	t=0	t=72	0.0729994	3.3065	t=0	t=72	0.0827656	2.79027	t=0	t=72	990479	759043	670167	569434	728048	316727	269985	265167	821331	340332	293781	248399	835789	529499	376282	299537		143932	37665	6246.96	41958.4	46960	52675.6	27637.6	59684.3	55462.3
245	ot|OT_ostta12g02680|gb|CEF99958.1	ostta12g02680	CEF99958	6	6	317.77	ml(S15 cytoplasmic small ribosome subunit-from:Ot12gS15)gb(Ribosomal protein S19 conserved site) Ribosomal protein S19 family signature RPS19p_RPS19a_RPS15e_RPS19o rpsS_arch: ribosomal protein S19 40S RIBOSOMAL PROTEIN S15 RIBOSOMAL PROTEI [O. tauri	0.174587	1.74924	t=0	t=72	0.0844712	3.30528	t=0	t=48	0.0684427	3.30534	t=0	t=72	0.16714	2.62801	t=0	t=72	817104	606440	570389	467120	687141	237903	207892	232010	683726	293027	207375	206855	643424	335175	276226	244833		75210.3	64965.9	8794.63	38529.9	58845.6	11322.5	10564.5	34476.1	64255.6
246	ot|OT_ostta15g02290|gb|CEG01833.1	ostta15g02290	CEG01833	6	6	512.07	ml(LP2 cytoplasmic large ribosome subunit-from:Ot15gLP2)gb(Ribosomal protein L10/L12) 60s Acidic ribosomal protein 60S ACIDIC RIBOSOMAL PROTEIN FAMILY MEMBER 50S ribosomal protein L12 [rpl12]. [O. tauri]	0.284157	1.52854	t=0	t=72	0.0216631	2.50574	t=0	t=48	0.0921631	2.57579	t=0	t=72	0.199152	2.1269	t=0	t=72	1.48093e+06	1.27744e+06	1.12107e+06	968853	1.32832e+06	611045	530111	546830	1.28093e+06	661556	582622	497296	1.38971e+06	823482	755210	653398		150676	129591	167253	162125	27565	37148.9	8827.57	10908.7	59427.9
247	ot|OT_ostta09g03180|gb|CEF99134.1	ostta09g03180	CEF99134	6	6	529.76	ml(S7 cytoplasmic small ribosome subunit-from:Ot09g03180)gb(Ribosomal protein S7e) Coil 40S RIBOSOMAL PROTEIN S7 Ribosomal protein S7e signature. [O. tauri]	0.143596	2.3028	t=0	t=72	0.12362	3.50575	t=0	t=72	0.126308	2.68838	t=0	t=48	0.148457	3.31122	t=0	t=72	1.57644e+06	1.02594e+06	852091	684575	1.07802e+06	378259	431429	307502	1.11519e+06	493434	414817	441035	1.14587e+06	791271	525752	346057		209181	104123	39160.8	65856.9	64143.1	6047.41	34614.7	87952.6	40942.1
248	ot|OT_ostta07g00050|gb|CEF98549.1	ostta07g00050	CEF98549	6	6	395.03	ml(S5 cytoplasmic small ribosome subunit-from:Ot07g00060)gb(Ribosomal protein S5/S7, eukaryotic/archaeal) RPS7p_RPS7a_RPS5e_RPS7o S7_S5_E_A: ribosomal protein S7 Ribosomal protein S7p/S5e RIBOSOMAL PROTEIN S7 Ribosomal protein S7 signature [O. tauri	0.0981303	1.57892	t=0	t=72	0.145735	2.61309	t=0	t=72	0.0501971	2.99669	t=0	t=72	0.0968206	2.19314	t=0	t=72	678446	499811	510523	429689	515850	228755	235901	197410	566547	261456	235851	189057	578798	397719	299320	263913		9262.54	53552.8	24936.5	10326	11171.1	20335.9	2696.85	46702.8	21815.7
249	ot|OT_ostta07g00170|gb|CEF98555.1	ostta07g00170	CEF98555	6	6	335.53	ml(L18A cytoplasmic large ribosome subunit-from:Ot07g00180)gb(Ribosomal protein L18ae) Ribosomal_L18a Ribosomal L18ae/LX protein domain 60S RIBOSOMAL PROTEIN L18A 50S ribosomal protein L18Ae [rpl18a]. RplX-like [O. tauri]	0.184701	1.59973	t=0	t=72	0.0924648	3.22635	t=0	t=48	0.0622686	2.92567	t=0	t=72	0.152554	2.80403	t=0	t=72	921877	787275	691545	576269	775262	289952	240291	288163	758151	358675	277495	259138	913402	473246	368704	325746		164038	21449.9	47699.9	7811.9	75607	28890.9	30821.1	12633.9	31261.3
250	ot|OT_ostta05g00110|gb|CEF97804.1	ostta05g00110	CEF97804	6	6	321.97	ml(L27 cytoplasmic large ribosome subunit-from:Ot05g00200)gb(Ribosomal protein L27e) Coil KOW (Kyprides, Ouzounis, Woese) motif. KOW motif Ribosomal L27e protein family 60S RIBOSOMAL PROTEIN L27 Translation proteins SH3-like domain [O. tauri]	0.346591	1.47535	t=0	t=72	0.107127	3.24657	t=0	t=48	0.0859253	2.45795	t=0	t=24	0.135568	2.32464	t=0	t=72	498304	400372	341350	337752	463516	152345	142771	149569	428289	174246	182612	174425	480890	255278	244144	206867		72392	72916.5	48566.7	12755.6	4769.67	49252.5	22250.1	22325	12151.6
251	ot|OT_ostta12g02450|gb|CEF99938.1	ostta12g02450	CEF99938	6	6	246.87	ml(L13A cytoplasmic large ribosome subunit-from:Ot12g02490)gb(Ribosomal protein L13, eukaryotic/archaeal) L13_A_E: ribosomal protein L13 60S RIBOSOMAL PROTEIN L13A [O. tauri]	0.224376	1.54434	t=0	t=72	0.0196152	3.63167	t=0	t=72	0.0720301	4.08539	t=0	t=48	0.206085	2.71117	t=0	t=72	294907	249848	219115	190960	243655	76456.8	68688.5	67091.9	256605	95689.7	62810.4	66729.2	273269	157873	106707	100794		20283.4	54883.4	35476.6	1077.8	67858.2	20297	17952.4	14636.2	15355.2
252	ot|OT_ostta04g01860|gb|CEF97530.1	ostta04g01860	CEF97530	6	6	222.22	ml(L8 cytoplasmic large ribosome subunit-from:Ot04g01970)gb(Ribosomal protein L2, conserved site) RPL2p_RPL2a_RPL8e_RPL2o Ribosomal Proteins L2, RNA binding domain Ribosomal Proteins L2, C-terminal domain 60S RIBOSOMAL PROTEIN L8 RIBOSOMAL [O. tauri	0.249464	1.63242	t=0	t=72	0.140705	4.25494	t=0	t=48	0.0702775	3.97774	t=0	t=48	0.0991784	3.69663	t=0	t=72	142155	125420	107930	87082	123052	50021.7	28919.8	35943.6	131686	49196.1	33105.7	41720.2	151708	65864.8	49031.6	41039.5		3460.11	27656.1	552.147	5007.16	37302.4	17800	6685.08	3048.98	26356.8
253	ot|OT_ostta05g04910|gb|CEF98175.1	ostta05g04910	CEF98175	6	6	352.4	ml(L13 cytoplasmic large ribosome subunit-from:Ot05gL13)gb(Ribosomal protein L13e) Coil 60S RIBOSOMAL PROTEIN L13 Ribosomal protein L13e signature. [O. tauri]	0.380674	1.28506	t=0	t=48	0.0745118	2.71591	t=0	t=48	0.13664	2.4937	t=0	t=48	0.171291	2.15737	t=0	t=48	493585	416482	384095	405662	422751	174028	155657	178580	419415	184418	168190	174956	479068	296422	222061	255485		111677	102041	94100.9	14039.3	120345	19224.6	33935.4	29776.8	48329.3
254	ot|OT_ostta02g03260|gb|CEG01101.1	ostta02g03260	CEG01101	7	6	357.25	ml(S14 cytoplasmic small ribosome subunit-from:Ot02g05650)gb(Ribosomal S11, conserved site) RPS11p_RPS11a_RPS14e_RPS11o Ribosomal protein S11 40S RIBOSOMAL PROTEIN S14/30S RIBOSOMAL PROTEIN S11 Ribosomal protein S11 signature. 30S ribosoma [O. tauri	0.566375	1.21015	t=0	t=24	0.0516655	2.6984	t=0	t=48	0.0926752	2.4277	t=0	t=48	0.173522	2.0219	t=0	t=72	736123	608289	618929	620003	645666	287350	239278	280667	672595	335670	277051	296135	710293	451507	352246	351301		19074.6	138175	209215	25889.7	133073	71185.8	76912.1	81373	69571.8
255	ot|Rps2|gb|CAL36354.1	Rps2	CAL36354	7	6	479.25	ml(S2 chloroplastic small ribosome subunit-from:OtCpg00290)gb(Rps2) Ribosomal protein S2 signature rpsB_bact: ribosomal protein S2 30S RIBOSOMAL PROTEIN S2 (PROKARYOTIC AND ORGANELLAR) Ribosomal protein S2 signature 1. Ribosomal protein S2 [O. tauri	0.183289	1.65854	t=0	t=72	0.0769931	2.37388	t=0	t=48	0.130287	2.18539	t=0	t=72	0.0988255	4.25702	t=0	t=72	952817	894023	719236	574492	845841	468803	356312	359932	959988	520921	446149	439274	907006	439140	290464	213061		125413	57005.6	75990.1	12800	41554.8	28195.8	6612.92	41780.7	39830
256	ot|OT_ostta03g04290|gb|CEF97250.1	ostta03g04290	CEF97250	6	6	349.15	ml(L10 cytoplasmic large ribosome subunit-from:Ot03g04190)gb(Ribosomal protein L10e/L16) RPL10a_RPL10e L10e: ribosomal protein L10.e Ribosomal protein L16p/L10e 60S RIBOSOMAL PROTEIN L10 [O. tauri]	0.462872	1.30885	t=0	t=72	0.0917088	3.34682	t=0	t=48	0.0973648	3.42873	t=0	t=72	0.0625423	2.25312	t=0	t=48	483219	443614	420852	369193	410992	140882	122801	141717	417581	155640	129868	121789	436621	284763	193785	209861		13421.8	140130	76706.6	12767.9	33636.1	49493.6	19745.5	27368.1	121289
257	ot|OT_ostta14g01850|gb|CAL56965.1	ostta14g01850	CAL56965	6	6	357.88	Ribosomal protein L31 L31: ribosomal protein L31 L28p-like [O. tauri]	0.383257	1.32475	t=0	t=72	0.0587537	2.21831	t=0	t=72	0.19452	1.90709	t=0	t=48	0.116855	3.34428	t=0	t=72	335164	271829	287755	253002	337045	185309	172326	151938	344293	203243	180534	182584	311698	184268	144722	93203.3		14266	63286.1	26479.1	7610.86	48164.2	20279.5	12000.2	5753.64	14938.7
258	ot|Rpl5|gb|CAL36363.1	Rpl5	CAL36363	6	6	384.22	Rpl5 RPL5p_RPL5a_RPL11e_RPL5o Ribosomal protein L5 ribosomal L5P family C-terminus 60S RIBOSOMAL PROTEIN L11-RELATED 50S ribosomal protein L5 [rplE]. RL5-like [O. tauri]	0.281071	1.58223	t=0	t=72	0.118484	2.22758	t=0	t=72	0.208267	1.86089	t=0	t=48	0.0718314	4.88198	t=0	t=72	581247	521821	456060	367359	503015	332272	262247	225812	540654	369611	290535	295783	586761	298926	177807	120189		126236	49958.7	13297	19447.5	1577.16	21888.3	3454.91	46424.4	30801.7
259	ot|OT_ostta03g01820|gb|CAL52833.1	ostta03g01820	CAL52833	6	6	369.2	Hyaluronan/mRNA-binding protein Hyaluronan / mRNA binding family HYALURONIC ACID-BINDING PROTEIN 4 [O. tauri]	0.735045	1.12711	t=48	t=72	0.110147	2.3696	t=0	t=72	0.103164	2.14109	t=0	t=72	0.251388	1.54969	t=0	t=72	570724	582724	602617	534657	669622	350477	317568	282588	623119	385984	320842	291029	611856	485206	409071	394826		118122	91045.7	48279.7	18916.4	37884.7	47803.7	9799.82	53035.3	16441.6
260	ot|OT_ostta12g00390|gb|CAL57139.1	ostta12g00390	CAL57139	6	6	386.62	[O. tauri]	0.35309	1.32258	t=24	t=72	0.269232	1.32956	t=24	t=72	0.154846	1.34379	t=24	t=48	0.142914	1.34904	t=0	t=72	7.33364e+06	9.66307e+06	8.24415e+06	7.30624e+06	7.2398e+06	9.41344e+06	7.54061e+06	7.08013e+06	8.83234e+06	9.86865e+06	7.3439e+06	7.4403e+06	9.40518e+06	8.66042e+06	7.81356e+06	6.97174e+06		123042	104314	365745	1.55667e+06	391788	722475	311744	753670	33983.8
261	ot|OT_ostta04g00290|gb|CAL51430.1	ostta04g00290	CAL51430	6	6	347.88	Dimeric alpha-beta barrel Dimeric alpha+beta barrel [O. tauri]	0.430441	1.41749	t=72	t=24	0.107092	4.37595	t=72	t=0	0.116748	3.06274	t=72	t=0	0.0401535	8.04741	t=72	t=0	153335	121201	143949	171801	158132	313963	509042	691980	157787	232470	338973	483259	134060	268154	672684	1.07884e+06		7445.47	113.461	43873.2	48072	6988.94	1212.54	167019	130064	54401.9
262	ot|OT_ostta02g01320|gb|CEG00973.1	ostta02g01320	CEG00973	6	6	329.53	Heat shock protein 70 family Coil 70kDa heat shock protein signature Hsp70 protein HEAT SHOCK 70 KDA PROTEIN 6, CHLOROPLASTIC-RELATED HEAT SHOCK PROTEIN 70KDA Heat shock protein 70kD (HSP70), C-terminal subdomain Heat shock protein 70kD (H [O. tauri	0.475504	1.16317	t=0	t=24	0.284428	1.59866	t=0	t=48	0.211426	1.75872	t=0	t=72	0.117568	1.4345	t=0	t=24	729965	627565	677397	646944	704327	601022	440575	506791	729956	581410	423436	415050	739771	515700	538979	582036		10915.3	139437	44424.7	37444.7	28132.2	125607	115235	193095	7912.57
263	ot|OT_ostta07g01920|gb|CEF98681.1	ostta07g01920	CEF98681	12	6	528.37	Armadillo-type fold HEAT repeat MobA-like NTP transferase domain HEAT repeats Vacuolar 14 Fab1-binding region Haloacid dehalogenase-like hydrolase HAD-SF-IA-v3: HAD hydrolase, family IA, variant 3 SERINE/THREONINE-PROTEIN PHOSPHATASE PP2A [O. tauri]	0.27885	1.37494	t=72	t=24	0.200726	2.29855	t=48	t=24	0.13093	2.32062	t=72	t=24	0.273862	2.05057	t=48	t=0	138941	109987	139484	151225	97096.8	86958.9	199880	131848	98956.4	79863.3	161580	185332	76799.9	136638	157483	146340		1535.91	11757.6	18286	30734	13506.7	12535.1	48146.5	19744.4	4202.15
264	ot|OT_ostta18g01300|gb|CEG00747.1	ostta18g01300	CEG00747	6	6	483.53	Choline transporter-like Plasma-membrane choline transporter CTL TRANSPORTER CTL-LIKE PROTEIN 2 Region of a membrane-bound protein predicted to be embedded in the membrane. [O. tauri]	0.294655	1.19222	t=72	t=24	0.384601	1.25848	t=48	t=24	0.111033	1.45227	t=72	t=0	0.411778	1.4749	t=48	t=0	582713	574360	641903	684766	636412	618373	778210	666563	572976	649719	811292	832117	474188	563094	699380	594932		56094.2	20695.3	19634.4	15606.5	79713.9	70371.9	2361.13	58431.5	53797.3
265	ot|OT_ostta09g00050|gb|CEF98899.1	ostta09g00050	CEF98899	7	6	417.92	Alternative oxidase AO ALTERNATIVE OXIDASE FAMILY NOT NAMED Region of a membrane-bound protein predicted to be embedded in the membrane. [O. tauri]	0.312114	1.14289	t=48	t=0	0.144434	2.29416	t=72	t=0	0.0581755	2.30205	t=72	t=0	0.47212	1.39181	t=72	t=0	225905	241112	258184	230109	194240	398162	429677	445618	197767	436819	443073	455269	201763	258648	274695	280815		11406.8	6792.37	14919.3	16515.3	21.3969	43553.6	8115.16	113683	6528.51
266	ot|OT_ostta07g04260|gb|CEF98862.1	ostta07g04260	CEF98862	6	6	326.13	6-phosphogluconate dehydrogenase, decarboxylating 6-phosphogluconate dehydrogenase signature 6-phosphogluconate dehydrogenase, C-terminal domain NAD binding domain of 6-phosphogluconate dehydrogenase gnd: 6-phosphogluconate dehydrogenase ( [O. tauri	0.435713	1.31835	t=0	t=48	0.0615517	4.19883	t=72	t=0	0.0364498	3.93486	t=72	t=0	0.0786175	2.49816	t=72	t=0	129174	112676	97981.1	112144	136256	328395	450803	572116	131017	234448	420760	515533	103906	152575	177837	259574		9086.86	18699.4	14595.5	7939.5	10575.3	12041.7	26559.2	128099	3710.16
267	ot|OT_ostta15g00480|gb|CEG01684.1	ostta15g00480	CEG01684	7	6	340.88	Target SNARE coiled-coil domain Coil SUBFAMILY NOT NAMED MYOSIN t-SNARE coiled-coil homology domain profile. Tropomyosin [O. tauri]	0.468912	1.37754	t=72	t=0	0.283267	1.87948	t=48	t=0	0.258998	1.97685	t=72	t=0	0.491037	1.62661	t=72	t=0	82287.3	88588.7	95606.4	113354	103821	114808	195130	152805	88222.5	117564	147808	174403	105580	123824	157039	171738		1883.58	26734.1	33308.3	10044	1099.94	24626.4	18250.3	47749	1040.24
268	ot|OT_ostta15g01850|gb|CEG01792.1	ostta15g01850	CEG01792	6	6	311.13	NAD(P)-binding domain NADH(P)-binding SUBFAMILY NOT NAMED NITROGEN METABOLIC REGULATION PROTEIN NMR-RELATED NAD(P)-binding Rossmann-fold domains [O. tauri]	0.296439	1.36145	t=24	t=72	0.188734	1.3091	t=24	t=0	0.100582	1.17064	t=24	t=72	0.519251	1.05199	t=48	t=72	164580	201580	157732	148063	160567	210198	177925	161136	182553	191415	185879	163513	206337	204306	206976	196748		10757.5	25404.2	7859.97	10967.5	5063.43	5620.51	5722.05	16462.8	10124
269	ot|OT_ostta11g03110|gb|CEF99739.1	ostta11g03110	CEF99739	8	6	417.89	Nucleoside diphosphate kinase Nucleoside diphosphate kinase signature NDK NUCLEOSIDE DIPHOSPHATE KINASE II, CHLOROPLASTIC Nucleoside diphosphate kinases active site. Nucleoside diphosphate kinase [ndk]. Nucleoside diphosphate kinase, NDK [O. tauri]	0.595272	1.17914	t=0	t=24	0.212672	1.41338	t=72	t=24	0.174268	1.29877	t=72	t=0	0.141503	1.23089	t=72	t=0	372921	316266	369596	350189	332678	313318	410872	442836	339650	339966	390968	441128	307802	317584	346852	378869		16851.6	109800	34879.8	14647.7	38474.6	13129.8	29110.7	11355.3	37739.7
270	ot|OT_ostta15g00280|gb|CEG01667.1	ostta15g00280	CEG01667	7	6	462.44	Acyl-CoA N-acyltransferase Acetyltransferase (GNAT) family N-TERMINAL ACETYLTRANSFERASE SUBFAMILY NOT NAMED Gcn5-related N-acetyltransferase (GNAT) domain profile. Acyl-CoA N-acyltransferases (Nat) Region of a membrane-bound protein predic [O. tauri	0.448624	1.39725	t=24	t=72	0.110802	1.7718	t=72	t=0	0.208246	2.02594	t=72	t=0	0.00758095	2.24482	t=72	t=0	261566	333081	253366	238383	294434	458538	509105	521679	286512	420367	520742	580456	252538	337316	472419	566904		76364.6	35723.1	12878.2	10519.4	3137.02	69797.1	68020.6	31794	39839.7
271	ot|PsaB|gb|CAL36375.1	PsaB	CAL36375	6	6	357.81	PsaB Plant photosystem I psaA and psaB protein signature PSI_A Photosystem I psaA/psaB protein psaB: photosystem I core protein PsaB PHOTOSYSTEM I P700 CHLOROPHYLL A APOPROTEIN A2 OUTER MEMBRANE PROTEIN, OMPA-RELATED Photosystem I psaA and [O. tauri	0.351294	1.36146	t=72	t=0	0.172534	1.19634	t=72	t=48	0.303525	1.33377	t=24	t=48	0.261858	1.37973	t=72	t=24	3.6933e+06	4.51997e+06	4.51015e+06	5.02826e+06	3.94215e+06	4.68303e+06	3.93595e+06	4.70873e+06	3.80157e+06	4.75417e+06	3.56448e+06	4.47406e+06	4.7017e+06	3.90184e+06	4.1281e+06	5.3835e+06		84218.6	837066	904474	78736.5	17051.3	377825	340135	392928	203890
272	ot|OT_ostta06g03680|gb|CAL53651.1	ostta06g03680	CAL53651	6	6	297.91	Rubredoxin-type fold MITOCHONDRIAL OUTER MEMBRANE PROTEIN 25 SUBFAMILY NOT NAMED Rubredoxin-like domain profile. Region of a membrane-bound protein predicted to be embedded in the membrane. [O. tauri]	0.178907	1.16738	t=72	t=48	0.388608	1.42813	t=72	t=0	0.195206	1.41506	t=48	t=24	0.482002	1.32527	t=48	t=0	419789	389984	382862	446946	300686	359798	395425	429420	335187	328508	464859	432066	355718	376756	471422	441359		48690.1	41977.5	65000.7	66306.8	14750.3	19356.6	73967.7	72440.1	71718.3
273	ot|OT_ostta18g01010|gb|CEG00730.1	ostta18g01010	CEG00730	6	6	243.03	Orn/DAP/Arg decarboxylase 2, N-terminal Ornithine/diaminopimelate/arginine (ODA) decarboxylase family signature Diaminopimelate decarboxylase signature Pyridoxal-dependent decarboxylase, pyridoxal binding domain Pyridoxal-dependent decarbo [O. tauri	0.616279	1.0622	t=0	t=24	0.103536	1.33157	t=48	t=0	0.174335	1.3445	t=48	t=0	0.397321	1.27942	t=48	t=0	295374	278078	282245	287523	280113	298659	372990	338872	282299	282329	379551	373254	235663	270451	301513	242272		11150.8	17413.8	23046.1	11997.4	306.875	2927.68	2377.33	20121.4	26024
274	ot|OT_ostta03g04920|gb|CEF97300.1	ostta03g04920	CEF97300	6	6	830.35	Chlorophyll A-B binding protein, plant CHLOROPHYLL A/B BINDING PROTEIN CHLOROPHYLL A-B BINDING PROTEIN 6, CHLOROPLASTIC Chlorophyll a-b binding protein [O. tauri]	0.180518	1.64638	t=24	t=72	0.31478	1.27477	t=24	t=48	0.342352	1.26329	t=24	t=48	0.410081	1.76476	t=0	t=72	3.99893e+06	4.49813e+06	3.33567e+06	2.73214e+06	3.80039e+06	4.51271e+06	3.54003e+06	4.17334e+06	4.60063e+06	4.73976e+06	3.75192e+06	3.78166e+06	4.45835e+06	3.37693e+06	3.24995e+06	2.52632e+06		481837	297068	920030	505300	785745	698388	949919	288658	448712
275	ot|OT_ostta14g02260|gb|CEG02134.1	ostta14g02260	CEG02134	6	6	503.07	Metalloenzyme, LuxS/M16 peptidase-like Coil Peptidase M16 inactive domain Insulinase (Peptidase family M16) METALLOPROTEASE Insulinase family, zinc-binding region signature. LuxS/MPP-like metallohydrolase [O. tauri]	0.599875	1.09722	t=0	t=48	0.167002	1.41174	t=48	t=0	0.269181	1.60734	t=72	t=0	0.471973	1.2114	t=48	t=0	364747	360063	332427	353862	348738	381133	492327	455610	357594	420980	509351	574776	400920	428593	485675	458631		4336.52	59699.3	8762.18	11166.2	48284.6	20321.5	2131.27	42326	3510.13
276	ot|OT_ostta07g01290|gb|CEF98634.1	ostta07g01290	CEF98634	6	6	296.14	[O. tauri]	0.437476	1.20781	t=72	t=24	0.123906	2.81649	t=0	t=72	0.100996	3.39117	t=0	t=72	0.29198	1.34426	t=0	t=24	164516	150263	157234	181489	140635	75813	52422.2	49932.6	154692	72300.7	64938.5	45616	183326	136378	151114	172529		19361.1	10138.6	44926.1	27162.3	4986.07	2715.76	14294.5	2951.13	12112.3
277	ot|OT_ostta02g01790|gb|CAL52266.2	ostta02g01790	CAL52266	6	6	235.63	Phenylalanyl-tRNA synthetase Ferredoxin-fold anticodon binding domain tRNA synthetases class II core domain (F) pheS_mito: phenylalanine--tRNA ligase PHENYLALANYL-TRNA SYNTHETASE PHENYLALANINE--TRNA LIGASE, MITOCHONDRIAL Aminoacyl-transfer [O. tauri	0.380192	1.08915	t=72	t=24	0.378083	1.26798	t=48	t=0	0.614048	1.20526	t=72	t=0	0.367984	1.38609	t=72	t=24	328011	309178	328837	336741	308743	363270	391479	386405	328082	369559	378499	395424	283854	267740	324980	371113		20516	7883.85	3911.42	3056.57	9471.46	55416.9	4782.7	68062.3	70084.4
278	ot|OT_ostta07g03230|gb|CEF98786.1	ostta07g03230	CEF98786	6	6	274.55	ATPase, F0 complex, subunit D, mitochondrial Coil ATP synthase D chain, mitochondrial (ATP5H) ATP synthase D chain-like [O. tauri]	0.592811	1.11145	t=24	t=0	0.285683	1.32411	t=72	t=0	0.309777	1.14242	t=48	t=0	0.786823	1.09218	t=48	t=0	317840	353262	327878	332934	353462	399792	416403	468021	373914	417781	427165	420603	360131	368306	393328	386275		54914.5	4558.07	6112.34	15653.5	2792.73	54881.2	44932.8	7578.5	44609.2
279	ot|OT_ostta12g00030|gb|CEF99752.1	ostta12g00030	CEF99752	7	6	498.81	Coil [O. tauri]	0.617102	1.11355	t=24	t=48	0.168044	1.50003	t=72	t=0	0.323289	1.23618	t=72	t=0	0.561985	1.08832	t=0	t=48	472155	508437	456591	461562	506740	689196	638226	760125	584698	710901	657161	722793	540945	538777	497046	512239		37221.3	90578.9	23128	21187.6	245.736	392.689	41865.9	104458	75649.1
280	ot|OT_ostta06g03720|gb|CEF98472.1	ostta06g03720	CEF98472	7	6	409.76	Coil [O. tauri]	0.272851	1.32781	t=24	t=0	0.206272	1.44847	t=24	t=0	0.509936	1.20179	t=48	t=0	0.0938684	1.35517	t=72	t=24	230057	305472	277065	263496	250835	363326	300638	329930	288207	336608	346364	324181	297031	252835	253323	342634		16830.7	35938.2	65003.3	53102.5	39111.3	1149.23	32409.2	52228.5	78377.9
281	ot|OT_ostta09g00150|gb|CEF98907.1	ostta09g00150	CEF98907	6	6	262.24	TB2/DP1/HVA22-related protein TB2/DP1, HVA22 family SUBFAMILY NOT NAMED HVA22-LIKE PROTEINS Region of a membrane-bound protein predicted to be embedded in the membrane. [O. tauri]	0.385041	1.2609	t=24	t=72	0.150644	1.53455	t=24	t=0	0.19671	1.43546	t=72	t=0	0.909246	1.00533	t=72	t=0	241211	265452	213034	210525	273240	419299	366689	369026	252851	354542	354649	362959	253333	253576	253567	254684		23289	33682.5	54788.9	72507	45521.7	41254.7	42787.3	6175.33	10706.6
282	ot|OT_ostta08g00480|gb|CEG01347.1	ostta08g00480	CEG01347	6	6	481.07	NOSIC NOSIC (NUC001) domain NOP5NT (NUC127) domain Putative snoRNA binding domain NUCLEOLAR PROTEIN 56 NUCLEOLAR PROTEIN 5 (NUCLEOLAR PROTEIN NOP5)(NOP58) Nop domain profile. [O. tauri]	0.533622	1.12138	t=24	t=0	0.245765	1.3817	t=48	t=0	0.291544	1.43227	t=72	t=0	0.80804	1.09881	t=24	t=0	204365	229171	219480	224416	177151	180852	244769	203461	192978	225697	228221	276396	172744	189813	188163	185629		39049.6	52488.6	17139.1	17292.5	6618.86	18082.4	17857	16000.1	28221
283	ot|OT_ostta02g03360|gb|CEG01111.1	ostta02g03360	CEG01111	6	6	336.87	Glycoside hydrolase, catalytic domain malQ: 4-alpha-glucanotransferase FAMILY NOT NAMED 4-ALPHA-GLUCANOTRANSFERASE DPE1, CHLOROPLASTIC/AMYLOPLASTIC (Trans)glycosidases [O. tauri]	0.382545	1.38263	t=0	t=48	0.117327	1.7984	t=48	t=0	0.115698	2.058	t=72	t=0	0.391791	1.42509	t=48	t=0	125247	111748	90586.4	101657	124467	144242	223841	200398	119387	143444	182232	245699	96721.6	135583	137837	124732		14755	130.285	3719.27	19747	9530.82	2857.6	17874.5	14698.8	10671.4
284	ot|OT_ostta14g00540|gb|CEG01984.1	ostta14g00540	CEG01984	6	6	311.64	GDP-mannose 4,6-dehydratase NAD dependent epimerase/dehydratase family gmd: GDP-mannose 4,6-dehydratase GDP-MANNOSE 4,6 DEHYDRATASE NAD DEPENDENT EPIMERASE/DEHYDRATASE GDP-mannose 4,6-dehydratase [gmd]. NAD(P)-binding Rossmann-fold domains [O. tauri	0.448012	1.23385	t=0	t=24	0.24096	1.32023	t=0	t=24	0.444574	1.11232	t=0	t=24	0.275125	1.2461	t=72	t=0	341766	276992	299770	290382	330518	250348	285759	295405	299545	269297	284052	278559	289640	313368	354210	360919		42545.9	23375.9	34186.6	12358.6	9921.44	46324.1	20109.4	30298.8	11084.2
285	ot|OT_ostta19g00470|gb|CEG01922.1	ostta19g00470	CEG01922	11	6	624.74	Aminoglycoside phosphotransferase ZnF_C4 abd HLH domain containing kinases domain HAD-SF-IA-v3: HAD hydrolase, family IA, variant 3 Phosphotransferase enzyme family Haloacid dehalogenase-like hydrolase Nucleotidyl transferase HAD-SF-IA-v1: [O. tauri	0.434056	1.39342	t=0	t=72	0.168878	1.30516	t=0	t=72	0.374098	1.23086	t=0	t=24	0.357958	1.48415	t=24	t=72	335675	308312	266860	240900	302658	261122	281007	231892	307752	250031	303481	270142	251189	357367	329348	240789		7477.8	62468.8	62171.9	32338.5	29935.6	24430.8	51843.7	34745.6	38.6862
286	ot|OT_ostta09g00500|gb|CAL55209.1	ostta09g00500	CAL55209	7	6	432.38	Haem peroxidase, plant/fungal/bacterial Peroxidase FAMILY NOT NAMED Plant heme peroxidase family profile. Heme-dependent peroxidases [O. tauri]	0.572559	1.16099	t=24	t=72	0.30887	1.30926	t=24	t=0	0.574722	1.11755	t=24	t=0	0.649819	1.12578	t=24	t=72	583658	615710	595296	530334	487430	638174	623454	600043	572838	640177	581869	583636	624664	652282	614906	579406		29460.5	117406	13571.5	44293.9	20461.6	62194.9	17233.6	101635	7529.99
287	ot|OT_ostta09g00110|gb|CAL55168.1	ostta09g00110	CAL55168	7	6	412.46	Thioredoxin-like fold AHPC AhpC/TSA family C-terminal domain of 1-Cys peroxiredoxin 2-CYS PEROXIREDOXIN BAS1, CHLOROPLASTIC-RELATED THIOREDOXIN PEROXIDASE Thioredoxin domain profile. [O. tauri]	0.349728	1.22046	t=0	t=72	0.342151	1.29889	t=24	t=0	0.45659	1.18606	t=72	t=0	0.615583	1.09901	t=48	t=0	751417	741138	647534	615682	837435	1.08774e+06	893893	946717	802371	931299	810423	951664	773983	830806	850618	824951		117218	23861.4	131279	23960.2	53242.7	12169.5	187632	38175.9	156519
288	ot|OT_ostta01g02780|gb|CAL50190.1	ostta01g02780	CAL50190	6	6	287.94	Armadillo-type fold Sterile alpha motif. TIR domain SAM domain (Sterile alpha motif) SUBFAMILY NOT NAMED TUMOR NECROSIS FACTOR RECEPTOR SUPERFAMILY MEMBER Armadillo/plakoglobin ARM repeat profile. SAM domain profile. Toll/Interleukin recep [O. tauri	0.15394	1.33466	t=72	t=24	0.226073	1.20889	t=0	t=48	0.447731	1.19088	t=48	t=24	0.165067	1.99727	t=72	t=0	73897.3	71675.9	77327.3	95662.9	72742	60469.3	60172.7	67297.9	66396.4	56483	67264.4	60920.2	56420.2	85001.6	107145	112687		2724.52	4588.32	897.685	11138.6	2505.4	1498.16	974.883	8007.82	9677.8
289	ot|OT_ostta09g03600|gb|CEF99174.1	ostta09g03600	CEF99174	7	6	268.43	Homoserine dehydrogenase, conserved site Coil ThrA Homoserine dehydrogenase, NAD binding domain ACT domain Amino acid kinase family asp_kinases: aspartate kinase HOMOSERINE DEHYDROGENASE ASPARTATE KINASE Aspartokinase signature. Homoserine [O. tauri	0.520216	1.21254	t=0	t=48	0.395741	1.43977	t=0	t=24	0.263149	1.51417	t=0	t=24	0.495094	1.36035	t=24	t=72	161330	148905	133051	137607	139738	97055.6	125518	128429	165168	109082	133558	124120	123465	141103	133850	103725		14722.7	17823	2192.86	22865	14484.7	3851.38	5443.97	31296.2	21014.6
290	ot|OT_ostta01g06610|gb|CEF96934.1	ostta01g06610	CEF96934	6	6	343.22	Rieske iron-sulphur protein Rieske 2Fe-2S subunit signature Rieske [2Fe-2S] domain Cytochrome B6-F complex Fe-S subunit CYTOCHROME B6-F COMPLEX IRON-SULFUR SUBUNIT, CHLOROPLASTIC CYTOCHROME B-C1 COMPLEX SUBUNIT RIESKE, MITOCHONDRIAL Rieske [O. tauri	0.266703	1.36	t=24	t=72	0.328922	1.16081	t=24	t=72	0.468166	1.2838	t=0	t=48	0.444813	1.40355	t=0	t=24	1.22335e+06	1.50484e+06	1.13492e+06	1.1065e+06	1.24397e+06	1.26728e+06	1.13523e+06	1.09172e+06	1.39807e+06	1.16412e+06	1.08901e+06	1.15841e+06	1.58311e+06	1.12793e+06	1.50549e+06	1.24324e+06		138550	4662.32	197385	230217	66792	226092	155560	87121.6	122340
291	ot|OT_ostta17g00310|gb|CEG00505.1	ostta17g00310	CEG00505	6	6	502.21	2Fe-2S ferredoxin, iron-sulphur binding site fdx_plant: ferredoxin [2Fe-2S] 2Fe-2S iron-sulfur cluster binding domain NADH-CYTOCHROME B5 REDUCTASE 2Fe-2S ferredoxin-type iron-sulfur binding region signature. 2Fe-2S ferredoxin-type iron-sul [O. tauri	0.64266	1.15479	t=0	t=72	0.195556	1.26688	t=72	t=24	0.378316	1.37728	t=72	t=24	0.509519	1.36198	t=48	t=72	3.77731e+06	3.65095e+06	3.5657e+06	3.271e+06	3.89965e+06	3.71261e+06	4.45246e+06	4.70344e+06	3.80605e+06	3.41869e+06	4.3621e+06	4.7085e+06	3.46111e+06	3.37579e+06	4.28066e+06	3.14296e+06		263613	666577	422260	201324	181866	96536.8	305472	130195	1764.6
292	ot|OT_ostta09g03060|gb|CEF99125.1	ostta09g03060	CEF99125	6	6	431.52	Malonyl-CoA ACP transacylase, ACP-binding Mct Acyl transferase domain in polyketide synthase (PKS) enzymes. fabD: malonyl CoA-acyl carrier protein transacylase MALONYL COA-ACYL CARRIER PROTEIN TRANSACYLASE FabD/lysophospholipase-like Proba [O. tauri	0.869091	1.05279	t=0	t=48	0.627481	1.106	t=72	t=48	0.242732	1.14754	t=72	t=48	0.479339	1.16772	t=48	t=24	493419	469676	468678	480085	523904	505240	497117	549812	553399	504502	498921	572530	442557	398848	465742	443977		86097.3	87719.5	15228.8	39251.9	17561.8	77994.3	42635.8	4729.1	20740.2
293	ot|OT_ostta08g04090|gb|CEG01623.1	ostta08g04090	CEG01623	6	6	372.41	Cyclophilin-type peptidyl-prolyl cis-trans isomerase, conserved site Cyclophilin peptidyl-prolyl cis-trans isomerase signature Cyclophilin type peptidyl-prolyl cis-trans isomerase/CLD FKBP-type peptidyl-prolyl cis-trans isomerase PEPTIDYL- [O. tauri	0.311396	1.31976	t=0	t=72	0.623809	1.12899	t=0	t=48	0.688471	1.11623	t=0	t=48	0.521591	1.19364	t=72	t=24	407364	372968	330641	308666	458424	428388	406047	440077	441576	425449	395594	432864	395517	351233	384859	419247		82970.5	5615.04	23331.1	25244.7	5170.06	7197.71	85265.8	22984.6	61500.8
294	ot|OT_ostta08g00840|gb|CEG01374.1	ostta08g00840	CEG01374	7	6	435.75	Acyl-CoA dehydrogenase/oxidase C-terminal Cytochrome B5 signature Acyl-CoA dehydrogenase, N-terminal domain Cytochrome b5-like Heme/Steroid binding domain Acyl-CoA dehydrogenase, C-terminal domain Acyl-CoA dehydrogenase, middle domain SUBF [O. tauri	0.143447	1.46614	t=0	t=72	0.267723	1.77126	t=72	t=0	0.17289	1.68948	t=72	t=0	0.946974	1.00909	t=72	t=24	152458	145662	109491	103986	138309	222788	211662	244981	161004	200662	240043	272012	141809	141114	141761	142397		4436.73	4523.33	18035.4	7837.52	5731.21	41951	23976.1	41511.7	17352.4
295	ot|OT_ostta05g00290|gb|CAL53783.1	ostta05g00290	CAL53783	6	6	269.05	[O. tauri]	0.349236	1.38367	t=24	t=72	0.313636	1.41162	t=72	t=0	0.521942	1.18187	t=72	t=0	0.736758	1.09232	t=48	t=72	198565	201891	170533	145910	184795	236905	242855	260860	209134	241993	224187	247168	200675	187067	201033	184042		44220.6	11351.6	31570.3	8684.53	27803.2	1036.87	31151.9	24278.5	51385.6
296	ot|OT_ostta06g03270|gb|CEF98437.1	ostta06g03270	CEF98437	7	6	348.4	DAHP synthetase, class II Class-II DAHP synthetase family DAHP_synth_II: 3-deoxy-7-phosphoheptulonate synthase CLASS-II DAHP SYNTHETASE-LIKE PROTEIN-RELATED PHOSPHO-2-DEHYDRO-3-DEOXYHEPTONATE ALDOLASE 1, 2 Aldolase [O. tauri]	0.359436	1.38985	t=0	t=72	0.322625	1.18579	t=72	t=0	0.527714	1.15681	t=72	t=0	0.645346	1.11173	t=24	t=0	238694	213970	201431	171741	231098	245429	254386	274033	225218	247730	240021	260535	212797	236572	231521	233095		40824.4	14445.8	31032.5	3038.42	8113.86	5585.24	25854.3	9341.44	27244.8
297	ot|OT_ostta01g03150|gb|CAL50223.1	ostta01g03150	CAL50223	5	5	282.92	ml(S13 cytoplasmic small ribosome subunit-from:Ot01g03120)gb(S15/NS1, RNA-binding) Ribosomal S13/S15 N-terminal domain Ribosomal protein S15 RIBOSOMAL PROTEIN S15P/S13E Ribosomal protein S15 signature. 30S ribosomal protein S15 [rpsO]. S15 [O. tauri	0.173328	1.963	t=0	t=72	0.0756979	3.44845	t=0	t=72	0.0649769	3.41291	t=0	t=72	0.115348	3.18625	t=0	t=72	1.03936e+06	731598	626721	529477	826166	297915	250974	239576	825638	342859	266856	241916	902052	486032	347711	283108		151483	59218.6	9965.79	72614.8	36680.6	36881.8	13880.3	27998.8	73263.5
298	ot|OT_ostta15g01160|gb|CEG01741.1	ostta15g01160	CEG01741	6	5	249.6	ml(L5 cytoplasmic large ribosome subunit-from:Ot15g01160)gb(Ribosomal protein L18/L5) Coil Ribosomal protein L5 signature Ribosomal L18 C-terminal region Ribosomal L18p/L5e family RIBOSOMAL PROTEIN L5-RELATED 50S ribosomal protein L18 [rpl [O. tauri	0.299909	1.91476	t=0	t=72	0.0935638	2.74793	t=0	t=48	0.0503013	3.29903	t=0	t=72	0.220329	2.72089	t=0	t=72	492252	331664	303638	257083	351658	137099	127972	130396	359340	133493	116055	108923	399322	196673	170207	146762		142828	52677.9	8325.71	315.796	28902.2	32967	3875.24	28410.2	1846.75
299	ot|OT_ostta04g05030|gb|CAL51922.1	ostta04g05030	CAL51922	5	5	289.44	ml(S17 cytoplasmic small ribosome subunit-from:Ot04g05240)gb(Ribosomal protein S17e, conserved site) Ribosomal S17 40S RIBOSOMAL PROTEIN S17-RELATED Ribosomal protein S17e signature. 30S ribosomal protein S17e [rps17e]. Rps17e-like [O. tauri]	0.157942	1.93144	t=0	t=72	0.0587735	3.80151	t=0	t=72	0.0451897	3.6877	t=0	t=72	0.172409	2.62653	t=0	t=72	673841	447084	442016	348880	588080	188622	169640	154696	573095	207488	172549	155407	542107	308948	253015	206396		92066	36959.7	705.946	18334.3	11359.8	17787.1	21737	26583.3	2369.1
300	ot|OT_ostta03g04510|gb|CEF97266.1	ostta03g04510	CEF97266	5	5	325.84	ml(L11 cytoplasmic large ribosome subunit-from:Ot03gL11)gb(Ribosomal protein L5, conserved site) RPL5p_RPL5a_RPL11e_RPL5o ribosomal L5P family C-terminus 60S RIBOSOMAL PROTEIN L11-RELATED Ribosomal protein L5 signature. RL5-like [O. tauri]	0.151382	1.88796	t=0	t=72	0.0765716	3.13755	t=0	t=48	0.119947	3.06518	t=0	t=48	0.192208	2.36824	t=0	t=72	777575	676791	524754	411860	642936	252125	204916	214361	655338	304694	213801	224826	633693	384195	289897	267579		61093.7	84336.6	41101.9	1582.38	48927.5	69782.5	29247.1	20313.6	124209
301	ot|OT_ostta18g00930|gb|CEG00725.1	ostta18g00930	CEG00725	5	5	192.17	Regulator of chromosome condensation, RCC1 Chromosome condensation regulator RCC1 signature Regulator of chromosome condensation (RCC1) repeat REGULATOR OF CHROMOSOME CONDENSATION PROTEIN RCC2 Regulator of chromosome condensation (RCC1) si [O. tauri	0.197458	1.79755	t=72	t=0	0.0777089	1.82785	t=72	t=0	0.173623	1.69094	t=72	t=0	0.193879	1.99498	t=72	t=24	49492	59179.4	78476.3	88964.3	64607	72639.9	74592.1	118092	63117.6	77991.7	79397.8	106728	59207.6	47667.7	63988	95095.9		8962.56	22854.5	22869.6	10607.7	25898	26673	32766.8	39956.8	12516.6
302	ot|OT_ostta17g01350|gb|CAL57873.1	ostta17g01350	CAL57873	5	5	289.37	ml(S2 cytoplasmic small ribosome subunit-from:Ot17g01460)gb(Ribosomal protein S5, N-terminal, conserved site) rpsE_arch: ribosomal protein S5 Ribosomal protein S5, N-terminal domain Ribosomal protein S5, C-terminal domain RIBOSOMAL S SUBUN [O. tauri	0.111631	1.6106	t=0	t=72	0.136447	3.13533	t=0	t=72	0.0772086	3.71476	t=0	t=72	0.186482	2.74913	t=0	t=72	1.01304e+06	758551	700956	628985	851535	321959	280955	271594	906653	366225	302454	244068	880190	500521	379401	320170		52113.2	25694.7	32967.6	26885.1	17637.2	120624	33041.7	34674.9	35909.1
303	ot|OT_ostta01g02390|gb|CEF96634.1	ostta01g02390	CEF96634	6	5	294.4	Porphobilinogen synthase Delta-aminolevulinic acid dehydratase signature Porphbilin_synth PORPHOBILINOGEN SYNTHASE DELTA-AMINOLEVULINIC ACID DEHYDRATASE Delta-aminolevulinic acid dehydratase active site. Aldolase [O. tauri]	0.243161	2.34703	t=0	t=72	0.0831686	3.8017	t=0	t=48	0.0878999	4.53211	t=0	t=72	0.293994	2.2828	t=0	t=72	207796	171511	112643	88535.8	177645	80699.2	46727.7	53268.4	183982	94398.3	55023.8	40595.1	171904	129186	112091	75303.7		21929.7	6171.12	49892.5	82.7011	14661.7	9416.44	6763.82	2555.5	41250.5
304	ot|OT_ostta04g02610|gb|CEF97588.1	ostta04g02610	CEF97588	6	5	246.63	Clathrin/coatomer adaptor, adaptin-like, N-terminal Beta-COP Adaptin N terminal region Coatomer beta C-terminal region Coatomer beta subunit appendage platform COATOMER SUBUNIT BETA ARM repeat [O. tauri]	0.307314	1.33036	t=72	t=0	0.187214	1.46733	t=72	t=0	0.234212	1.72525	t=72	t=0	0.238239	1.49096	t=72	t=0	102424	106444	116755	136261	106764	130277	135231	156657	98024.2	130661	140598	169116	105407	110177	126858	157158		17198.3	12481.7	4096.64	21398.6	7901.91	7981.75	9637.1	3376.61	11376.9
305	ot|OT_ostta16g00530|gb|CEG00280.1	ostta16g00530	CEG00280	5	5	298.18	ml(L23 cytoplasmic large ribosome subunit-from:Ot16g00510)gb(Ribosomal protein L14b/L23e) Ribosomal protein L14p/L23e 50S/60S RIBOSOMAL PROTEIN L14/L23 [O. tauri]	0.181726	1.53204	t=0	t=72	0.080754	3.65955	t=0	t=72	0.0759908	3.6918	t=0	t=72	0.0835869	2.03484	t=0	t=72	503635	434092	338801	328735	419006	138431	158221	114496	427663	162216	159570	115841	417658	335484	290430	205254		114236	26084.3	16128.4	31902.3	35225.8	10866.7	24511.2	14435.6	46103.1
306	ot|OT_ostta03g01980|gb|CEF97080.1	ostta03g01980	CEF97080	5	5	409.66	Chlorophyll a-b binding protein [O. tauri]	0.0898663	1.90701	t=24	t=72	0.0211407	4.28821	t=0	t=72	0.0639272	4.67052	t=0	t=72	0.110627	1.85859	t=0	t=72	617792	689734	406867	361683	566935	249682	152602	132208	638236	273910	159286	136652	707257	476448	459828	380535		74483.7	56894.5	62186.9	2500.76	46004.9	33000.5	22485.7	12753.7	145202
307	ot|Rps9|gb|CAL36368.1	Rps9	CAL36368	5	5	230.61	ml(S9 chloroplastic small ribosome subunit-from:OtCpg00430)gb(Rps9) Ribosomal protein S9/S16 RIBOSOMAL PROTEIN S9 28S RIBOSOMAL PROTEIN S9, MITOCHONDRIAL Ribosomal protein S9 signature. 30S ribosomal protein S9 [rpsI]. Ribosomal protein S5 [O. tauri	0.111291	1.49535	t=0	t=72	0.207513	1.90159	t=0	t=72	0.199805	1.80162	t=0	t=24	0.0822484	2.95399	t=0	t=72	490637	430253	363488	328107	420805	270914	243913	221291	470987	261424	271616	278775	455352	277830	202914	154148		15690.3	14742.9	26786.8	9757.17	278.737	36019.1	6737.96	43998.3	21514.4
308	ot|OT_ostta08g00060|gb|CEG01313.1	ostta08g00060	CEG01313	5	5	294.35	Adenylate kinase Adenylate kinase signature adk: adenylate kinase NUCLEOTIDE KINASE Adenylate kinase signature. Adenylate kinase [adk]. P-loop containing nucleoside triphosphate hydrolases [O. tauri]	0.445258	1.49261	t=72	t=0	0.188892	1.7813	t=72	t=0	0.120167	1.94352	t=72	t=0	0.228236	1.54084	t=72	t=24	205450	259827	257397	306657	261483	308663	338423	465778	288974	347456	353209	561627	276282	258159	331537	397783		15586.3	83685.4	58947.8	35430.5	51558.6	7019.91	13952.3	14531	28683.9
309	ot|OT_ostta18g00590|gb|CAL58517.1	ostta18g00590	CAL58517	5	5	296.3	Ribosomal protein L15, conserved site Ribosomal protein L18e/L15 rplO_bact: ribosomal protein L15 50S RIBOSOMAL PROTEIN L15, CHLOROPLASTIC Ribosomal protein L15 signature. 50S ribosomal protein L15 [rplO]. Ribosomal proteins L15p and L18e [O. tauri]	0.629761	1.54328	t=0	t=72	0.17118	2.87484	t=0	t=72	0.296208	2.28668	t=0	t=24	0.152042	3.6332	t=0	t=72	249647	205901	210715	161764	259510	96515	117312	90269.6	261665	114430	121821	133876	251108	109105	90910.9	69114.9		111374	42287.6	62704.6	1809.93	10900.6	11626	15264.9	30194.8	11864.6
310	ot|OT_ostta04g02130|gb|CEF97552.1	ostta04g02130	CEF97552	6	5	278.62	Domain of unknown function DUF221 Coil Late exocytosis, associated with Golgi transport PROBABLE MEMBRANE PROTEIN DUF221-RELATED Region of a membrane-bound protein predicted to be embedded in the membrane. [O. tauri]	0.399434	1.48163	t=72	t=0	0.212521	1.48913	t=48	t=0	0.172773	1.8366	t=72	t=0	0.238511	1.32626	t=72	t=0	63492.5	75147.5	84166.3	94072.4	67244.9	84218.9	100137	99672.7	71720.6	92202.1	115502	131722	69006.1	77757.3	85291.5	91519.9		8070.91	12964.2	16245.4	9364.88	9907.98	4448.92	6931	3097.08	17769.9
311	ot|OT_ostta04g04870|gb|CEF97739.1	ostta04g04870	CEF97739	5	5	252.38	Ribosomal protein L7/L12, C-terminal L12: ribosomal protein L7/L12 Ribosomal protein L7/L12 C-terminal domain RIBOSOMAL PROTEIN L7/L12 50S ribosomal protein L7/L12 [rplL]. Ribosomal protein L7/12, oligomerisation (N-terminal) domain ClpS-l [O. tauri	0.190864	2.10503	t=0	t=72	0.156888	2.26315	t=0	t=48	0.090344	2.38213	t=0	t=72	0.161151	6.35893	t=0	t=72	2.2872e+06	1.77334e+06	1.57886e+06	1.08654e+06	1.83125e+06	1.02579e+06	809160	922593	2.12885e+06	1.21008e+06	918958	893676	1.95697e+06	833482	551901	307751		381923	29542.3	309538	98461.1	452156	55569.1	44387.1	47836.8	337023
312	ot|OT_ostta09g00960|gb|CAL55258.1	ostta09g00960	CAL55258	5	5	314.67	4-hydroxy-3-methylbut-2-en-1-yl diphosphate synthase, bacterial-type IspG_partdup GcpE protein ispG_gcpE: 4-hydroxy-3-methylbut-2-en-1-yl diphosphate synthase 4-HYDROXY-3-METHYLBUT-2-EN-1-YL DIPHOSPHATE SYNTHASE 4-hydroxy-3-methylbut-2-en- [O. tauri	0.255424	1.42642	t=0	t=72	0.258518	2.01367	t=0	t=72	0.1747	1.81585	t=0	t=48	0.364268	1.36792	t=24	t=72	329817	303484	255651	231220	269210	161453	142113	133692	263005	191572	144839	154352	285613	302482	243054	221125		6286.21	45615.2	21008.9	12821.8	8277.03	3071.64	22936	39878.9	2772.53
313	ot|OT_ostta08g02230|gb|CEG01485.1	ostta08g02230	CEG01485	5	5	305.67	Cell division protein FtsZ, C-terminal Coil Cell division protein FtsZ signature Tubulin/FtsZ family, GTPase domain Tubulin/FtsZ family, C-terminal domain ftsZ: cell division protein FtsZ MITOCHONDRIAL DIVISION PROTEIN FSZA CELL DIVISION P [O. tauri	0.208834	2.78215	t=72	t=24	0.197895	2.65079	t=48	t=24	0.149942	2.39665	t=48	t=24	0.267995	3.61758	t=72	t=0	202598	110434	207769	307245	122435	113767	301573	300059	112531	112511	269650	204224	92335.1	191667	263299	334030		548.657	35845	27446.2	25771.6	29480.2	15667.5	12835.8	151969	7608.56
314	ot|Rpl2|gb|CAL36358.1	Rpl2	CAL36358	5	5	174.19	Rpl2 RPL2p_RPL2a_RPL8e_RPL2o rplB_bact: ribosomal protein L2 Ribosomal Proteins L2, C-terminal domain Ribosomal Proteins L2, RNA binding domain 54S RIBOSOMAL PROTEIN RML2, MITOCHONDRIAL RIBOSOMAL PROTEIN L2 Ribosomal protein L2 signature. [O. tauri]	0.252218	1.22847	t=0	t=72	0.118115	2.16382	t=0	t=72	0.100416	1.85602	t=0	t=72	0.118953	4.14779	t=0	t=72	216566	192899	204764	176289	190568	117442	96895.9	88070.1	195568	128020	115486	105370	196344	95545.2	67380.1	47337		25406.8	25773.9	46620	23035.3	12041.7	11161.2	5982.05	22259.4	16542.1
315	ot|OT_ostta07g04450|gb|CEF98875.1	ostta07g04450	CEF98875	5	5	226.4	ml(L18 chloroplastic large ribosome subunit-from:Ot07gcL18)gb(ml(L18 cytoplasmic large ribosome subunit-from:Ot07gcL18)gb(Ribosomal protein L18, bacterial-type)) Ribosomal L18p/L5e family L18_bact: ribosomal protein L18 39S RIBOSOMAL PROTE [O. tauri	0.617006	1.16942	t=0	t=72	0.0584634	1.76036	t=0	t=48	0.162937	1.71644	t=0	t=48	0.248733	2.27001	t=0	t=72	394028	355474	380577	336943	337291	215895	191604	212503	373026	237768	217325	220787	366564	195675	184842	161481		12162.1	53860.8	101674	16651.2	75373.3	38449.7	29367.2	33878.5	5323.83
316	ot|OT_ostta14g01270|gb|CEG02049.1	ostta14g01270	CEG02049	5	5	336.95	Helicase, C-terminal helicase superfamily c-terminal domain DEAD-like helicases superfamily Helicase conserved C-terminal domain DEAD/DEAH box helicase ATP-DEPENDENT RNA HELICASE DDX39A FAMILY NOT NAMED Superfamilies 1 and 2 helicase C-ter [O. tauri	0.294318	1.15439	t=48	t=72	0.338636	1.4038	t=48	t=0	0.148362	1.52416	t=72	t=0	0.0809592	1.47719	t=48	t=0	494883	475993	535128	463559	479099	544281	672557	638461	457347	533077	668205	697068	403685	558882	596319	492516		4396.13	52962.8	17409.7	31156.7	30720.7	67227.2	54347.6	115572	34924.5
317	ot|OT_ostta20g00570|gb|CEG00858.1	ostta20g00570	CEG00858	5	5	212.4	Ribosomal protein L19 Ribosomal protein L19 signature rplS_bact: ribosomal protein L19 RIBOSOMAL PROTEIN L19 Translation proteins SH3-like domain [O. tauri]	0.558646	1.15882	t=48	t=72	0.160193	1.8602	t=0	t=48	0.149634	1.64483	t=0	t=48	0.129937	3.15732	t=0	t=72	214938	216233	216804	187090	206924	131044	111238	117228	205930	152129	125199	135111	213037	111819	84967.6	67473.9		25083.8	23998.8	32751.5	4162.85	15552.1	13735.5	29577.4	31721.7	16434
318	ot|OT_ostta02g04560|gb|CEG01214.1	ostta02g04560	CEG01214	5	5	268.3	Translation elongation/initiation factor/Ribosomal, beta-barrel Ribosomal protein L3 L3_bact: 50S ribosomal protein L3 50S RIBOSOMAL PROTEIN L3 Ribosomal protein L3 signature. 50S ribosomal protein L3 [rplC]. Translation proteins [O. tauri]	0.687714	1.17622	t=48	t=72	0.0895134	1.97582	t=0	t=48	0.105939	1.86897	t=0	t=48	0.152833	2.91238	t=0	t=72	521537	472425	545165	463490	497749	292921	251920	259590	522049	341838	279324	316688	519509	270004	199316	178380		13347.5	155414	193271	3183.29	128166	71486.8	37972.1	36367.6	57194.7
319	ot|OT_ostta05g00250|gb|CEF97815.1	ostta05g00250	CEF97815	5	5	153.05	AMP-dependent synthetase/ligase AMP-binding enzyme FAMILY NOT NAMED LETHAL (2) 44DEA, ISOFORM D Putative AMP-binding domain signature. Acetyl-CoA synthetase-like [O. tauri]	0.289019	1.2806	t=24	t=0	0.0466354	1.73589	t=72	t=0	0.248414	1.44998	t=72	t=0	0.199026	1.62815	t=72	t=0	49347.4	63194.3	50969.5	52458.3	59021.7	97452.7	97408.7	102455	64780.1	80895.3	90497.3	93929.7	63584.5	77292.9	102675	103525		6457.07	5041.14	12009.6	3362.66	12327.8	17255.7	19838.1	15463.6	2607.84
320	ot|OT_ostta05g01870|gb|CEF97939.1	ostta05g01870	CEF97939	5	5	209.57	Leucine aminopeptidase/peptidase B Cytosol aminopeptidase signature Cytosol aminopeptidase family, N-terminal domain Cytosol aminopeptidase family, catalytic domain LEUCINE AMINOPEPTIDASE 1-RELATED LEUCINE AMINOPEPTIDASE-RELATED Cytosol am [O. tauri	0.247142	1.24973	t=72	t=24	0.114961	1.95273	t=72	t=0	0.0822224	1.84126	t=48	t=0	0.426632	1.25638	t=48	t=24	145555	123384	151970	154196	155810	215571	281672	304254	143569	227129	264347	255343	128813	126148	158489	156089		18769.2	11364.2	669.299	2783.32	420.249	27947.9	2823.76	40039.9	8377.46
321	ot|OT_ostta13g01690|gb|CEG00125.1	ostta13g01690	CEG00125	5	5	254.22	Nucleotide sugar dehydrogenase UDP binding domain UDPglc_DH_euk UDPglc_GDPman_dh UDP-glucose/GDP-mannose dehydrogenase family, UDP binding domain UDP-glucose/GDP-mannose dehydrogenase family, central domain NDP-sugDHase: nucleotide sugar d [O. tauri	0.412266	1.25155	t=72	t=24	0.371147	1.41918	t=48	t=24	0.239801	1.39207	t=48	t=0	0.726541	1.13703	t=48	t=0	163375	151044	186993	189039	160092	149441	212084	195305	144365	149858	200966	198680	157572	173256	179163	167490		23627.6	16561.6	6177.06	18432.9	23399.2	30031.9	6200.9	30680.8	8653.18
322	ot|OT_ostta06g02410|gb|CEF98367.1	ostta06g02410	CEF98367	5	5	316.31	PBP domain Coil PBP superfamily domain PERIPLASMIC PHOSPHATE BINDING COMPONENT OF PHOSPHATE ABC TRANSPORTER PHOSPHATE-BINDING PROTEIN PSTS Periplasmic binding protein-like II Region of a membrane-bound protein predicted to be embedded in t [O. tauri	0.134173	1.75007	t=72	t=48	0.137437	1.86312	t=0	t=48	0.0692196	2.31619	t=0	t=48	0.553359	1.11295	t=0	t=48	146982	112509	99708.9	174498	120245	74463.8	64539.3	65726.2	117870	58564.9	50889.3	63334.8	127775	115202	114808	121979		4648.41	7477.83	6107.09	17182.6	11048.2	293.241	4010.69	8983.85	2976.18
323	ot|OT_ostta11g00180|gb|CEF99515.1	ostta11g00180	CEF99515	6	5	400.03	Carbohydrate binding module family 20 Coil Starch binding domain CBM20 (carbohydrate binding type-20) domain profile. Starch-binding domain-like Region of a membrane-bound protein predicted to be embedded in the membrane. [O. tauri]	0.328713	1.19882	t=72	t=48	0.0970639	1.59267	t=72	t=0	0.44094	1.24345	t=72	t=48	0.178813	1.60273	t=72	t=0	182512	197587	175223	210061	188565	268577	255869	300322	227195	233283	204261	253988	191857	198720	217692	307496		22083.3	39704.5	49435.2	40154.1	22110.5	19774.3	12082.5	4340.9	7651.65
324	ot|Rps4|gb|CAL36345.1	Rps4	CAL36345	5	5	168.97	ml(S4 chloroplastic small ribosome subunit-from:OtCpg00200)gb(Rps4) S4 RNA-binding domain Ribosomal protein S4/S9 N-terminal domain rpsD_bact: ribosomal protein S4 S4 domain 30S 40S RIBOSOMAL PROTEIN 30S RIBOSOMAL PROTEIN S4, CHLOROPLASTIC [O. tauri	0.741694	1.09111	t=48	t=72	0.192038	1.6972	t=0	t=72	0.121747	1.51252	t=0	t=72	0.157034	2.87762	t=0	t=48	253069	240278	254469	233221	235137	168111	151438	138545	238368	201514	169187	157597	261294	127117	90802.1	92092.4		28436.8	27101.6	78864	10273.9	35093.4	14485.8	49287.3	26118.7	58749.5
325	ot|OT_ostta09g04140|gb|CEF99217.1	ostta09g04140	CEF99217	6	5	342.18	[O. tauri]	0.3265	1.14022	t=48	t=0	0.105025	1.61206	t=48	t=0	0.299768	1.69913	t=72	t=0	0.441562	1.44055	t=72	t=24	235254	258388	268242	258254	281882	395241	454409	436014	294337	402999	395813	500117	273842	253782	338918	365586		36883.3	41614.1	63456.2	37231.9	63074.4	75315.9	120898	131726	22236.4
326	ot|OT_ostta03g05910|gb|CEF97382.1	ostta03g05910	CEF97382	5	5	213.2	Aldehyde dehydrogenase, C-terminal Aldehyde dehydrogenase family DELTA-1-PYRROLINE-5-CARBOXYLATE DEHYDROGENASE 12A1, MITOCHONDRIAL ALDEHYDE DEHYDROGENASE-RELATED Aldehyde dehydrogenases cysteine active site. ALDH-like [O. tauri]	0.63015	1.09695	t=24	t=72	0.0801567	2.36601	t=72	t=0	0.0831725	2.21668	t=72	t=0	0.3048	1.3116	t=72	t=24	121789	126792	120487	115586	117085	210648	202614	277026	126123	188840	236582	279574	116860	115691	131258	151741		2120.35	15284.9	8735.49	3197.29	1517.03	16721.9	34201.9	21240.2	13520.7
327	ot|PsaA|gb|CAL36376.1	PsaA	CAL36376	5	5	230.74	PsaA Plant photosystem I psaA and psaB protein signature PSI_A Photosystem I psaA/psaB protein psaA: photosystem I core protein PsaA SUBFAMILY NOT NAMED OUTER MEMBRANE PROTEIN, OMPA-RELATED Photosystem I psaA and psaB proteins signature. P [O. tauri	0.288143	1.29714	t=72	t=0	0.204328	1.5754	t=72	t=0	0.280663	1.28438	t=24	t=48	0.267067	1.41438	t=72	t=24	2.37654e+06	3.07865e+06	2.99156e+06	3.08269e+06	2.31618e+06	3.01139e+06	2.78531e+06	3.6489e+06	2.62394e+06	3.3238e+06	2.58787e+06	3.17229e+06	2.91558e+06	2.55885e+06	2.91387e+06	3.61918e+06		131990	183659	460243	131100	277860	91142.7	324357	634389	24352.1
328	ot|OT_ostta03g02140|gb|CEF97089.1	ostta03g02140	CEF97089	5	5	274.89	Ubiquitin supergroup SANT SWI3, ADA2, N-CoR and TFIIIB'' DNA-binding domains Ubiquitin family Myb-like DNA-binding domain TELOMERIC REPEAT BINDING PROTEIN Myb-type HTH DNA-binding domain profile. Ubiquitin domain profile. Ubiquitin-like H [O. tauri]	0.488046	1.13004	t=24	t=48	0.069375	1.69739	t=72	t=0	0.144949	1.56805	t=72	t=0	0.480445	1.12557	t=72	t=48	270208	302418	267617	272409	266200	418605	381041	451846	273081	427502	394308	428206	248951	249318	230901	259895		10859.1	39908	28020.2	16019.1	3937.78	10962.9	3166.22	39332.9	4566.31
329	ot|OT_ostta02g03620|gb|CEG01132.1	ostta02g03620	CEG01132	5	5	286.8	Pyridine nucleotide-disulphide oxidoreductase, FAD/NAD(P)-binding domain FAD-dependent pyridine nucleotide reductase signature EXTERNAL NADH-UBIQUINONE OXIDOREDUCTASE 1, MITOCHONDRIAL-RELATED NADH DEHYDROGENASE-RELATED [O. tauri]	0.0394303	1.29726	t=24	t=0	0.472796	1.27587	t=24	t=0	0.228201	1.39719	t=48	t=0	0.284485	1.36874	t=24	t=72	132409	171769	154175	144918	133518	170351	167394	155210	144517	195156	201919	183312	132081	146395	138068	106956		5254.09	5874.12	5929.32	2732.97	6050.81	25619.3	9883.52	44685.8	322.658
330	ot|OT_ostta02g01690|gb|CEG00992.1	ostta02g01690	CEG00992	5	5	281.17	Pyridoxal phosphate-dependent transferase, major region, subdomain 2 Aminotransferase class I and II hisC: histidinol-phosphate transaminase HISTIDINOL-PHOSPHATE AMINOTRANSFERASE SUBGROUP I AMINOTRANSFERASE RELATED Histidinol-phosphate ami [O. tauri	0.509904	1.14394	t=0	t=24	0.464374	1.27271	t=48	t=24	0.0959702	1.19981	t=72	t=24	0.300257	1.35591	t=48	t=0	168270	147097	163602	164253	145978	141389	179948	151348	154037	153032	179784	183610	131632	148431	178480	172991		3421.53	16191.7	12231.2	18234.4	18333.8	5817.92	11600.8	28768.6	7896.21
331	ot|OT_ostta17g00420|gb|CAL57776.1	ostta17g00420	CAL57776	6	5	700.78	Coil [O. tauri]	0.415611	1.39573	t=24	t=72	0.151218	1.37131	t=0	t=72	0.251326	1.39047	t=0	t=48	0.475918	1.39711	t=24	t=72	928305	959337	792972	687335	977109	936702	787478	712539	1.05849e+06	875970	761247	819173	881502	1.01605e+06	1.01525e+06	727252		78856	160924	163720	44344.5	33046.6	81168.4	17536.5	94503	74191.8
332	ot|OT_ostta06g02860|gb|CEF98407.1	ostta06g02860	CEF98407	6	5	400.5	Pentapeptide repeat Pentapeptide repeats (8 copies) UNCHARACTERIZED Pentapeptide repeat-like [O. tauri]	0.585305	1.13997	t=24	t=72	0.166959	1.73139	t=72	t=0	0.349744	1.24103	t=72	t=0	0.190698	1.85475	t=48	t=0	259694	262165	244811	229975	264603	383826	378720	458131	302088	374251	347200	374900	276774	413151	513347	511274		26542.7	19322.2	47086.2	8101.36	11155	74994.1	83665.5	39059.8	20532.4
333	ot|OT_ostta15g02810|gb|CEG01874.1	ostta15g02810	CEG01874	5	5	354.53	Glutamate 5-kinase Glutamate 5-kinase family signature GK Putative RNA-binding Domain in PseudoUridine synthase and Archaeosine transglycosylase Amino acid kinase family PUA domain proB: glutamate 5-kinase GLUTAMATE SEMIALDEHYDE DEHYDROGEN [O. tauri	0.263069	1.43753	t=0	t=24	0.28666	1.37476	t=0	t=24	0.27086	1.36982	t=0	t=24	0.451425	1.33137	t=24	t=72	320454	222920	236305	225242	301620	219398	255684	284891	299388	218560	227206	256311	248115	267928	238391	201242		33799.9	4108.68	14661.2	30640.1	22226.3	29753.6	19156.5	35203.2	13198.9
334	ot|OT_ostta04g05280|gb|CEF97774.1	ostta04g05280	CEF97774	5	5	212.05	Helicase, C-terminal DEAD-like helicases superfamily helicase superfamily c-terminal domain Helicase conserved C-terminal domain DEAD/DEAH box helicase ATP-DEPENDENT RNA HELICASE DDX3X FAMILY NOT NAMED Superfamilies 1 and 2 helicase C-term [O. tauri	0.310789	1.53291	t=0	t=72	0.292709	1.30605	t=0	t=48	0.17671	1.32951	t=0	t=24	0.209167	1.76434	t=0	t=72	170748	156335	141937	111388	152584	126604	116829	147820	159992	120338	135199	150835	148572	123486	100973	84208.4		24738.9	1178.29	20387.4	15983.6	23248.9	6759.41	28760.2	9063.53	11262.3
335	ot|OT_ostta02g04430|gb|CEG01201.1	ostta02g04430	CEG01201	5	5	325.63	Tetratricopeptide-like helical PROTEIN MICS-1 MITOCHONDRIAL OUTER MEMBRANE PROTEIN 25 TPR-like [O. tauri]	0.353847	1.24443	t=0	t=24	0.163472	1.30066	t=48	t=24	0.11401	1.28158	t=0	t=24	0.237292	1.57198	t=48	t=0	404581	325114	356687	352923	431115	337117	438474	340472	420694	328263	418698	357043	357198	444296	561510	467736		55010.3	13151.6	36088.2	13494.2	2854.54	32747.4	58466.4	25873.5	24582.2
336	ot|OT_ostta11g00330|gb|CEF99527.1	ostta11g00330	CEF99527	5	5	325.47	FAMILY NOT NAMED PGR5-LIKE PROTEIN 1A, CHLOROPLASTIC-RELATED Region of a membrane-bound protein predicted to be embedded in the membrane. [O. tauri]	0.633946	1.22001	t=0	t=24	0.487685	1.24221	t=72	t=48	0.470585	1.20419	t=0	t=48	0.40587	1.35946	t=0	t=48	306752	251433	257294	256991	315235	316647	266750	331361	332523	302334	276138	304986	327880	261439	241185	294331		218.472	98786.3	9658.13	30669.9	4840.06	51132	43275.1	4321.9	67092.8
337	ot|OT_ostta04g02490|gb|CAL51665.1	ostta04g02490	CAL51665	5	5	288.79	Sodium/sulphate symporter dass: transporter, divalent anion:Na+ symporter (DASS) family Sodium:sulfate symporter transmembrane region SOLUTE CARRIER FAMILY 13 MEMBER DICARBOXYLATE TRANSPORTER 1, CHLOROPLASTIC Region of a membrane-bound pro [O. tauri	0.394703	1.34745	t=24	t=48	0.284167	1.25572	t=72	t=0	0.477573	1.19509	t=72	t=0	0.614103	1.16408	t=72	t=0	126168	166842	123820	136842	139310	160610	144932	174934	150439	158156	150912	179788	137696	145854	149098	160289		23212.9	2034.28	31278.4	47602.7	8818.92	23157.8	30109.8	11101.1	9898.35
338	ot|OT_ostta01g02220|gb|CAL50131.1	ostta01g02220	CAL50131	5	5	412.18	Short-chain dehydrogenase/reductase SDR Short-chain dehydrogenase/reductase (SDR) superfamily signature Glucose/ribitol dehydrogenase family signature short chain dehydrogenase 3oxo_ACP_reduc: 3-oxoacyl-[acyl-carrier-protein] reductase FAM [O. tauri	0.732748	1.06224	t=48	t=0	0.355939	1.39726	t=72	t=0	0.220477	1.28584	t=72	t=0	0.66174	1.08822	t=72	t=24	640253	679049	680102	664450	635921	853436	792423	888546	711324	867925	751856	914651	625947	585350	615642	636987		27570.7	82244.6	49137.2	17727.2	53492.8	95936	58007.6	153148	8369.78
339	ot|OT_ostta04g00440|gb|CAL51450.1	ostta04g00440	CAL51450	5	5	338.91	NAD(P)-binding domain NADH(P)-binding FLAVIN REDUCTASE-RELATED SUBFAMILY NOT NAMED NAD(P)-binding Rossmann-fold domains [O. tauri]	0.571125	1.14084	t=0	t=24	0.519095	1.17591	t=24	t=72	0.500155	1.12848	t=24	t=72	0.295497	1.2875	t=48	t=72	550534	482571	521691	496269	488781	540564	491733	459699	478351	510665	508916	452525	469067	517471	519580	403556		99245.6	41913.4	74912.7	20101.3	46661.4	29457	17922.8	71608.6	82547.4
340	ot|OT_ostta01g00620|gb|CEF96509.1	ostta01g00620	CEF96509	5	5	285.97	Polyphosphate kinase Coil Polyphosphate kinase C-terminal domain Polyphosphate kinase N-terminal domain poly_P_kin: polyphosphate kinase 1 Polyphosphate kinase middle domain POLYPHOSPHATE KINASE Polyphosphate kinase [ppk]. Phospholipase D/ [O. tauri	0.262921	2.08099	t=72	t=24	0.456842	1.44332	t=48	t=24	0.224956	1.26056	t=0	t=24	0.105073	11.9698	t=72	t=0	33144.2	30585.2	36689.5	63647.5	32220.4	28969	41811.6	37860	26363.2	20913.9	25621.8	23554.8	20824.9	151350	208051	249269		3704.39	3173.03	1563.81	19231.1	2654.57	13342.9	18211.8	17885.9	2288.08
341	ot|OT_ostta14g00710|gb|CEG01998.1	ostta14g00710	CEG01998	5	5	330.16	Nucleotide-binding, alpha-beta plait RNA recognition motif RNA recognition motif. (a.k.a. RRM, RBD, or RNP domain) POLYMERASE DELTA-INTERACTING PROTEIN 3 RNA AND EXPORT FACTOR BINDING PROTEIN Eukaryotic RNA Recognition Motif (RRM) profile. [O. tauri	0.143474	1.30837	t=0	t=48	0.341386	1.36148	t=24	t=48	0.702074	1.10876	t=24	t=0	0.388301	1.16231	t=72	t=48	251804	201136	192456	206245	261332	311737	228968	245265	248016	274992	251617	271257	209648	205220	185627	215755		36537.9	21944.8	11106.1	26450.4	20489.1	57477	8827.65	9766.57	29734.8
342	ot|OT_ostta05g03130|gb|CEF98039.1	ostta05g03130	CEF98039	5	5	320.81	Tryptophan synthase beta subunit-like PLP-dependent enzymes superfamily Pyridoxal-phosphate dependent enzyme cysK: cysteine synthase A CYSTEINE SYNTHASE SER/THR DEHYDRATASE, TRP SYNTHASE [O. tauri]	0.269455	1.24748	t=0	t=72	0.0743218	1.31629	t=48	t=0	0.33825	1.38539	t=48	t=0	0.501464	1.15198	t=48	t=0	231399	216634	186410	185494	256865	331529	338109	333211	248479	319226	344242	316119	212539	233964	244840	242578		41677	24814.4	40948.4	11561.4	25509.4	34130.5	47406.1	45472.8	25378
343	ot|OT_ostta09g00120|gb|CEF98905.1	ostta09g00120	CEF98905	5	5	363.06	Triosephosphate isomerase tim: triose-phosphate isomerase TRIOSEPHOSPHATE ISOMERASE Triosephosphate isomerase active site. Triosephosphate isomerase (TIM) family profile. Triosephosphate isomerase [tpiA]. [O. tauri]	0.573365	1.26262	t=72	t=24	0.565451	1.17892	t=48	t=0	0.422	1.13502	t=24	t=0	0.399024	1.30053	t=48	t=0	405912	333014	410658	420470	375391	404953	442556	430606	369755	419679	402252	419188	338924	394842	440782	414580		60574.5	88725.8	98499.1	6679.05	34365.2	63091.6	47603.5	28984.1	13555.1
344	ot|OT_ostta15g00150|gb|CEG01654.1	ostta15g00150	CEG01654	7	5	483.26	Nucleoside diphosphate kinase Nucleoside diphosphate kinase signature NDK NUCLEOSIDE DIPHOSPHATE KINASE Nucleoside diphosphate kinases active site. Nucleoside diphosphate kinase [ndk]. Nucleoside diphosphate kinase, NDK [O. tauri]	0.170968	1.32836	t=0	t=24	0.456271	1.25623	t=72	t=24	0.179495	1.26506	t=72	t=0	0.408052	1.13661	t=0	t=48	674459	507738	524935	522064	650619	596289	616865	749078	589251	638192	637790	745435	650512	607261	572328	595870		21025.7	10408.6	49095.9	41493.2	41723.5	136540	4747.3	19676.4	1536.78
345	ot|OT_ostta01g03770|gb|CEF96726.1	ostta01g03770	CEF96726	5	5	453.11	ATPase, F1 complex, gamma subunit conserved site Coil ATP synthase gamma subunit signature ATPsyn_F1gamma: ATP synthase F1, gamma subunit ATP SYNTHASE SUBUNIT GAMMA, MITOCHONDRIAL ATP SYNTHASE GAMMA CHAIN ATP synthase gamma subunit signatu [O. tauri	0.581396	1.32957	t=24	t=48	0.412397	1.58601	t=48	t=0	0.246282	1.58045	t=48	t=0	0.447186	1.20053	t=48	t=0	284438	304540	229051	244513	289532	309210	459201	364323	292018	342134	461518	447730	312513	330764	375181	356415		111331	36223.8	1591.93	50.1994	29216.5	38525.6	33148.1	150376	28911.8
346	ot|OT_ostta15g00900|gb|CEG01715.1	ostta15g00900	CEG01715	6	5	295.35	NAD(P)-binding domain NADH(P)-binding NAD DEPENDENT EPIMERASE/DEHYDRATASE CHLOROPLAST STEM-LOOP BINDING PROTEIN OF 41 KDA A, CHLOROPLASTIC NAD(P)-binding Rossmann-fold domains [O. tauri]	0.490062	1.13806	t=48	t=24	0.325402	1.18108	t=72	t=48	0.534658	1.15366	t=24	t=48	0.437726	1.27864	t=72	t=24	414125	386510	439872	420273	408601	427971	394917	466429	379027	424855	368267	415761	361134	326081	394058	416940		22569.1	46378.5	1028.48	7598.46	17674.7	40389.2	12071.3	3111.68	14619
347	ot|OT_ostta01g05290|gb|CEF96844.1	ostta01g05290	CEF96844	5	5	353.51	Glycoside hydrolase-type carbohydrate-binding, subgroup PHexose_mutarotase Aldose 1-epimerase ALDOSE 1-EPIMERASE FAMILY PROTEIN APOSPORY-ASSOCIATED PROTEIN C-RELATED Galactose mutarotase-like [O. tauri]	0.774141	1.15397	t=0	t=48	0.403713	1.23021	t=72	t=0	0.695887	1.25315	t=72	t=24	0.0984144	1.51614	t=48	t=0	574040	545235	497447	551004	624734	645943	735914	768553	676274	648532	712349	812711	595636	774484	903066	839675		142610	141727	46009	2715.54	74801.9	92894.7	12788	173689	39211.8
348	ot|OT_ostta10g01940|gb|CEF99379.1	ostta10g01940	CEF99379	5	5	226.56	NAD(P)-binding domain NADH(P)-binding SUBFAMILY NOT NAMED FLAVIN REDUCTASE-RELATED NAD(P)-binding Rossmann-fold domains [O. tauri]	0.355649	1.44039	t=24	t=72	0.231429	1.56499	t=72	t=0	0.223032	1.43402	t=24	t=0	0.428756	1.29129	t=0	t=24	93453.8	118960	97321.8	82588.3	94172.4	140224	128075	147379	95030.7	136276	127376	133086	108579	84085.6	96469.7	94842.8		868.274	16001.3	22223.8	5692.4	14287.3	12997.8	15254.2	13386.5	14082.9
349	ot|OT_ostta13g01170|gb|CAL56449.1	ostta13g01170	CAL56449	5	5	258.68	Small GTPase superfamily, Rho type GTP-binding nuclear protein Ran/Tc4 family signature Ran (Ras-related nuclear proteins) /TC4 subfamily of small GTPases Ras family small_GTP: small GTP-binding protein domain FAMILY NOT NAMED small GTPase [O. tauri	0.496823	1.36174	t=24	t=72	0.366215	1.26787	t=72	t=48	0.412585	1.25219	t=0	t=48	0.570675	1.39083	t=24	t=72	2.34115e+06	2.50674e+06	2.37755e+06	1.84083e+06	2.30195e+06	2.22266e+06	2.00231e+06	2.53867e+06	2.64629e+06	2.46463e+06	2.11332e+06	2.16645e+06	2.07215e+06	2.34649e+06	2.20913e+06	1.68712e+06		503198	37520.1	762983	159540	487693	120874	318803	39365.8	364806
350	ot|OT_ostta08g02960|gb|CEG01537.1	ostta08g02960	CEG01537	6	5	473.95	Cyanobacterial aminoacyl-tRNA synthetase, CAAD domain CAAD domains of cyanobacterial aminoacyl-tRNA synthetase Region of a membrane-bound protein predicted to be embedded in the membrane. [O. tauri]	0.664964	1.11699	t=48	t=72	0.234761	1.32769	t=72	t=48	0.321785	1.27832	t=72	t=48	0.418343	1.61231	t=72	t=24	715513	715358	722066	646440	726088	820650	682985	906795	739395	835830	726953	929277	782890	582777	813772	939617		17192.9	137802	14670.3	72864.8	19552.2	29243.2	85284.8	94869.4	62822
351	ot|OT_ostta05g01350|gb|CEF97902.1	ostta05g01350	CEF97902	5	5	184.15	Dihydrodipicolinate synthetase, conserved site Dihydrodipicolinate synthase signature dapA: dihydrodipicolinate synthase Dihydrodipicolinate synthetase family 4-HYDROXY-2-OXOGLUTARATE ALDOLASE, MITOCHONDRIAL-RELATED DIHYDRODIPICOLINATE SYN [O. tauri	0.573064	1.24365	t=0	t=24	0.297233	1.31055	t=72	t=0	0.395778	1.20353	t=24	t=0	0.330598	1.27018	t=72	t=24	123670	99440.7	107023	109237	121645	135539	150561	159422	130775	157392	137681	156589	110733	94901.5	112606	120542		9022.07	5666.13	31367.1	5365.89	3542.4	7898.16	30316.4	4009.45	15275.2
352	ot|OT_ostta16g00290|gb|CAL58022.1	ostta16g00290	CAL58022	5	5	213.93	Inorganic pyrophosphatase INORGANIC PYROPHOSPHATASE Inorganic pyrophosphatase signature. [O. tauri]	0.546155	1.1317	t=0	t=72	0.211547	1.47345	t=72	t=0	0.214908	1.48883	t=24	t=0	0.318292	1.2526	t=0	t=48	201125	192437	191656	177719	205565	286429	249636	302889	216097	321732	261019	274866	205981	176487	164443	165079		21114.8	16939.1	3850.91	6847.59	15505.2	36159.2	2201.69	6210.41	23402.8
353	ot|OT_ostta08g03340|gb|CEG01565.1	ostta08g03340	CEG01565	6	5	258.38	Twin-arginine translocation pathway, signal sequence Photosystem II Pbs27 Photosystem II lipoprotein Psb27 [psb27]. Twin arginine translocation (Tat) signal profile. [O. tauri]	0.4192	1.28957	t=0	t=72	0.19553	1.16342	t=24	t=0	0.125054	1.29797	t=24	t=48	0.614213	1.16811	t=72	t=48	320672	276235	293136	248665	293327	341263	295577	333547	343758	346935	267290	275914	313528	286392	284696	332557		17130.7	87719.1	27391.2	28433.7	21649.9	18923	2887.81	30706.6	23973.9
354	ot|OT_ostta02g03860|gb|CAL52500.2	ostta02g03860	CAL52500	5	5	389.26	Photosystem I PsaE, reaction centre subunit IV Photosystem I reaction centre subunit IV / PsaE I PHOTOSYSTEM SUBUNIT IV REACTION CENTER MEMBRANE PHOTOSYNTHESIS THYLAKOID CHLOROPLAST Electron transport accessory proteins [O. tauri]	0.431871	1.22973	t=24	t=72	0.260727	1.27791	t=24	t=0	0.183251	1.22455	t=24	t=48	0.316126	1.36178	t=72	t=24	2.16896e+06	2.48765e+06	2.32738e+06	2.02293e+06	2.16755e+06	2.76994e+06	2.18472e+06	2.47417e+06	2.41497e+06	2.6362e+06	2.15279e+06	2.58397e+06	2.64515e+06	1.96454e+06	2.16718e+06	2.67527e+06		176595	392739	153166	162318	164208	194527	184445	117348	203528
355	ot|OT_ostta02g00640|gb|CEG00929.1	ostta02g00640	CEG00929	5	5	193.52	Pseudouridine synthase/archaeosine transglycosylase Putative RNA-binding Domain in PseudoUridine synthase and Archaeosine transglycosylase CBF5: putative rRNA pseudouridine synthase unchar_dom_2: uncharacterized domain 2 TruB family pseudo [O. tauri	0.308681	1.73138	t=24	t=72	0.52096	1.23059	t=48	t=0	0.639517	1.23248	t=72	t=0	0.402588	1.39155	t=0	t=72	149100	166546	112511	96193	158321	186789	194829	183890	181073	195380	203848	223169	161805	131278	127842	116277		57939	4789.3	11726.9	7406.87	5107.05	24417.9	33941.2	19176.3	1183.33
356	ot|OT_ostta07g00640|gb|CEF98588.1	ostta07g00640	CEF98588	5	5	466.32	Cytochrome b6/f complex, subunit IV Cytochrome_b6f_IV Cytochrome b(C-terminal)/b6/petD cytb6/f_IV: cytb6/f complex subunit IV CYTOCHROME B CYTOCHROME B6-F COMPLEX SUBUNIT 4 Cytochrome b/b6 C-terminal region profile. a domain/subunit of cyt [O. tauri	0.472716	1.38352	t=24	t=48	0.183233	1.71109	t=48	t=72	0.429148	1.29198	t=72	t=24	0.466706	1.42626	t=48	t=72	1.20042e+06	1.39956e+06	1.0116e+06	1.17732e+06	1.05175e+06	804439	1.32984e+06	777186	1.19968e+06	1.08336e+06	1.27619e+06	1.39968e+06	1.34953e+06	1.46873e+06	1.49517e+06	1.04831e+06		225054	269420	139670	62415.5	206467	33900.1	21179.6	6266	93216.8
357	ot|OT_ostta03g04540|gb|CEF97268.1;ot|OT_ostta07g02530|gb|CAL54509.1	ostta03g04540	CEF97268	5	5	488.4	Chlorophyll A-B binding protein, plant CHLOROPHYLL A/B BINDING PROTEIN Chlorophyll a-b binding protein [O. tauri]	0.272393	1.55247	t=0	t=72	0.500848	1.57226	t=48	t=72	0.308895	1.60922	t=48	t=0	0.557198	1.3746	t=48	t=0	1.05153e+07	7.72945e+06	7.58868e+06	6.77328e+06	7.84453e+06	6.51378e+06	9.11558e+06	5.79774e+06	5.98207e+06	7.64754e+06	9.62646e+06	8.51087e+06	5.84422e+06	7.87095e+06	8.03347e+06	7.29179e+06		1.07604e+06	546369	2.34559e+06	315066	3.12432e+06	4068.34	4.26916e+06	362211	824928
358	ot|OT_ostta01g05990|gb|CEF96890.1	ostta01g05990	CEF96890	5	5	173.12	Phytoene desaturase CrtI family crtI_fam: phytoene desaturase Flavin containing amine oxidoreductase SUBFAMILY NOT NAMED PHYTOENE DEHYDROGENASE FAD/NAD(P)-binding domain [O. tauri]	0.429147	1.28669	t=24	t=72	0.0792198	1.55505	t=72	t=0	0.17705	1.6074	t=72	t=0	0.215151	1.52823	t=0	t=72	70686.3	82616.4	73600.6	64208.4	70961.3	98198.2	103955	110348	80151.7	104058	103513	128836	80828.1	60563.6	63910.7	52890		8804.35	4016.4	11151.7	2486.74	4247.41	3638.72	1399.18	6756.99	3127.37
359	ot|OT_ostta15g00990|gb|CEG01722.1	ostta15g00990	CEG01722	5	5	666.41	Photosystem I PsaH, reaction centre subunit VI Photosystem I reaction centre subunit VI [O. tauri]	0.167362	1.32569	t=24	t=72	0.473926	1.12518	t=24	t=0	0.322939	1.13456	t=24	t=0	0.251107	1.28574	t=0	t=24	3.58677e+06	4.33788e+06	3.58932e+06	3.27216e+06	3.99983e+06	4.50053e+06	4.16974e+06	4.43344e+06	4.11811e+06	4.67223e+06	4.52128e+06	4.1907e+06	4.74393e+06	3.68963e+06	4.52047e+06	4.10089e+06		273178	391809	24818.5	19511.9	129949	769803	647672	258694	366185
360	ot|OT_ostta07g02340|gb|CEF98710.1	ostta07g02340	CEF98710	5	5	320.9	Twin-arginine translocation pathway, signal sequence PsbP PSBP-LIKE PROTEIN 1, CHLOROPLASTIC FAMILY NOT NAMED Twin arginine translocation (Tat) signal profile. Mog1p/PsbP-like Region of a membrane-bound protein predicted to be embedded in [O. tauri]	0.485792	1.26929	t=24	t=72	0.291798	1.40876	t=72	t=0	0.558692	1.19177	t=72	t=24	0.400333	1.15375	t=72	t=24	423964	440540	372129	347076	456613	546232	563022	643260	534810	514164	577569	612766	474664	451212	490750	520587		58900.3	82719.6	35802.1	4023.02	8323.71	126990	27482.2	88142	10321.8
361	ot|OT_ostta02g01360|gb|CAL52183.1	ostta02g01360	CAL52183	5	5	382.77	P-loop containing nucleoside triphosphate hydrolase GTP1/OBG GTP-binding protein family signature 50S ribosome-binding GTPase TIGR00092: GTP-binding protein YchF Protein of unknown function (DUF933) GTP-BINDING PROTEIN-RELATED Ribosome-bin [O. tauri	0.290569	1.47325	t=0	t=72	0.398786	1.25848	t=72	t=0	0.715299	1.13786	t=72	t=0	0.398791	1.3599	t=48	t=72	271784	226221	212762	184480	248324	285049	274970	312512	263036	274639	297777	299299	230594	246689	249416	183407		59876.9	8777.81	21616.2	10584	20178.4	38242.3	16770.8	5760.9	42714.2
362	ot|OT_ostta03g03830|gb|CEF97221.1	ostta03g03830	CEF97221	5	5	219	Methyltransferase type 11 Methyltransferase domain Sterol methyltransferase C-terminal METHYLTRANSFERASE STEROL 24-C-METHYLTRANSFERASE ERGosterol biosynthesis methyltransferase (ERG6) family profile. S-adenosyl-L-methionine-dependent methy [O. tauri	0.46946	1.13147	t=24	t=72	0.544208	1.10674	t=72	t=0	0.617021	1.06584	t=72	t=48	0.256511	1.22645	t=0	t=24	231371	245239	228167	216744	234060	250348	240696	259043	243507	240938	234577	250021	253993	207097	228068	228064		9206.3	2629.61	14254.5	19902.5	5808.51	26564.2	7234.48	20996.7	16144.5
363	ot|OT_ostta10g00530|gb|CEF99281.1	ostta10g00530	CEF99281	5	5	564.76	Mitochondrial substrate/solute carrier Mitochondrial carrier protein FAMILY NOT NAMED MITOCHONDRIAL 2-OXOGLUTARATE/MALATE CARRIER PROTEIN Solute carrier (Solcar) repeat profile. Region of a membrane-bound protein predicted to be embedded i [O. tauri	0.222637	1.63989	t=0	t=48	0.347543	1.49427	t=72	t=0	0.543572	1.28572	t=72	t=0	0.454747	1.21136	t=0	t=24	604340	506609	368525	371727	543255	697314	745235	811767	610733	645900	645367	785235	574533	474286	569967	501219		118989	32501.3	73580.1	53972	46671.2	54161.5	161944	109556	96109.7
364	ot|OT_ostta01g02400|gb|CEF96635.1	ostta01g02400	CEF96635	4	4	199.01	ml(S15A cytoplasmic small ribosome subunit-from:Ot01g02370)gb(Ribosomal protein S8) 30S RIBOSOMAL PROTEIN S8 Ribosomal protein S8 signature. 30S ribosomal protein S8 [rpsH]. [O. tauri]	0.45953	1.35075	t=0	t=48	0.0985555	2.53314	t=0	t=48	0.0360113	2.60048	t=0	t=48	0.106665	2.31254	t=0	t=48	371759	299762	275225	278253	342336	165265	135143	144903	339127	170218	130409	131119	362382	189811	156703	159310		33538.8	32358.1	87235.5	4750.14	70767	24508	28694.6	52646.7	71426.5
365	ot|OT_ostta06g03332|gb|CEF98442.1	ostta06g03332	CEF98442	5	4	241.24	ml(L14 cytoplasmic large ribosome subunit-from:Ot06gL14)gb(Ribosomal protein L2 domain 2) Ribosomal protein L14 60S RIBOSOMAL PROTEIN L14 Translation proteins SH3-like domain [O. tauri]	0.178267	1.8869	t=0	t=72	0.138021	3.19207	t=0	t=72	0.124057	3.3409	t=0	t=72	0.047883	3.11443	t=0	t=72	332879	276531	228660	176416	263063	85095.6	84413.2	82411.6	234786	121673	72813.9	70276.1	294970	173085	103461	94710.5		58709.9	1214.46	5037.72	14856	42489	22664.6	462.505	2196.99	34844.7
366	ot|OT_ostta05g03870|gb|CEF98090.1	ostta05g03870	CEF98090	5	4	227.79	ml(S16 cytoplasmic small ribosome subunit-from:Ot05g03930)gb(Ribosomal protein S9, conserved site) Ribosomal protein S9/S16 40S RIBOSOMAL PROTEIN S16 RIBOSOMAL PROTEIN S9 Ribosomal protein S9 signature. Ribosomal protein S5 domain 2-like [O. tauri]	0.237045	1.77188	t=0	t=72	0.0934489	2.68901	t=0	t=48	0.0535099	2.87171	t=0	t=72	0.166387	2.64272	t=0	t=72	848881	646252	612021	479085	701432	284760	260851	274008	713813	343761	267361	248567	688498	425927	338894	260527		137926	27501.8	56389.9	58541.5	120750	16359.2	10419.4	475.091	98852.1
367	ot|OT_ostta04g01270|gb|CEF97485.1	ostta04g01270	CEF97485	6	4	302.41	ml(S3 cytoplasmic small ribosome subunit-from:Ot04g01450, Ot04g01460)gb(Ribosomal protein S3, eukaryotic/archaeal) Ribosomal protein S3, C-terminal domain rpsC_E_A: ribosomal protein S3 KH domain 30S/40S RIBOSOMAL PROTEIN S3 Type-2 KH doma [O. tauri	0.198909	1.53178	t=0	t=72	0.202898	2.4155	t=0	t=72	0.047505	2.60898	t=0	t=72	0.123392	2.08079	t=0	t=72	671178	545049	548742	438169	519040	379871	251040	214879	557384	373180	251026	213640	553146	439388	318997	265835		55055.9	8791.08	61333.6	6526.85	8986.55	150234	16599.1	21969.1	56221.3
368	ot|OT_ostta08g04150|gb|CEG01628.1	ostta08g04150	CEG01628	5	4	235.96	ml(L23A cytoplasmic large ribosome subunit-from:Ot08g04030)gb(Ribosomal protein L25/L23) Ribosomal protein L23 Ribosomal protein L23, N-terminal domain 60S RIBOSOMAL PROTEIN L23A 50S ribosomal protein L23 [rplW]. Ribosomal proteins S24e, L [O. tauri	0.298459	1.62892	t=0	t=72	0.0934477	3.30535	t=0	t=48	0.0828846	3.35361	t=0	t=48	0.0877752	2.80571	t=0	t=72	459616	377743	311772	282161	378607	122188	114544	126193	358529	148769	106908	150301	389529	224336	178073	138834		3452.61	72109.5	28508.2	48863.7	48697.7	34414.5	4029.86	3505.66	23540.8
369	ot|OT_ostta01g02490|gb|CEF96642.1	ostta01g02490	CEF96642	4	4	135.9	G-protein beta WD-40 repeat Coil G protein beta WD-40 repeat signature Beta'-COP WD40 repeats Coatomer WD associated region WD domain, G-beta repeat COATOMER COATOMER SUBUNIT BETA' Trp-Asp (WD) repeats profile. Trp-Asp (WD) repeats circula [O. tauri	0.333881	1.25946	t=48	t=0	0.153145	1.60528	t=48	t=0	0.199861	1.73042	t=48	t=0	0.163779	1.83063	t=72	t=0	52667.5	53200.8	66332.5	65925.2	60289.1	63641.5	96780.7	88475.8	55758.1	67826.3	96484.9	93540.9	43998.7	70676	80191	80545.5		3435.57	10399	3970.3	4923.49	9136.17	5993.37	12362.5	2858.43	8664.78
370	ot|OT_ostta06g01860|gb|CAL53462.1	ostta06g01860	CAL53462	4	4	208.01	ml(S23 cytoplasmic small ribosome subunit-from:Ot06g02030)gb(Nucleic acid-binding, OB-fold) RPS12p_RPS12a_RPS23e_RPS12o Ribosomal protein S12/S23 S23_S12_E_A: ribosomal protein S23 (S12) 30S RIBOSOMAL PROTEIN S12 FAMILY MEMBER Ribosomal pr [O. tauri	0.192544	2.34323	t=0	t=72	0.137378	2.91388	t=0	t=48	0.0816571	3.57144	t=0	t=48	0.204818	3.73885	t=0	t=72	343707	269097	219601	146681	234032	104273	80316.3	104276	285333	120950	79892.9	85997.5	282951	165738	97903	75678.7		62619.6	1148.61	36370.9	22500	55316.7	9636.64	4777.66	1798.76	23834.9
371	ot|OT_ostta06g03020|gb|CEF98417.1	ostta06g03020	CEF98417	4	4	200.17	ml(L17 cytoplasmic large ribosome subunit-from:Ot06g03260)gb(Ribosomal protein L22/L17, conserved site) Ribosomal protein L22p/L17e L22_arch: ribosomal protein L22 60S RIBOSOMAL PROTEIN L17 Ribosomal protein L22 signature. [O. tauri]	0.206298	1.53066	t=0	t=72	0.142437	3.32901	t=0	t=48	0.060698	2.87366	t=0	t=48	0.164713	2.05095	t=0	t=72	400251	310582	294339	261489	350301	130350	105227	129011	329650	132920	114714	118610	355743	215836	176396	173453		21341.9	43673.4	28232.3	6008.56	27333.5	36358.1	9022.15	18681.2	9209.61
372	ot|OT_ostta02g01960|gb|CAL52238.2	ostta02g01960	CAL52238	4	4	280.18	Nascent polypeptide-associated complex NAC domain TRANSCRIPTION FACTOR BTF3 NAC A/B domain profile. [O. tauri]	0.159236	1.81159	t=0	t=72	0.133405	6.63882	t=0	t=48	0.0709798	6.52586	t=0	t=72	0.0776639	4.19478	t=0	t=72	563290	536541	400905	310937	498505	135275	75089.4	79856.7	543013	167271	98462.7	83209.5	534706	345868	207202	127470		67387.7	61042.1	4045.8	17124.9	15359	43227.3	4102.36	40383.6	33925.3
373	ot|OT_ostta13g02500|gb|CEG00191.1	ostta13g02500	CEG00191	4	4	143.05	Peptidase M1, alanyl aminopeptidase Membrane alanyl dipeptidase (M1) family signature Peptidase family M1 Domain of unknown function (DUF3458) pepN_proteo: aminopeptidase N PROTEASE M1 ZINC METALLOPROTEASE PEPTIDASE M1 FAMILY PROTEIN Metal [O. tauri	0.323335	1.42177	t=72	t=24	0.163208	1.48065	t=72	t=0	0.0638269	1.38213	t=72	t=0	0.259435	1.67024	t=72	t=0	33391.8	31610.7	39022.3	44943	37592.9	40045.7	47056	55661.8	34913.8	44255.4	46194	48255.5	29953	41317	46124.9	50028.6		129.056	6099.3	7602.78	1859.81	5232.96	3744.94	10873.7	5369.53	2470
374	ot|OT_ostta04g02580|gb|CEF97587.1	ostta04g02580	CEF97587	4	4	238.62	Cytochrome c, class IA/ IB Class IA and IB cytochrome C signature CYTOCHROME C Cytochrome c family profile. [O. tauri]	0.39986	1.18517	t=72	t=0	0.281753	1.36951	t=72	t=0	0.293352	1.27027	t=72	t=0	0.190602	1.3477	t=72	t=0	373186	376796	409801	442289	364903	447345	438623	499736	380380	475826	463172	483187	369580	426302	466818	498081		2167.29	11814.2	58062.2	43538.7	50086.1	2993.06	55013.7	20976.3	798.354
375	ot|OT_ostta20g00130|gb|CEG00819.1	ostta20g00130	CEG00819	5	4	285.03	ml(S3A cytoplasmic small ribosome subunit-from:Ot20gS3A)gb(Ribosomal protein S3Ae) Ribosomal S3Ae family 40S RIBOSOMAL PROTEIN S3A Ribosomal protein S3Ae signature. 40S ribosomal protein S1 [RPS3A]. [O. tauri]	0.367834	1.63305	t=0	t=72	0.0543637	2.49234	t=0	t=48	0.126356	2.40168	t=0	t=72	0.24672	2.23893	t=0	t=72	712681	615579	525784	436411	661663	269058	265479	287508	679765	299770	294415	283037	623998	497304	361241	278704		137015	141821	18408.2	82555.5	7261.98	37664.7	14734.4	20051.3	36496.1
376	ot|OT_ostta04g01760|gb|CAL51583.1	ostta04g01760	CAL51583	4	4	170.99	ml(L9 cytoplasmic large ribosome subunit-from:Ot04g01850)gb(Ribosomal protein L6, alpha-beta domain) RPL6p_RPL6a_RPL9e_RPL9o 60S/50S RIBOSOMAL PROTEIN L6/L9 60S RIBOSOMAL PROTEIN L9 [O. tauri]	0.536209	1.21509	t=0	t=48	0.060981	3.49727	t=0	t=48	0.057981	3.54013	t=0	t=48	0.189258	2.3444	t=0	t=72	335410	304858	276037	281931	316040	99767.8	90367.8	107666	353198	121789	99769.9	102112	347177	183965	148481	148088		35334.8	40679.9	56860	6247.65	75455	26646.9	10014.1	14085.4	23214.2
377	ot|OT_ostta17g00100|gb|CEG00484.1	ostta17g00100	CEG00484	4	4	243.2	GUN4-like [O. tauri]	0.305291	1.78754	t=0	t=72	0.257061	2.15119	t=0	t=72	0.109753	3.09958	t=0	t=72	0.223866	1.55882	t=0	t=72	260762	203556	147552	145878	210505	137745	112399	97855.1	240243	119754	97086.1	77508	220574	173661	181549	141501		75911.9	9256.84	16317.9	24623.8	15905.8	12907.1	29117.9	20241	11606.2
378	ot|OT_ostta01g05310|gb|CEF96846.1	ostta01g05310	CEF96846	4	4	404.76	Prokaryotic membrane lipoprotein lipid attachment site profile. Region of a membrane-bound protein predicted to be embedded in the membrane. [O. tauri]	0.309818	1.81591	t=72	t=24	0.0213853	2.77585	t=72	t=0	0.168014	2.60847	t=72	t=0	0.191994	4.15484	t=72	t=0	186811	169956	224262	308626	178353	262267	333761	495080	151346	205553	286600	394780	175768	274915	499347	730289		35900.6	42345.3	95128.4	14855.1	50485.7	84788	104260	160702	56775.1
379	ot|OT_ostta03g04270|gb|CEF97248.1	ostta03g04270	CEF97248	4	4	174.4	Region of a membrane-bound protein predicted to be embedded in the membrane. [O. tauri]	0.401913	1.39413	t=72	t=24	0.117253	2.30315	t=72	t=0	0.0601395	2.27743	t=72	t=0	0.0990222	2.3488	t=48	t=0	64577.4	57792.3	72192.5	80569.9	72223.2	84018.4	128074	166341	53081	76610.3	98551.9	120888	52730.7	62006.1	123854	118437		11609.4	3694.19	4238.97	12619.2	3178.73	5998.15	13849	20952.7	1218.33
380	ot|Rps11|gb|CAL36366.1	Rps11	CAL36366	5	4	361.02	ml(S11 chloroplastic small ribosome subunit-from:OtCpg00410)gb(Rps11) RPS11p_RPS11a_RPS14e_RPS11o Ribosomal protein S11 bact_S11: 30S ribosomal protein S11 40S RIBOSOMAL PROTEIN S14/30S RIBOSOMAL PROTEIN S11 Ribosomal protein S11 signature [O. tauri	0.170332	1.91458	t=0	t=72	0.0793666	2.21825	t=0	t=72	0.091723	2.20231	t=0	t=72	0.0823186	6.03172	t=0	t=72	329947	317694	273689	172334	299527	181533	143581	135029	329908	204332	152377	149801	330227	150452	93609.2	54748.4		41250.4	59635.1	38200	12342.3	32012.5	11542.5	30118.6	22064.5	12807.4
381	ot|OT_ostta04g05560|gb|CEF97793.1	ostta04g05560	CEF97793	5	4	234.71	Region of a membrane-bound protein predicted to be embedded in the membrane. [O. tauri]	0.4369	1.68012	t=72	t=24	0.115221	1.96282	t=48	t=24	0.201888	2.50353	t=72	t=0	0.157346	2.7348	t=48	t=0	130144	97676.9	132692	164109	184297	157119	308396	304110	107618	108208	220075	269425	121077	127113	331120	319762		38591.5	18376.4	15122.4	37776.8	1480.8	10457.1	3280.38	54091.6	8945.84
382	ot|OT_ostta03g03840|gb|CAL53028.1	ostta03g03840	CAL53028	5	4	174.74	Coil [O. tauri]	0.372089	1.27368	t=72	t=0	0.144245	1.67013	t=72	t=0	0.259749	1.41636	t=48	t=0	0.141914	1.75823	t=72	t=0	45565.3	51586.5	56291.8	58035.6	52461.9	74918.8	79022.8	87618.2	58739	78131	83195.4	80151.2	51884.3	55097.8	74126.8	91224.8		3992.7	13013.7	8947.55	923.065	5925.09	18708.5	7368.79	15701.7	5644.29
383	ot|OT_ostta07g01160|gb|CEF98622.1	ostta07g01160	CEF98622	4	4	307.96	[O. tauri]	0.244987	1.93323	t=0	t=72	0.432312	1.41062	t=0	t=48	0.321031	1.36308	t=0	t=48	0.110251	1.91138	t=0	t=72	664581	455607	452550	343767	526331	412292	373121	426421	482410	454007	353913	391092	486829	411203	293410	254701		121965	43231.1	63923.2	54670	39246.9	91449.2	59750.1	28305.5	33231.7
384	ot|OT_ostta10g02470|gb|CAL56208.1	ostta10g02470	CAL56208	4	4	320.23	Rhodanese-like domain Rhodanese Homology Domain FAMILY NOT NAMED Rhodanese domain profile. Rhodanese/Cell cycle control phosphatase [O. tauri]	0.462934	1.21582	t=48	t=24	0.269868	1.68521	t=48	t=0	0.244309	1.82095	t=72	t=0	0.265811	1.54593	t=72	t=0	472460	465514	565984	528396	490747	609511	827013	657870	478065	612476	797558	870533	431617	600917	648649	667249		28760.8	3609.26	69486.8	78262	16144.6	94945.6	12195.7	115149	23495
385	ot|OT_ostta13g00050|gb|CAL56332.1	ostta13g00050	CAL56332	4	4	187.8	Region of a membrane-bound protein predicted to be embedded in the membrane. [O. tauri]	0.373523	1.28785	t=72	t=0	0.18203	1.47512	t=72	t=0	0.209621	1.64964	t=72	t=0	0.0573132	2.47429	t=72	t=0	52357.4	58875.6	60890.6	67428.4	64315.3	73946.9	85973.1	94872.9	55626.7	77828.9	77373.1	91763.8	55728.4	68330.7	99145.5	137888		2933.05	2159.12	13487.6	316.625	2016.47	7508.83	8723.29	850.031	4286.2
386	ot|OT_ostta02g02370|gb|CEG01033.1	ostta02g02370	CEG01033	4	4	147.77	AMP-dependent synthetase/ligase Ac_CoA_lig_AcsA: acetate--CoA ligase AMP-binding enzyme AMP-binding enzyme C-terminal domain FAMILY NOT NAMED ACETYL-COENZYME A SYNTHETASE, CYTOPLASMIC Putative AMP-binding domain signature. Acetyl-CoA synth [O. tauri	0.256102	1.59811	t=72	t=24	0.264284	1.36292	t=72	t=24	0.336088	1.50804	t=48	t=0	0.500876	1.32483	t=48	t=24	50048.2	42593.4	64819.3	68069	59985.7	56975	71441	77652.6	49556.7	58489.7	74733.8	74356.1	45905.3	44947.8	59548.4	54050.6		7686.54	2792.74	10089.7	1968.11	2510.58	9112.38	5489.22	10722.4	5336.08
387	ot|OT_ostta17g02180|gb|CEG00641.1	ostta17g02180	CEG00641	4	4	292.22	Coil [O. tauri]	0.228042	1.55046	t=0	t=72	0.232361	1.33575	t=24	t=48	0.189857	1.52115	t=0	t=72	0.430353	1.10523	t=0	t=72	2.34088e+06	2.17747e+06	1.60817e+06	1.5098e+06	1.59221e+06	1.88212e+06	1.40903e+06	1.41228e+06	1.94578e+06	1.78879e+06	1.32436e+06	1.27915e+06	2.37501e+06	2.25438e+06	2.18044e+06	2.14887e+06		74071.2	487152	66233.9	13117.6	120816	35332.3	72953.7	268700	180430
388	ot|OT_ostta16g00330|gb|CEG00262.1	ostta16g00330	CEG00262	4	4	174.33	ml(L4 chloroplastic large ribosome subunit-from:Ot16gcL4)gb(Ribosomal protein L4/L1e) rplD_bact: 50S ribosomal protein L4 Ribosomal protein L4/L1 family 50S RIBOSOMAL PROTEIN L4 50S ribosomal protein L4 [rplD]. [O. tauri]	0.194395	1.86588	t=0	t=72	0.0605219	1.8791	t=0	t=48	0.0859362	1.84457	t=0	t=72	0.0690466	6.04622	t=0	t=72	390798	351144	297682	209444	328248	224618	174683	175642	381004	305365	216958	206555	396722	178802	119349	65614.8		19111.5	6866.62	40257.4	32721.7	19862.7	15494.1	14503.6	1216.04	5782.87
389	ot|OT_ostta03g03210|gb|CEF97170.1	ostta03g03210	CEF97170	4	4	172.7	Permease, cytosine/purines, uracil, thiamine, allantoin Coil Permease for cytosine/purines, uracil, thiamine, allantoin Region of a membrane-bound protein predicted to be embedded in the membrane. [O. tauri]	0.382339	1.56683	t=72	t=0	0.401893	1.31077	t=72	t=0	0.0613018	1.33591	t=72	t=0	0.192351	2.09314	t=72	t=24	35276.7	42241	50958.2	55272.8	47076.2	53456.1	54471.9	61706.2	48668.3	50743.1	59000.7	65016.7	41646.9	35431	50509.3	74162		349.959	14734	18280.8	2744.35	9574.93	2926.85	1200.34	8760.93	12058.4
390	ot|OT_ostta11g03240|gb|CEF99746.1	ostta11g03240	CEF99746	5	4	178.23	Interphotoreceptor retinol-binding tail specific protease WD40-like Beta Propeller Repeat Tricorn protease C1 domain Peptidase family S41 FAMILY NOT NAMED SUBFAMILY NOT NAMED PCMH-type FAD-binding domain profile. ClpP/crotonase DPP6 N-term [O. tauri	0.66103	1.12761	t=72	t=48	0.257396	1.82563	t=72	t=0	0.276569	1.82972	t=48	t=0	0.0753324	2.03171	t=72	t=0	30579.8	30811.5	30005	33834	35898.9	40235.8	51544.1	65538.2	30574.8	37712.8	55943.3	55464.9	24768.5	33770.5	46123.7	50322.5		10488.8	2422.72	4205.34	468.137	5590.97	1600.94	6201.12	12636.6	3950.84
391	ot|OT_ostta11g03180|gb|CAL55943.1	ostta11g03180	CAL55943	4	4	319.14	[O. tauri]	0.166806	1.68504	t=72	t=24	0.0638763	8.5567	t=48	t=0	0.0846294	5.12358	t=48	t=0	0.08826	20.9749	t=72	t=0	129072	112730	139190	189954	138784	444674	1.18753e+06	782205	100160	217194	513176	420189	110035	707214	2.0551e+06	2.30798e+06		16970.1	6949.03	3307.06	16410.5	42727.4	86761.5	365937	24747.9	12069.8
392	ot|OT_ostta07g01850|gb|CEF98674.1	ostta07g01850	CEF98674	5	4	158.2	Coil Region of a membrane-bound protein predicted to be embedded in the membrane. [O. tauri]	0.299089	1.23714	t=72	t=0	0.270486	1.43725	t=72	t=0	0.480732	1.20361	t=24	t=0	0.20141	1.37361	t=72	t=0	80647	94697.6	83534.9	99771.3	89384.7	113123	100587	128468	99312	119533	109949	113647	98263.1	102283	118218	134975		2398.09	7283.58	16864.4	10722	4414.99	449.642	21797.4	18945.6	5601.22
393	ot|OT_ostta15g02170|gb|CEG01821.1	ostta15g02170	CEG01821	4	4	142.66	SANT/Myb domain SANT SWI3, ADA2, N-CoR and TFIIIB'' DNA-binding domains Myb-like DNA-binding domain MYB-LIKE DNA-BINDING PROTEIN MYB LD18233P Myb-like domain profile. Myb-type HTH DNA-binding domain profile. Homeodomain-like [O. tauri]	0.281107	1.58662	t=48	t=0	0.29859	1.29972	t=72	t=0	0.14044	1.44166	t=48	t=0	0.675753	1.35415	t=48	t=0	47283.2	59520.1	75020.6	60805.7	52642	53345.3	65868.1	68419.9	50032.2	66508.5	72129.2	64974.9	43290.8	51482.5	58622.4	50542.2		2557.6	8196.3	12600.9	4109.85	10101.6	1240.1	2889.03	2233.76	3736.37
394	ot|OT_ostta17g01100|gb|CEG00557.1	ostta17g01100	CEG00557	4	4	202.76	Alcohol dehydrogenase superfamily, zinc-type Enoylreductase Zinc-binding dehydrogenase Alcohol dehydrogenase GroES-like domain ALCOHOL DEHYDROGENASE RELATED CINNAMYL ALCOHOL DEHYDROGENASE 2-RELATED Zinc-containing alcohol dehydrogenases si [O. tauri	0.397713	1.3965	t=0	t=24	0.319148	2.04892	t=72	t=0	0.0647564	2.19732	t=48	t=0	0.165621	2.74976	t=72	t=0	113233	81083.4	90918.1	102079	104426	147673	192592	213960	96048.7	143414	211050	205194	86238.4	147377	174849	237135		12117.2	6686.77	16136.1	22447.8	10183.4	65674.9	4504.84	28485.5	14685.8
395	ot|OT_ostta20g00170|gb|CEG00823.1	ostta20g00170	CEG00823	4	4	208.13	Phytanoyl-CoA dioxygenase Phytanoyl-CoA dioxygenase (PhyH) Clavaminate synthase-like [O. tauri]	0.331189	1.18434	t=48	t=0	0.0525665	2.15368	t=72	t=0	0.102036	1.78263	t=72	t=0	0.283513	1.45142	t=72	t=24	131702	143328	155980	142982	138346	221191	254630	297955	151823	229837	253659	270644	142023	115840	156773	168132		11912.8	507.931	8057.79	5568.01	4937.67	27219.5	17474.5	14382.4	6162.83
396	ot|OT_ostta13g01200|gb|CEG00086.1	ostta13g01200	CEG00086	4	4	180.87	Carbohydrate binding module family 25 Coil Carbohydrate binding domain Carbohydrate binding domain (family 25) Starch synthase catalytic domain Glycosyl transferases group 1 GLYCOSYLTRANSFERASE STARCH SYNTHASE 3, CHLOROPLASTIC/AMYLOPLASTIC [O. tauri	0.775753	1.07168	t=0	t=72	0.135934	3.28298	t=72	t=0	0.113283	3.06189	t=72	t=0	0.207735	1.49247	t=72	t=0	33571.6	32539.8	32117.8	31326.1	35290.8	78343.1	83660.1	115859	32204.4	67220.4	87625.1	98606.1	30831.2	34148	44781.1	46014.6		749.815	902.357	4321.45	7995.1	69.4336	3077.42	22899.2	23279.7	1739.68
397	ot|OT_ostta05g02180|gb|CEF97962.1	ostta05g02180	CEF97962	5	4	249.07	Thioredoxin, conserved site Thioredoxin family signature thioredoxin: thioredoxin THIOREDOXIN Thioredoxin family active site. Thioredoxin domain profile. Thioredoxin-like [O. tauri]	0.325777	1.41543	t=72	t=24	0.3803	1.17959	t=48	t=72	0.304756	1.42647	t=48	t=24	0.195928	1.8198	t=72	t=0	155752	136114	186020	192660	173443	164872	188054	159423	157366	144260	205782	173361	131411	147758	206443	239142		33838.8	9293.77	719.37	26117	12444.2	7742.38	14462.7	9305.08	11513.6
398	ot|OT_ostta07g01205|gb|CAL54382.1	ostta07g01205	CAL54382	4	4	359.15	Enamine/imine deaminase YjgF-like Endoribonuclease L-PSP TIGR00004: reactive intermediate/imine deaminase TRANSLATION INITIATION INHIBITOR RIBONUCLEASE UK114 Uncharacterized protein family UPF0076 signature. [O. tauri]	0.140826	1.37073	t=48	t=24	0.383712	1.98013	t=72	t=0	0.209469	1.45312	t=72	t=0	0.265956	1.43642	t=72	t=0	779516	691087	947290	944138	551126	941483	975183	1.0913e+06	724585	984917	1.04546e+06	1.05291e+06	671697	722600	681968	964842		18689.1	53953.3	78795.9	19395	228365	251329	112888	193179	259682
399	ot|OT_ostta02g05550|gb|CEG01307.1	ostta02g05550	CEG01307	5	4	275.15	Nucleotide sugar dehydrogenase UDPglc_GDPman_dh UDP_ManNAc_DH NDP-sugDHase: nucleotide sugar dehydrogenase UDP-glucose/GDP-mannose dehydrogenase family, NAD binding domain UDP-glucose/GDP-mannose dehydrogenase family, central domain SUBFAM [O. tauri	0.710953	1.15026	t=72	t=24	0.31967	1.68658	t=72	t=0	0.253369	1.43767	t=72	t=0	0.308295	1.38531	t=72	t=0	229958	212605	241540	244550	256590	312781	380921	432759	256435	295136	340549	368669	223196	282520	280698	309195		27041.4	40992.3	50582.9	24868	4248.03	58174.7	49297.7	103952	10320.8
400	ot|OT_ostta02g02420|gb|CEG01036.1	ostta02g02420	CEG01036	4	4	208.12	Clathrin alpha-adaptin/coatomer adaptor, appendage, C-terminal subdomain Gamma-COP Coatomer gamma subunit appendage platform subdomain Adaptin N terminal region COATOMER SUBUNIT GAMMA-2 Clathrin adaptor appendage domain Subdomain of clathr [O. tauri	0.632163	1.1853	t=0	t=24	0.200674	1.45761	t=72	t=24	0.344112	1.24158	t=72	t=24	0.235779	1.78698	t=72	t=0	60349.9	50915.2	53480	57030.4	64625.2	62637.1	80733	91300.4	62432	62148	73043.5	77161.6	49949.8	68868.9	72740	89259.5		11991.3	2496.38	8944.46	3171.96	666.944	5626.12	148.577	15043.7	3582.22
401	ot|OT_ostta18g01340|gb|CEG00749.1	ostta18g01340	CEG00749	4	4	302.87	GroES-like Chaperonin 10 Kd subunit [O. tauri]	0.567756	1.10298	t=0	t=72	0.644201	1.16881	t=0	t=48	0.294937	1.28983	t=0	t=72	0.152473	1.52631	t=0	t=72	672187	635146	663729	609429	704074	659079	602383	638980	709424	671317	598279	550011	665047	489989	514573	435722		18228.9	98368	74676.6	75334	17998.7	190048	21255.2	105103	11394
402	ot|OT_ostta03g05760|gb|CEF97369.1	ostta03g05760	CEF97369	4	4	149.38	ml(S13 chloroplastic small ribosome subunit-from:Ot03gcS13)gb(Ribosomal protein S13) Coil bact_S13: 30S ribosomal protein S13 Ribosomal protein S13/S18 30S RIBOSOMAL PROTEIN S13/40S RIBOSOMAL PROTEIN S18 Ribosomal protein S13 family profil [O. tauri	0.59178	1.23941	t=0	t=48	0.503036	1.26714	t=0	t=48	0.507202	1.36546	t=0	t=48	0.307658	1.76022	t=0	t=72	402773	355361	324971	329843	423308	380554	334064	365663	429276	362432	314381	352615	424366	300437	263332	241087		100883	42186.1	29609.4	19565.1	28677.9	37251.7	58009.6	142431	52499.8
403	ot|OT_ostta08g04180|gb|CEG01631.1	ostta08g04180	CEG01631	4	4	283.5	Region of a membrane-bound protein predicted to be embedded in the membrane. [O. tauri]	0.341531	1.3898	t=24	t=72	0.590461	1.19591	t=24	t=0	0.393786	1.23927	t=24	t=48	0.169337	1.35813	t=0	t=72	1.92413e+06	2.2012e+06	1.66318e+06	1.58383e+06	1.67989e+06	2.009e+06	1.73224e+06	1.75622e+06	2.03327e+06	2.09064e+06	1.687e+06	1.76525e+06	2.08844e+06	1.81105e+06	1.65363e+06	1.53773e+06		50629.5	263309	445555	68547.7	313003	112584	153176	284109	144105
404	ot|OT_ostta18g00110|gb|CAL58461.1	ostta18g00110	CAL58461	4	4	247.23	ThiJ/PfpI N-terminal domain of DJ-1_PfpI family DJ-1/PfpI family PROTEIN SNO4-RELATED THIJ/PFPI Class I glutamine amidotransferase-like [O. tauri]	0.630953	1.18473	t=72	t=0	0.386807	1.18858	t=72	t=0	0.49074	1.21261	t=72	t=0	0.243464	1.3617	t=72	t=0	101191	105965	116666	119884	108159	109243	115109	128556	104514	123305	111718	126734	94635.3	104089	115866	128865		11355.3	24177.8	10022.1	21564.7	21578.5	24503.7	5057	18564.8	5693.89
405	ot|OT_ostta14g02070|gb|CEG02121.1	ostta14g02070	CEG02121	4	4	262.66	RNA 3'-terminal phosphate cyclase/enolpyruvate transferase, alpha/beta EPSPS EPSP synthase (3-phosphoshikimate 1-carboxyvinyltransferase) aroA: 3-phosphoshikimate 1-carboxyvinyltransferase AROM/DEHYDROQUINATE SYNTHASE EPSP synthase signatu [O. tauri	0.336859	1.30146	t=0	t=24	0.476495	1.24909	t=0	t=24	0.414977	1.33064	t=0	t=72	0.718318	1.1318	t=48	t=72	67499.3	51864.3	56357.4	52569.6	56753.4	45435.7	49034.8	45700.6	61074.7	50123.5	54449.7	45898.6	50968.1	50487.1	51934.3	45886.4		7609.08	12362.5	194.668	3720.9	3454.53	4468.6	4308.78	11566.9	6402.63
406	ot|OT_ostta01g04140|gb|CEF96757.1	ostta01g04140	CEF96757	4	4	256.26	Cyanobacterial aminoacyl-tRNA synthetase, CAAD domain CAAD domains of cyanobacterial aminoacyl-tRNA synthetase Region of a membrane-bound protein predicted to be embedded in the membrane. [O. tauri]	0.25912	3.96238	t=72	t=24	0.359541	1.66717	t=72	t=0	0.496809	1.90314	t=48	t=0	0.217738	3.4355	t=72	t=0	238273	156138	298382	618679	147460	197773	203258	245842	158636	196009	301907	181316	143908	205630	399003	494394		108579	38244	110160	73167.9	17880.6	14617.1	3835.36	94917.7	16706.8
407	ot|OT_ostta04g05020|gb|CEF97753.1	ostta04g05020	CEF97753	4	4	242.27	[O. tauri]	0.338304	1.3087	t=24	t=72	0.189909	1.41108	t=24	t=72	0.348196	1.24159	t=0	t=48	0.607947	1.12006	t=24	t=72	1.16546e+06	1.30672e+06	1.09218e+06	998486	1.05233e+06	1.1311e+06	993964	801586	1.17638e+06	983397	947482	989975	1.17006e+06	1.27976e+06	1.22952e+06	1.14257e+06		164268	79733.2	121059	5642.45	15390.3	157897	72199	38405.3	53107.3
408	ot|OT_ostta07g02820|gb|CAL54542.1	ostta07g02820	CAL54542	4	4	167.47	Helicase, C-terminal DEAD-like helicases superfamily helicase superfamily c-terminal domain Helicase conserved C-terminal domain DEAD/DEAH box helicase DEAD BOX PROTEIN 80, ISOFORM E FAMILY NOT NAMED Superfamilies 1 and 2 helicase ATP-bind [O. tauri	0.509239	1.14572	t=72	t=24	0.135676	1.64281	t=72	t=24	0.363298	1.44544	t=72	t=24	0.564478	1.10327	t=24	t=0	55092.7	48941.2	50724.1	56072.7	49373.8	47073.7	70555	77333.2	53809.5	47134.5	67189.4	68130.1	47675.5	52598.8	48030.5	51400.2		8673.79	3371	1220.55	1294.58	9648.43	929.536	8411.15	12336.9	3206.93
409	ot|OT_ostta05g04070|gb|CEF98105.1	ostta05g04070	CEF98105	4	4	241.3	Glucosamine-fructose-6-phosphate aminotransferase, isomerising Glutamine amidotransferase domain Glutamine amidotransferases class-II SIS domain GH12731P-RELATED GLUCOSAMINE--FRUCTOSE-6-PHOSPHATE AMINOTRANSFERASE, ISOMERIZING SIS domain pr [O. tauri	0.400672	1.54493	t=0	t=24	0.274518	1.8377	t=48	t=24	0.129193	1.72692	t=48	t=24	0.324556	1.61496	t=48	t=0	131792	85306.1	101982	112079	104914	96320.8	177008	144930	106902	95764.2	165377	138231	75418.7	118432	121798	112074		36379.3	25966.8	2718.33	4478.48	17376.9	4943.03	13524.6	43706.9	7744.24
410	ot|OT_ostta10g02570|gb|CEF99425.1	ostta10g02570	CEF99425	4	4	228.98	Aldehyde dehydrogenase, C-terminal Coil proA: glutamate-5-semialdehyde dehydrogenase Aldehyde dehydrogenase family DELTA-1-PYRROLINE-5-CARBOXYLATE SYNTHASE GLUTAMATE SEMIALDEHYDE DEHYDROGENASE Gamma-glutamyl phosphate reductase signature. [O. tauri]	0.333651	2.30967	t=72	t=24	0.449566	2.41817	t=72	t=24	0.314782	2.78376	t=48	t=24	0.47184	2.10942	t=72	t=0	176917	85286.2	126553	196983	132948	73617.5	172078	178019	113540	77298.4	215180	123572	92475.7	138975	177553	195070		34872.4	37434.5	13623	45883.5	9848.1	16227.3	508.079	144134	12664.2
411	ot|OT_ostta14g00630|gb|CEG01993.1	ostta14g00630	CEG01993	4	4	209.18	Thioredoxin-like fold Glutathione S-transferase, N-terminal domain GLUTATHIONE S-TRANSFERASE HEMATOPOIETIC PROSTAGLANDIN D SYNTHASE Soluble glutathione S-transferase N-terminal domain profile. GST C-terminal domain-like [O. tauri]	0.254969	1.25237	t=0	t=24	0.262616	1.4823	t=72	t=24	0.432769	1.23243	t=72	t=24	0.305682	1.54268	t=48	t=0	107579	85900.4	91815.9	93730.7	113196	102501	130393	151938	102046	98242.7	115004	121077	91787.4	114109	141598	122832		20151.3	15574	6160.79	12731.8	23037.5	7115.05	29706.6	46545.8	31296.6
412	ot|OT_ostta19g00350|gb|CAL58377.1	ostta19g00350	CAL58377	4	4	195.94	Methyltransferase domain FAMILY NOT NAMED Region of a membrane-bound protein predicted to be embedded in the membrane. [O. tauri]	0.314625	1.31095	t=24	t=72	0.233694	1.53732	t=72	t=0	0.253041	1.35499	t=24	t=0	0.397573	1.20845	t=72	t=0	221457	269320	246220	205439	199442	268783	259800	306607	202824	274825	273066	241878	226105	228375	235211	273237		4661.45	402.57	12071.2	37783.1	12819	35271.9	9393.07	26106.1	6341.76
413	ot|OT_ostta01g03760|gb|CEF96725.1	ostta01g03760	CEF96725	4	4	225.67	ATPase, AAA-type, CDC48 ATPases associated with a variety of cellular activities Cell division protein 48 (CDC48) domain 2 Cell division protein 48 (CDC48) N-terminal domain Cell division protein 48 (CDC48), N-terminal domain Cell division [O. tauri	0.485922	1.21285	t=0	t=72	0.435315	1.59044	t=72	t=0	0.0571226	2.283	t=72	t=0	0.271055	1.24214	t=72	t=0	224789	201349	217962	185340	244960	315748	361983	389594	199653	390097	380709	455808	191174	229482	220975	237463		38957	18520.8	23627.2	18190.2	27820.2	37650.6	64053.1	121672	5485.84
414	ot|OT_ostta05g02920|gb|CEF98022.1	ostta05g02920	CEF98022	4	4	242.53	Sad1/UNC-like, C-terminal Coil Sad1 / UNC-like C-terminal KLAROID SAD1/UNC-84-LIKE PROTEIN-RELATED SUN domain profile. Region of a membrane-bound protein predicted to be embedded in the membrane. [O. tauri]	0.605987	1.13972	t=72	t=24	0.0266909	1.68319	t=72	t=0	0.194005	1.76488	t=24	t=0	0.199267	1.51098	t=72	t=24	114971	101845	111730	116075	115994	189102	184135	195240	118024	208298	173759	189126	111898	92847.8	123050	140291		12378.8	10017.3	2493.74	19620.6	2670.78	6354.18	10644.6	7035.88	7404.42
415	ot|OT_ostta02g00580|gb|CEG00928.1	ostta02g00580	CEG00928	4	4	402.62	Photosystem I PsaL, reaction centre subunit XI Photosystem I reaction centre subunit XI Photosystem I reaction center subunit XI, PsaL Region of a membrane-bound protein predicted to be embedded in the membrane. [O. tauri]	0.208782	1.41292	t=0	t=72	0.258011	1.12653	t=48	t=24	0.424529	1.24293	t=48	t=24	0.317199	1.29712	t=48	t=72	2.35917e+06	2.24199e+06	1.75493e+06	1.66972e+06	2.14616e+06	2.05863e+06	2.31911e+06	2.101e+06	2.39396e+06	2.07362e+06	2.57737e+06	2.1479e+06	2.3501e+06	1.91894e+06	2.448e+06	1.88725e+06		393190	72860.8	81771	115213	7211.93	118556	75853.7	161329	119014
416	ot|OT_ostta05g00840|gb|CAL53840.1	ostta05g00840	CAL53840	4	4	120.33	Pyridine nucleotide-disulphide oxidoreductase, NAD-binding domain FAD-dependent pyridine nucleotide reductase signature Pyridine nucleotide disulphide reductase class-I signature MONODEHYDROASCORBATE REDUCTASE, CHLOROPLASTIC DISULFIDE OXID [O. tauri	0.402028	1.25183	t=0	t=24	0.493152	1.54985	t=72	t=0	0.325693	1.62184	t=72	t=0	0.433177	1.50022	t=48	t=24	71189.1	56868	57044.2	64730.1	76797.9	78844.4	99224.6	119025	72568.1	75062.1	82097.1	117694	60219.1	48130.1	72205.8	65569.9		11645.6	4194.32	19878.3	11391.8	2208.47	18774.1	40980.6	9998.8	26103.9
417	ot|OT_ostta08g01520|gb|CEG01428.1	ostta08g01520	CEG01428	4	4	313.33	BCCT transporter family BCCT family transporter PLAC8 family HIGH-AFFINITY CHOLINE TRANSPORT PROTEIN-RELATED BCCT family of transporters signature. Region of a membrane-bound protein predicted to be embedded in the membrane. [O. tauri]	0.231818	2.35287	t=0	t=72	0.540686	1.68517	t=24	t=48	0.505596	1.81268	t=0	t=48	0.421841	3.23363	t=0	t=72	114297	70788.7	68507.7	48577.6	95769	96998.7	57560.3	72193.3	115829	111342	63899	83984	153686	54045.6	125890	47527.4		11594.2	24831.4	13645.1	7316.51	20277.8	70122.2	3400.45	6894.95	20270.4
418	ot|OT_ostta18g00940|gb|CEG00726.1	ostta18g00940	CEG00726	4	4	111.3	Formate-tetrahydrofolate ligase, FTHFS Formate--tetrahydrofolate ligase TETRAHYDROFOLATE DEHYDROGENASE/CYCLOHYDROLASE FAMILY MEMBER Formate--tetrahydrofolate ligase signature 2. Formate--tetrahydrofolate ligase signature 1. Formate--tetrah [O. tauri	0.558817	1.10402	t=48	t=72	0.535293	1.68172	t=72	t=0	0.289228	1.50712	t=24	t=0	0.538976	1.27775	t=24	t=0	130969	142314	143524	130001	111383	156437	136859	187315	110339	166294	151209	159998	99706.8	127400	123072	104293		2715.95	26272.3	6669.77	6987.99	21406.4	34321.9	2874.07	95603	5622.74
419	ot|OT_ostta14g02400|gb|CAL57025.1	ostta14g02400	CAL57025	4	4	399.18	Small GTPase superfamily, ARF/SAR type GTP-binding SAR1 protein signature Sar1p-like members of the Ras-family of small GTPases small_GTP: small GTP-binding protein domain ADP-ribosylation factor family RE74312P ADP RIBOSYLATION FACTOR-RE [O. tauri]	0.347165	1.42219	t=0	t=72	0.128523	1.79483	t=48	t=0	0.148476	2.09712	t=72	t=0	0.308266	1.44813	t=24	t=0	276797	261951	232872	194627	254596	361194	456955	441956	248205	313298	448917	520516	228968	331575	319864	314438		62931.2	18061.5	47857.4	10024.8	40827.7	6846.19	49028.6	18116.6	196.69
420	ot|OT_ostta01g04240|gb|CAL50328.1	ostta01g04240	CAL50328	4	4	287.32	[O. tauri]	0.2695	1.36564	t=24	t=72	0.265084	1.44637	t=72	t=0	0.362332	1.29541	t=72	t=0	0.54018	1.28425	t=48	t=0	84994.2	113354	83204.2	83004.1	92980	119034	123271	134484	103699	125817	123361	134333	90865.2	99604.3	116693	110168		8837.3	2395.26	16362.2	2081.91	4824.76	19855.3	21029.5	4331.16	4786.17
421	ot|OT_ostta11g00070|gb|CEF99509.1	ostta11g00070	CEF99509	4	4	216.06	Thioredoxin-like fold THIOREDOXIN SUBFAMILY NOT NAMED Thioredoxin domain profile. [O. tauri]	0.421652	1.16156	t=0	t=72	0.45203	1.14985	t=48	t=24	0.436527	1.20271	t=0	t=72	0.501615	1.25787	t=48	t=24	314630	272650	293831	270869	309272	297022	341530	323773	354241	312646	332443	294537	255894	244128	307083	269685		38077.1	15180.4	3151.65	2573.74	880.305	45883.6	11765.8	41529	11328
422	ot|OT_ostta07g01990|gb|CEF98687.1	ostta07g01990	CEF98687	4	4	150.56	ATPase, F1 complex, epsilon subunit, mitochondrial Mitochondrial ATP synthase epsilon chain ATP SYNTHASE SUBUNIT EPSILON, MITOCHONDRIAL ATP SYNTHASE EPSILON CHAIN, MITOCHONDRIAL Epsilon subunit of mitochondrial F1F0-ATP synthase [O. tauri]	0.466273	1.14816	t=24	t=0	0.235297	1.34267	t=72	t=0	0.421741	1.10492	t=72	t=0	0.397948	1.17713	t=72	t=48	195401	224352	202745	196608	183775	227475	217223	246749	217283	223536	224801	240080	203034	186819	186639	219699		32253	5900.89	7505.31	2182.15	10145.4	35592.3	2668.69	3522.48	15588.4
423	ot|OT_ostta02g00100|gb|CAL51996.2	ostta02g00100	CAL51996	6	4	640.14	Histone core Histone H2A signature Histone 2A Core histone H2A/H2B/H3/H4 HISTONE H2A.V Histone H2A signature. Histone-fold [O. tauri]	0.569874	1.1967	t=72	t=48	0.270869	1.50042	t=72	t=0	0.124637	1.9962	t=48	t=0	0.872856	1.23058	t=72	t=24	2.45391e+06	2.36076e+06	2.24534e+06	2.687e+06	2.28558e+06	2.95313e+06	3.21625e+06	3.42933e+06	1.8197e+06	3.5662e+06	3.63248e+06	3.38568e+06	2.24063e+06	2.07525e+06	2.26959e+06	2.55377e+06		772699	239861	564744	8751.71	217590	193888	608981	518940	485907
424	ot|OT_ostta17g01280|gb|CEG00571.1	ostta17g01280	CEG00571	4	4	311.64	Transaldolase TRANSALDOLASE Aldolase [O. tauri]	0.50232	1.1494	t=48	t=24	0.058122	1.92242	t=0	t=72	0.128466	1.81817	t=0	t=72	0.238151	1.36812	t=48	t=0	206549	184389	211937	194126	202002	155251	120132	105077	200989	162255	129468	110545	179220	230594	245194	220530		32316.1	5465.29	20616.4	132.857	4038.15	10425.2	11122.5	1623.82	19692.4
425	ot|OT_ostta08g02360|gb|CAL54968.1	ostta08g02360	CAL54968	4	4	321.22	HAD-superfamily hydrolase, subfamily IIA PGP-type_phosphatase Haloacid dehalogenase-like hydrolase HAD-SF-IIA: HAD hydrolase, family IIA PGP_euk: phosphoglycolate/pyridoxal phosphate phosphatase family HAD-hyrolase-like 4-NITROPHENYL PHOSP [O. tauri	0.127187	1.40599	t=48	t=0	0.0679914	2.91992	t=0	t=72	0.0792529	3.02403	t=0	t=72	0.243765	1.45655	t=24	t=0	579874	677814	815297	749791	563474	324759	218848	192976	611638	411411	255904	202259	512157	745981	700542	617861		29905.3	88211.6	38343.1	31208.6	92280.2	96894.9	29605.2	39751.4	28236.7
426	ot|OT_ostta09g01890|gb|CEF99033.1	ostta09g01890	CEF99033	4	4	187.51	Ferric reductase transmembrane component-like domain FAD-binding domain Ferric reductase like transmembrane component NADPH OXIDASE 4 Ferredoxin reductase-type FAD binding domain profile. Riboflavin synthase domain-like Ferredoxin reductas [O. tauri	0.701936	1.1084	t=24	t=0	0.314198	1.34098	t=0	t=72	0.465375	1.20531	t=24	t=72	0.403474	1.19981	t=0	t=24	142611	158069	154661	151592	168577	146768	129850	125712	160792	163254	140578	135445	149108	124276	136950	131922		13326.9	13724.7	7481.96	32691.7	5142.04	17097.8	6701.9	15595.2	15148.4
427	ot|OT_ostta07g00770|gb|CAL54345.1	ostta07g00770	CAL54345	4	4	239.71	Small GTPase superfamily, Rab type Transforming protein P21 ras signature Rab subfamily of small GTPases Ras family small_GTP: small GTP-binding protein domain FAMILY NOT NAMED RAB1A, MEMBER RAS ONCOGENE FAMILY small GTPase Rab1 family pro [O. tauri	0.221772	1.64486	t=24	t=48	0.126187	1.93997	t=72	t=0	0.316644	1.4163	t=72	t=0	0.65769	1.12533	t=24	t=0	160947	179878	109357	120123	185871	272664	264591	360583	192392	220664	245131	272486	169103	190298	169519	186183		14440.2	17971.2	5749.63	18916.2	30406.5	62755.9	17665.4	80393.4	11804.1
428	ot|OT_ostta05g04800|gb|CEF98168.1	ostta05g04800	CEF98168	8	4	474.74	Translation elongation/initiation factor/Ribosomal, beta-barrel GTP-binding elongation factor signature Elongation factor Tu GTP binding domain Elongation factor Tu C-terminal domain EF-Tu: translation elongation factor Tu Elongation facto [O. tauri	0.36839	1.29185	t=24	t=72	0.47278	1.2262	t=24	t=0	0.632303	1.19499	t=24	t=0	0.239764	1.32808	t=48	t=72	329268	367812	323836	284717	351106	430527	418364	414137	345823	413255	396595	392489	382717	339867	386526	291040		28377.7	51015	18094.5	770.363	7680.18	22239.4	23615.7	91685.4	82114.3
429	ot|OT_ostta03g00920|gb|CEF97008.1	ostta03g00920	CEF97008	4	4	179.44	Serine hydroxymethyltransferase SHMT SERINE HYDROXYMETHYLTRANSFERASE SERINE HYDROXYMETHYLTRANSFERASE 1 Serine hydroxymethyltransferase pyridoxal-phosphate attachment site. Trp-Asp (WD) repeats signature. Serine hydroxymethyltransferase [gl [O. tauri	0.583425	1.23651	t=0	t=48	0.376902	1.32435	t=0	t=24	0.569289	1.2605	t=72	t=24	0.451663	1.35425	t=48	t=0	76316.2	63386.9	61719.2	62466.3	92325.1	69713.4	88295.4	78482.2	77503.8	65426.1	79524	82469.3	70513.2	77077.9	95492.3	73788.4		22193	5683.95	3636.86	12910.4	11702	6555.6	9555.03	6008.34	6930.63
430	ot|OT_ostta09g01010|gb|CEF98971.1	ostta09g01010	CEF98971	4	4	327.26	Coil [O. tauri]	0.0745262	2.11888	t=48	t=0	0.0249957	4.57343	t=0	t=72	0.0261505	3.83856	t=0	t=72	0.340027	1.30183	t=48	t=0	8.68202e+06	1.04517e+07	1.83961e+07	1.57095e+07	8.9837e+06	5.25193e+06	3.344e+06	1.96433e+06	9.04066e+06	6.44915e+06	4.05943e+06	2.35522e+06	7.837e+06	9.17692e+06	1.02025e+07	1.01506e+07		1.26351e+06	1.51032e+06	3.1416e+06	639573	1.84503e+06	1.48027e+06	705298	466909	833768
431	ot|OT_ostta03g03860|gb|CEF97223.1	ostta03g03860	CEF97223	4	4	123.19	Aconitase/3-isopropylmalate dehydratase, swivel ilvD: dihydroxy-acid dehydratase Dehydratase family DIHYDROXY-ACID DEHYDRATASE (DAD) DIHYDROXY-ACID DEHYDRATASE, MITOCHONDRIAL Dihydroxy-acid and 6-phosphogluconate dehydratases signature 2. [O. tauri]	0.318143	1.25899	t=24	t=72	0.529159	1.18469	t=72	t=0	0.671067	1.13724	t=48	t=0	0.292726	1.70534	t=0	t=72	172819	182667	159809	145090	188827	222349	206042	223701	208036	235132	236587	216102	200586	157724	147079	117622		45382.5	19816.4	29504	15260.4	15694	3163.92	56021	38808.9	16771.4
432	ot|OT_ostta03g02500|gb|CEF97114.1	ostta03g02500	CEF97114	5	4	231.84	Mitochondrial substrate/solute carrier Mitochondrial carrier protein FAMILY NOT NAMED SUBFAMILY NOT NAMED Solute carrier (Solcar) repeat profile. [O. tauri]	0.327245	1.19161	t=72	t=0	0.739745	1.08289	t=48	t=0	0.620548	1.08003	t=24	t=72	0.289176	1.40898	t=48	t=24	168708	183610	200132	201035	191355	203875	207216	206441	195895	204234	197912	189100	180965	131389	185124	166462		16038.9	6584.65	8314.67	10028.6	10869.1	24207.2	13369.7	30546.6	11464.4
433	ot|OT_ostta16g01790|gb|CEG00386.1	ostta16g01790	CEG00386	5	4	288.73	Mitochondrial substrate/solute carrier Mitochondrial carrier protein signature FAMILY NOT NAMED THYLAKOID ADP,ATP CARRIER PROTEIN, CHLOROPLASTIC-RELATED Solute carrier (Solcar) repeat profile. [O. tauri]	0.196329	1.63723	t=24	t=72	0.5962	1.15633	t=24	t=0	0.397876	1.15116	t=72	t=24	0.571914	1.26171	t=0	t=72	92689	118007	84513.1	72077.1	96374.4	111440	100333	108581	115002	102947	104291	118508	108611	90710.8	87070.7	86082.6		2698.77	20260.8	10862.3	11227.9	4769.07	17578.3	868.068	22545.2	5116.97
434	ot|OT_ostta04g00130|gb|CEF97400.1	ostta04g00130	CEF97400	4	4	403.89	PDZ domain PDZ domain profile. [O. tauri]	0.243165	1.38603	t=48	t=0	0.67183	1.10506	t=0	t=48	0.430675	1.33163	t=24	t=72	0.241297	1.44573	t=48	t=72	927694	1.03535e+06	1.28581e+06	1.20389e+06	1.03694e+06	1.02563e+06	938355	962626	1.05648e+06	1.0777e+06	916640	809310	877604	917718	1.24596e+06	861822		72900.1	46523.5	14955.9	148171	126720	157505	11917.2	310020	38972.3
435	ot|OT_ostta04g03940|gb|CEF97678.1	ostta04g03940	CEF97678	4	4	132.95	Glycosyl hydrolase, family 13, catalytic domain GlgB Alpha-amylase domain Alpha amylase, C-terminal all-beta domain Carbohydrate-binding module 48 (Isoamylase N-terminal domain) Alpha amylase, catalytic domain ALPHA-AMYLASE SUBFAMILY NOT N [O. tauri	0.220508	1.86207	t=0	t=72	0.484218	1.44059	t=72	t=0	0.319835	1.58264	t=72	t=24	0.40175	1.66273	t=0	t=24	105413	74288.3	58893.5	56610.3	85895.1	110427	107969	123740	91826.5	83115.6	83598.2	131542	85307.6	51305.7	66925.4	71100.2		9993.59	8034.53	20935.9	1238.98	1916.64	3450.41	28410.4	26854.1	16422.5
436	ot|OT_ostta05g01070|gb|CAL53863.1	ostta05g01070	CAL53863	4	4	205.77	Uroporphyrinogen decarboxylase (URO-D) hemE: uroporphyrinogen decarboxylase METHYLTETRAHYDROFOLATE:HOMOCYSTEINE METHYLTRANSFERASE RELATED UROPORPHYRINOGEN DECARBOXYLASE UROD/MetE-like [O. tauri]	0.6505	1.11977	t=48	t=72	0.42223	1.27741	t=72	t=0	0.715757	1.15694	t=72	t=0	0.625181	1.16205	t=24	t=0	54082.9	49878.5	55055.2	49166.4	59700.2	60271.4	63576.5	76261.9	54997.1	61976.5	62745.4	63628.4	47378.6	55056.4	51938.4	52785.1		7484.8	2229.2	11011.9	1224.18	6676.15	7689.99	6612.33	10832.4	18546.1
437	ot|OT_ostta02g04860|gb|CEG01243.1	ostta02g04860	CEG01243	5	4	231.44	Cobalamin (vitamin B12) biosynthesis CobW-like, C-terminal Coil Cobalamin synthesis protein cobW C-terminal domain CobW/HypB/UreG, nucleotide-binding domain COBW-RELATED SUBFAMILY NOT NAMED P-loop containing nucleoside triphosphate hydrola [O. tauri	0.252411	1.36596	t=0	t=72	0.264771	1.5592	t=72	t=0	0.235629	1.27297	t=72	t=0	0.557217	1.21958	t=24	t=0	201673	148506	171459	147642	183376	209164	254508	285920	197061	236976	241818	250852	152226	185652	170755	153196		26295.5	12306.7	26150.3	5872.71	13679.5	25843.7	25717.7	35923.9	13130.8
438	ot|OT_ostta02g00340|gb|CAL52024.1	ostta02g00340	CAL52024	4	4	195.33	Glycerol-3-phosphate O-acyltransferase, chloroplast G3POAT Phosphate acyltransferases Acyltransferase Glycerol-3-phosphate (1)-acyltransferase [O. tauri]	0.278397	1.1586	t=24	t=72	0.740717	1.11148	t=72	t=0	0.357644	1.14524	t=24	t=72	0.418199	1.27134	t=48	t=0	123071	129922	117725	112137	130801	139580	136141	145383	126640	136676	128827	119342	124668	135412	158495	157147		8816.87	692.768	10804.2	10852.5	14851.9	17502.8	32703	9354.57	21117.3
439	ot|OT_ostta03g01030|gb|CEF97014.1	ostta03g01030	CEF97014	4	4	189.34	Chloramphenicol acetyltransferase-like domain 2-oxoacid dehydrogenases acyltransferase (catalytic domain) Biotin-requiring enzyme DIHYDROLIPOAMIDE ACETYL/SUCCINYL-TRANSFERASE-RELATED SUBFAMILY NOT NAMED 2-oxo acid dehydrogenases acyltransf [O. tauri	0.460406	1.17067	t=0	t=72	0.569187	1.11626	t=24	t=48	0.499911	1.12431	t=24	t=72	0.551789	1.12945	t=48	t=24	251867	229459	235792	215147	256931	268293	240350	260211	237265	262704	247533	233657	210401	205841	232486	212308		16171.5	30202.8	15302.6	12377.2	19600.2	24079.7	9511.77	56947.8	12529.7
440	ot|OT_ostta02g05340|gb|CEG01290.1	ostta02g05340	CEG01290	4	4	206.42	Region of a membrane-bound protein predicted to be embedded in the membrane. [O. tauri]	0.330018	1.43593	t=72	t=0	0.499666	1.46555	t=48	t=24	0.656364	1.13255	t=0	t=24	0.59128	1.3341	t=24	t=0	811179	1.04406e+06	923843	1.16479e+06	775236	626899	918754	641833	788279	696020	760836	715364	840951	1.12191e+06	1.00162e+06	1.03147e+06		32179.5	63036.5	242479	112806	238253	42893.3	119498	176081	115357
441	ot|OT_ostta10g01990|gb|CAL56156.1	ostta10g01990	CAL56156	4	4	290.21	[O. tauri]	0.294381	1.23921	t=24	t=0	0.292982	1.18051	t=24	t=0	0.561217	1.17767	t=24	t=72	0.421849	1.25981	t=0	t=24	360464	446689	445452	417342	405250	478404	449559	470652	500035	528992	515690	449184	458892	364254	366727	374464		45969.3	66134.2	53158	3047.55	41022	42281.6	5177.13	41739.5	17360.1
442	ot|OT_ostta03g03170|gb|CAL52969.1	ostta03g03170	CAL52969	4	4	174.35	PapD-like MSP (Major sperm protein) domain AT11025P-RELATED VESICLE-ASSOCIATED MEMBRANE PROTEIN-ASSOCIATED PROTEIN Major sperm protein (MSP) domain profile. Region of a membrane-bound protein predicted to be embedded in the membrane. [O. tauri]	0.442266	1.25239	t=0	t=72	0.305282	1.41137	t=72	t=0	0.890339	1.07315	t=72	t=0	0.76661	1.0914	t=24	t=48	277398	272303	247428	221495	251309	285574	318147	354689	283848	290813	284575	304610	274756	281571	257991	267827		40185.1	30477.2	2905.53	22722.2	36910.7	2310	4529.62	79709.3	20524.2
443	ot|OT_ostta06g03980|gb|CEF98494.1	ostta06g03980	CEF98494	4	4	161.66	Putative E3 ubiquitin-protein ligase, makorin-related Coil zinc finger Zinc finger C-x8-C-x5-C-x3-H type (and similar) Probable zinc-binding domain Zinc finger C3H1-type profile. CCCH zinc finger [O. tauri]	0.380716	1.34276	t=48	t=0	0.751904	1.08669	t=72	t=48	0.545876	1.23405	t=72	t=48	0.569349	1.21654	t=0	t=24	134869	156097	181096	149672	178589	171728	165087	179398	176597	172961	145074	179028	153432	126122	136683	137195		2112.36	40556.7	28361.3	17156.9	16419.3	52361.7	18611.5	57992.5	9489.24
444	ot|OT_ostta02g03980|gb|CAL52512.1	ostta02g03980	CAL52512	4	4	181.9	Diaminopimelate epimerase, active site DapF: diaminopimelate epimerase DIAMINOPIMELATE EPIMERASE, CHLOROPLASTIC FAMILY NOT NAMED Diaminopimelate epimerase signature. Diaminopimelate epimerase [dapF]. Diaminopimelate epimerase-like [O. tauri]	0.580841	1.18556	t=0	t=48	0.623422	1.09975	t=72	t=48	0.69548	1.05188	t=48	t=24	0.795477	1.07806	t=48	t=0	132527	117675	111784	113085	149105	146601	141027	155095	145448	138512	145698	140542	125930	134419	135760	132911		12896.8	19350.8	7719.24	15831.4	13108.6	25134.7	2843.13	18443.1	9006.83
445	ot|OT_ostta15g01280|gb|CAL57548.1	ostta15g01280	CAL57548	4	4	220.96	FAMILY NOT NAMED [O. tauri]	0.569687	1.34096	t=48	t=0	0.347184	1.41494	t=0	t=72	0.351292	1.54913	t=0	t=72	0.268874	1.64066	t=72	t=0	155949	175153	209122	187391	161569	133515	126480	114188	171235	142930	115237	110536	152958	180459	214099	250951		30497.6	60104.7	17636.6	29714.6	1829.65	29360.7	16717.3	33189.1	16509.2
446	ot|OT_ostta04g02970|gb|CEF97614.1;ot|OT_ostta05g04020|gb|CEF98101.1	ostta04g02970	CEF97614	4	3	174.36	Ribosomal protein L1, 2-layer alpha/beta-sandwich Coil RPL1p_RPL1a_RPL10e_RPL1o Ribosomal protein L1p/L10e family RIBOSOMAL PROTEIN L7AE FAMILY MEMBER 60S RIBOSOMAL PROTEIN L10A Ribosomal protein L1 signature. [O. tauri]	0.210362	1.66397	t=0	t=72	0.0556366	2.43153	t=0	t=48	0.135157	2.52705	t=0	t=72	0.0670489	2.56672	t=0	t=72	630605	508648	488208	378976	524762	232702	215816	218085	510689	262331	211283	202089	563468	292915	229830	219529		57431.2	34394	145.714	62451.7	65987.5	33292.3	5693.21	15691.1	75626
447	ot|OT_ostta04g05570|gb|CAL51975.1	ostta04g05570	CAL51975	4	3	198.82	Galectin, carbohydrate recognition domain Galactoside-binding lectin Concanavalin A-like lectins/glucanases Region of a membrane-bound protein predicted to be embedded in the membrane. [O. tauri]	0.21603	2.12467	t=72	t=0	0.253216	1.94133	t=72	t=0	0.101679	2.74071	t=72	t=0	0.0976352	3.18866	t=72	t=0	41220.4	59862	71724.2	87579.9	64685.1	105253	103864	125575	48289.4	98420.5	113806	132347	50919.9	80596.3	116688	162366		6537.86	12328.2	5874.69	5551.32	10412.2	9315.52	11250.9	29901	12301.7
448	ot|OT_ostta15g02010|gb|CEG01807.1	ostta15g02010	CEG01807	3	3	176.36	ml(S24 cytoplasmic small ribosome subunit-from:Ot15g02080)gb(Ribosomal S24e conserved site) Coil Ribosomal protein S24e 40S RIBOSOMAL PROTEIN S24 Ribosomal protein S24e signature. 30S ribosomal protein S24e [rps24e]. Ribosomal proteins S24 [O. tauri	0.202907	1.87777	t=0	t=72	0.126836	2.92385	t=0	t=72	0.105656	4.20338	t=0	t=72	0.154324	3.10241	t=0	t=72	527367	372556	304682	280848	387278	133910	142347	132455	462116	172829	142426	109939	383172	252579	174612	123508		43119.9	17380.6	10732.4	60997.7	3057.09	39189.4	40988.3	39507.7	63083
449	ot|OT_ostta14g01060|gb|CEG02029.1	ostta14g01060	CEG02029	3	3	145.49	Ribosomal protein L11 Ribosomal protein L11/L12 Ribosomal protein L11, RNA binding domain Ribosomal protein L11, N-terminal domain L11_bact: ribosomal protein L11 50S RIBOSOMAL PROTEIN L11, CHLOROPLASTIC-RELATED 60S RIBOSOMAL PROTEIN L12 5 [O. tauri	0.179138	1.73441	t=0	t=72	0.0745106	2.57986	t=0	t=72	0.147203	2.37695	t=0	t=72	0.143691	3.67201	t=0	t=72	274734	203265	178691	158402	214401	112276	94770.7	83105.7	236517	122233	104255	99504.4	207955	112438	81365.1	56632.5		56777.7	2361.95	24743.8	9648.57	30670.6	189.93	6698.56	12401.9	74986.5
450	ot|OT_ostta15g02870|gb|CEG01880.1	ostta15g02870	CEG01880	3	3	198.19	Ribosomal protein L24e-related 60S RIBOSOMAL PROTEIN L24 Glucocorticoid receptor-like (DNA-binding domain) [O. tauri]	0.202181	1.93018	t=0	t=72	0.0673295	3.02292	t=0	t=24	0.0582794	3.11261	t=0	t=48	0.11284	2.74512	t=0	t=72	259292	227984	180433	134336	238898	79028.9	79239.7	84734.5	227247	86579.6	73008.6	78709.1	237619	144028	108229	86560.8		51076.9	9187.4	39010.6	8362.01	7957.48	8146.46	3921.71	8038.7	40275
451	ot|OT_ostta02g02800|gb|CEG01064.1	ostta02g02800	CEG01064	3	3	144.01	ml(S26 cytoplasmic small ribosome subunit-from:Ot02g05170)gb(Ribosomal protein S26e) 40S RIBOSOMAL PROTEIN S26 [O. tauri]	0.134806	1.44943	t=0	t=72	0.113053	2.37953	t=0	t=72	0.134079	2.45234	t=0	t=48	0.214928	2.79831	t=0	t=72	325489	301137	242658	224563	276915	154553	126814	116374	338938	167461	138210	139232	332798	181171	151785	118928		1580.68	2180.54	21759.3	18745.6	35226	43689.3	6193.89	16346.3	9335.97
452	ot|OT_ostta17g01870|gb|CEG00618.1	ostta17g01870	CEG00618	3	3	232.66	ml(L30 cytoplasmic large ribosome subunit-from:Ot17gL30)gb(Ribosomal protein L30e) Ribosomal protein L7Ae/L30e/S12e/Gadd45 family 60S RIBOSOMAL PROTEIN L30 Ribosomal protein L30e signature 2. Ribosomal protein L30e signature 1. L30e-like [O. tauri]	0.256174	1.47701	t=0	t=72	0.0627053	3.82948	t=0	t=48	0.095066	3.47464	t=0	t=48	0.191315	3.63664	t=0	t=72	412073	379161	315889	278990	411785	139544	107530	121382	434152	165540	124949	133531	428675	232433	166828	117877		69728.3	25360.9	9904.23	3874.46	51827.9	40680.6	26019.3	38631.7	31845.3
453	ot|OT_ostta16g00080|gb|CEG00245.1	ostta16g00080	CEG00245	3	3	135.64	C2 domain (Calcium/lipid-binding domain, CaLB) [O. tauri]	0.383937	1.57217	t=72	t=24	0.188944	1.80484	t=72	t=24	0.283363	1.80049	t=72	t=24	0.228533	1.69772	t=72	t=24	85411.4	75802.5	101481	119174	101958	69152.6	82422.4	124810	94020.9	65726.6	75552.3	118340	95959.4	76706.4	86282.7	130226		22523.6	40819.5	54141.6	16701.6	52506.5	21024.8	36168.3	39801.5	41304.4
454	ot|OT_ostta05g01460|gb|CEF97911.1	ostta05g01460	CEF97911	3	3	134.41	ml(L35 cytoplasmic large ribosome subunit-from:Ot05gL35)gb(Ribosomal protein L29) Coil Ribosomal L29 protein L29: ribosomal protein L29 60S RIBOSOMAL PROTEIN L35 50S ribosomal protein L29 [rpmC]. Ribosomal protein L29 (L29p) [O. tauri]	0.173054	1.59985	t=0	t=72	0.125663	3.38161	t=0	t=48	0.118021	4.22685	t=0	t=72	0.115758	2.93393	t=0	t=72	167718	135894	114192	104834	115757	50036	34231.4	36388.5	128469	47322.4	36515.2	30393.6	138781	107092	53740.2	47302.2		10333	6099.35	17677.1	4359.92	15994	11792.4	985.859	612.069	6132.57
455	ot|OT_ostta16g00770|gb|CEG00301.1	ostta16g00770	CEG00301	3	3	220.81	Ribosomal protein S6 [O. tauri]	0.27512	1.28462	t=0	t=72	0.097767	2.45733	t=0	t=72	0.0935439	2.00235	t=0	t=72	0.155674	2.69565	t=0	t=72	459076	385721	396394	357363	444970	234804	212851	181079	438530	259714	252261	219008	402129	252242	195542	149177		71933.6	4691.42	14203.4	40088.4	5609.41	29833.4	16226.2	4320.09	42704.8
456	ot|OT_ostta02g02700|gb|CEG01054.1	ostta02g02700	CEG01054	3	3	117.44	ml(L19 cytoplasmic large ribosome subunit-from:Ot07g03420)gb(Ribosomal protein L19/L19e domain) Ribosomal protein L19e 60S RIBOSOMAL PROTEIN L19 Ribosomal protein L19 (L19e) [O. tauri]	0.375654	1.27038	t=0	t=72	0.14956	3.16747	t=0	t=48	0.154748	2.58923	t=0	t=48	0.193241	1.95846	t=0	t=48	384578	304988	328359	302727	334074	123071	105470	154491	319040	144935	123218	176541	333368	196131	170219	177778		23535.6	4256.32	54389.3	15461.2	11328.7	36944.6	31926.6	51946.1	2110.37
457	ot|OT_ostta01g06000|gb|CEF96891.1	ostta01g06000	CEF96891	3	3	236.66	Ribosomal protein L17 L17: ribosomal protein L17 50S RIBOSOMAL PROTEIN L17, CHLOROPLASTIC 50S ribosomal protein L17 [rplQ]. Prokaryotic ribosomal protein L17 [O. tauri]	0.329991	1.78529	t=0	t=72	0.101314	2.82038	t=0	t=72	0.251046	2.2065	t=0	t=72	0.141555	5.21736	t=0	t=72	424956	350452	286240	238032	395358	176972	146860	140179	347912	207742	163689	157676	370655	198631	123263	71042.7		130924	15433	34310.8	31564.6	5880.21	36959.8	19080.4	37576.1	18247.2
458	ot|OT_ostta02g04650|gb|CEG01222.1	ostta02g04650	CEG01222	3	3	184.83	Ribosomal protein L9, C-terminal Ribosomal protein L9, N-terminal domain L9: ribosomal protein L9 Ribosomal protein L9, C-terminal domain 50S RIBOSOMAL PROTEIN L9 50S ribosomal protein L9 [rplI]. L9 N-domain-like Ribosomal protein L9 C-dom [O. tauri	0.204541	2.02618	t=0	t=72	0.0890454	2.70446	t=0	t=72	0.0956029	2.31617	t=0	t=72	0.0960693	6.37963	t=0	t=72	336632	291947	234337	166141	323798	157665	130489	119727	346215	190863	161204	149477	301549	136620	80172.1	47267.4		44915.2	36235.7	22433.1	23844.2	16453.6	12539.3	8935.07	29195.8	22211.3
459	ot|OT_ostta06g01150|gb|CEF98272.1	ostta06g01150	CEF98272	3	3	442.56	ml(S12 cytoplasmic small ribosome subunit-from:Ot06gS12)gb(Ribosomal protein L7Ae/L30e/S12e/Gadd45) Ribosomal protein S12E family signature Ribosomal protein L7Ae/L30e/S12e/Gadd45 family 40S RIBOSOMAL PROTEIN S12 Ribosomal protein S12e sig [O. tauri	0.181031	2.0241	t=0	t=72	0.26391	2.16071	t=0	t=24	0.167571	2.2894	t=0	t=24	0.220964	3.58703	t=0	t=72	517223	320682	281505	255532	371045	171724	201519	193372	406774	177677	209236	196007	405370	234205	217530	113010		57358.4	35928.5	94830.6	11401	32370.2	44294.5	48837.1	113504	81688.8
460	ot|OT_ostta06g00260|gb|CEF98204.1	ostta06g00260	CEF98204	3	3	109.08	Region of a membrane-bound protein predicted to be embedded in the membrane. [O. tauri]	0.243741	1.96173	t=72	t=24	0.192166	2.10251	t=48	t=0	0.142047	2.70013	t=72	t=0	0.0750209	2.74493	t=72	t=0	44594	33672.7	55782.1	66056.8	49527.7	63965.2	104132	100020	30413.7	52172.1	78461.4	82121	37454.9	38205.2	87965.2	102811		4368.12	12837.2	1351.57	9768.75	4390.25	11242.2	2533.44	26148.4	8755.22
461	ot|OT_ostta04g03190|gb|CEF97632.1	ostta04g03190	CEF97632	3	3	171.12	Protein translocase subunit SecA Coil SecA protein signature SecA DEAD-like domain SecA preprotein cross-linking domain SecA Wing and Scaffold domain secA: preprotein translocase, SecA subunit SECA INNER MEMBRANE COMPONENT OF SEC PROTEIN S [O. tauri	0.227522	1.58199	t=0	t=72	0.142145	2.59078	t=0	t=72	0.171627	3.03044	t=0	t=72	0.377334	1.64224	t=0	t=72	57194	47832.1	41102.8	36153.3	44325.3	21737	18275	17108.9	50313.5	24666.1	23027.6	16602.7	48033.2	47142.5	39600.8	29248.6		6720.52	1400.61	2515.15	4557.54	2438.65	2998.08	5148.52	850.907	8689.69
462	ot|OT_ostta03g04380|gb|CEF97261.1	ostta03g04380	CEF97261	3	3	169.53	Nascent polypeptide-associated complex subunit alpha NAC_alpha UBA/TS-N domain NAC domain NASCENT POLYPEPTIDE ASSOCIATED COMPLEX ALPHA SUBUNIT-RELATED NAC A/B domain profile. [O. tauri]	0.348595	1.87307	t=0	t=72	0.108861	7.12104	t=0	t=72	0.246838	6.78746	t=0	t=72	0.484744	2.75405	t=0	t=72	51667.1	28364.5	36490.1	27584.1	39060.8	6246.55	6524.44	5485.26	36665.7	6366.29	6284.01	5401.97	36476	13877.2	21339.6	13244.5		16026.9	1457.48	6328.87	9732.27	12270.7	3590	3515.34	620.308	3466.45
463	ot|OT_ostta08g00940|gb|CEG01383.1	ostta08g00940	CEG01383	3	3	216.23	Methyltransferase type 11 Methyltransferase in polyketide synthase (PKS) enzymes. Methyltransferase domain METHYLTRANSFERASE S-adenosyl-L-methionine-dependent methyltransferases [O. tauri]	0.206719	1.32614	t=72	t=24	0.123379	2.20794	t=72	t=0	0.125552	2.53281	t=72	t=0	0.225767	1.47013	t=72	t=0	108006	101210	125725	134218	124150	165612	267543	274117	130026	158593	283183	329332	99692.6	131108	135360	146561		18796.3	3195.25	9479.44	7605.86	33671.8	33375.2	32652.8	5566.21	36055.6
464	ot|Rpl16|gb|CAL36361.1	Rpl16	CAL36361	3	3	239.08	Rpl16 Ribosomal protein L16 signature Ribosomal protein L16p/L10e rplP_bact: ribosomal protein L16 39S RIBOSOMAL PROTEIN L16, MITOCHONDRIAL 50S/60S RIBOSOMAL PROTEIN L16 Ribosomal protein L16 signature 1. Ribosomal protein L16 signature 2. [O. tauri	0.193953	1.52997	t=0	t=72	0.0861258	2.49178	t=0	t=72	0.106103	1.7751	t=0	t=72	0.102318	4.61158	t=0	t=72	837290	741180	743846	547260	643548	329316	374512	258268	680451	459326	396551	383330	715318	422939	277602	155113		34107.5	80203.8	106815	51066	35766.6	7207.3	35791.4	16000.2	35908.2
465	ot|OT_ostta13g00360|gb|CEG00022.1	ostta13g00360	CEG00022	4	3	168.19	Metalloenzyme, LuxS/M16 peptidase-like Insulinase (Peptidase family M16) Peptidase M16 inactive domain Peptidase M16C associated METALLOPROTEASE PRESEQUENCE PROTEASE 1, CHLOROPLASTIC/MITOCHONDRIAL-RELATED LuxS/MPP-like metallohydrolase [O. tauri]	0.200846	1.70734	t=24	t=72	0.175553	4.20751	t=0	t=72	0.120287	2.95647	t=0	t=72	0.32399	2.14179	t=0	t=72	35266.7	37181.5	32519.5	21777.4	30592.3	22772.8	14968.6	7270.89	33576.4	25070.8	15709.3	11356.9	30168.9	26255.6	21066.3	14085.9		2069.26	2675.39	570.952	4300.45	814.913	451.524	2027.15	3203.81	3807.65
466	ot|OT_ostta02g03600|gb|CEG01131.1	ostta02g03600	CEG01131	3	3	176.28	Bacterial surface protein 26-residue repeat Mycoplasma protein of unknown function, DUF285 Liste_lipo_26: bacterial surface protein 26-residue repeat Region of a membrane-bound protein predicted to be embedded in the membrane. [O. tauri]	0.287336	1.23387	t=72	t=0	0.12176	2.14103	t=48	t=0	0.185711	2.46001	t=72	t=0	0.17129	1.76924	t=72	t=0	23492.3	27188.5	24471.2	28986.3	26688.1	49010.2	57140	56677	22545	48199.3	54274.8	55460.9	22202.7	27583.7	39247.9	39281.9		4729.02	1880.44	1259.39	2765.78	1870.75	266.436	5236.35	7151.33	7725.35
467	ot|OT_ostta03g03420|gb|CEF97188.1	ostta03g03420	CEF97188	3	3	149.45	Peptidyl-prolyl cis-trans isomerase, FKBP-type, N-terminal FKBP-type peptidyl-prolyl cis-trans isomerase Domain amino terminal to FKBP-type peptidyl-prolyl isomerase PEPTIDYL-PROLYL CIS-TRANS ISOMERASE FKBP-TYPE 22 KDA PEPTIDYL-PROLYL CIS- [O. tauri	0.114337	1.38684	t=24	t=72	0.144573	1.43489	t=24	t=0	0.273746	1.36713	t=24	t=0	0.341417	1.27595	t=48	t=0	122891	161353	122884	116345	131763	189065	154145	153976	135376	185076	152831	150302	159570	192957	203604	182391		7277.12	6262.22	3595.24	2275.41	14248.1	23389.1	14057.6	2341.77	22568.5
468	ot|OtMtg00320|gb|CAL36418.1	OtMtg00320	CAL36418	3	3	207.41	Cytochrome c oxidase subunit II signature Cytochrome C oxidase subunit II, transmembrane domain Cytochrome C oxidase subunit II, periplasmic domain CoxB: cytochrome c oxidase, subunit II CYTOCHROME C OXIDASE, SUBUNIT II CYTOCHROME C OXIDA [O. tauri	0.418151	1.31015	t=24	t=0	0.282301	1.38179	t=24	t=0	0.263464	1.60618	t=24	t=0	0.389391	1.16723	t=24	t=0	140810	184483	167996	164286	131091	181139	158936	146918	113606	182472	156646	163373	139475	162799	144049	157094		11203.9	17604.3	35883.9	13796.9	15402.2	3081.64	7545.66	14504.1	6650.88
469	ot|OT_ostta11g00780|gb|CEF99558.1	ostta11g00780	CEF99558	4	3	177.71	Ribosomal protein L24 KOW (Kyprides, Ouzounis, Woese) motif. rplX_bact: ribosomal protein L24 KOW motif MITOCHONDRIAL RIBOSOMAL PROTEIN L24 50S RIBOSOMAL PROTEIN L24, CHLOROPLASTIC 50S ribosomal protein L24 [rplX]. Translation proteins SH3 [O. tauri	0.472911	1.3973	t=0	t=72	0.125988	2.41133	t=0	t=72	0.199008	2.36864	t=0	t=72	0.106213	5.41739	t=0	t=72	235468	198351	195505	168516	243595	135031	106677	101021	257578	137255	123779	108745	239978	119211	71149.8	44297.6		16403.2	73529.6	42981.1	4902.69	60450.8	41068.5	30071.9	6045.5	65352.3
470	ot|OT_ostta07g02250|gb|CEF98703.1	ostta07g02250	CEF98703	3	3	122.09	ml(eIF2Balpha/beta/delta-like eIF2B is the eIF2 GDP exchange factor; not proven to be expressed in plants yet; all indicated genes are from HomoloGene similarity to mammalian eIF2B subunits eIF2B-from:Ot07g02130)gb(Putative translation ini [O. tauri	0.191324	1.48927	t=72	t=24	0.245723	2.11047	t=48	t=24	0.124497	2.50981	t=72	t=24	0.265824	2.01951	t=48	t=0	27608.5	22270	29115.7	33166	26828.8	22786.8	48090.8	33665.6	29577.6	21066.9	44866.1	52873.8	18833.6	29474.7	38034.7	34344		857.895	2828.86	178.728	2976.87	2281.48	3300.36	2031.44	10210	228.943
471	ot|Rpl23|gb|CAL36357.1	Rpl23	CAL36357	3	3	156.79	Rpl23 Ribosomal protein L23 60S RIBOSOMAL PROTEIN L23A Ribosomal protein L23 signature. 50S ribosomal protein L23 [rplW]. Ribosomal proteins S24e, L23 and L15e RPL2p_RPL2a_RPL8e_RPL2o rplB_bact: ribosomal protein L2 Ribosomal Proteins L2, [O. tauri]	0.200858	2.31937	t=0	t=72	0.0982322	2.27159	t=0	t=72	0.111942	2.20045	t=0	t=48	0.155381	7.39708	t=0	t=72	235251	221088	151123	101429	176273	121235	87215.5	77598.8	238778	144916	108514	118387	226801	98401.1	51954.9	30660.8		15375.7	17710.7	65410.1	10810.2	6501	1683.5	13302.9	13678.4	54852.4
472	ot|OT_ostta07g02810|gb|CEF98753.1	ostta07g02810	CEF98753	3	3	158.97	Tryptophan synthase beta chain/beta chain-like Coil Trp_syn_beta Pyridoxal-phosphate dependent enzyme trpB: tryptophan synthase, beta subunit SER/THR DEHYDRATASE, TRP SYNTHASE SUBFAMILY NOT NAMED Tryptophan synthase beta chain pyridoxal-ph [O. tauri	0.366285	1.5749	t=0	t=72	0.205725	1.44059	t=0	t=72	0.336657	1.63574	t=0	t=72	0.262537	1.31925	t=0	t=72	121031	102137	91176.6	76849.8	95150.6	89065.4	84597.4	66049.6	112696	88093.8	86128.8	68896.1	103085	89154.1	93044.9	78139.1		19340.2	20728.2	3954.76	11503.6	763.624	5642.69	2274.41	9798.75	3018.85
473	ot|OT_ostta17g00760|gb|CEG00536.1	ostta17g00760	CEG00536	3	3	205.26	Coil [O. tauri]	0.124675	1.30839	t=0	t=24	0.118259	2.28432	t=72	t=0	0.170746	2.98338	t=72	t=0	0.101289	2.54343	t=48	t=0	53519.7	40905.1	46057.4	49493.7	61469.4	88428	132436	140416	41524.6	69885.3	112899	123884	40208	53764.1	102266	92154.8		7339.97	3413.32	5578.91	7801.26	7549.92	7431.72	2943.83	15604.2	653.412
474	ot|OT_ostta10g02750|gb|CEF99441.1	ostta10g02750	CEF99441	5	3	262.94	Cyclophilin-type peptidyl-prolyl cis-trans isomerase, conserved site Cyclophilin peptidyl-prolyl cis-trans isomerase signature Cyclophilin type peptidyl-prolyl cis-trans isomerase/CLD PEPTIDYL-PROLYL CIS-TRANS ISOMERASE Cyclophilin-type pe [O. tauri	0.160918	1.35645	t=72	t=0	0.56837	1.17849	t=24	t=0	0.125644	1.30732	t=24	t=0	0.403998	1.43898	t=72	t=0	95647.9	104167	128157	129742	102707	121040	117418	120180	102488	133985	126892	129558	86574	102454	107295	124578		1279.63	6351.12	17976.7	5025.9	2331.78	20025.2	9475.88	36837.2	18322.3
475	ot|OT_ostta01g01030|gb|CEF96535.1	ostta01g01030	CEF96535	3	3	165.88	Alpha-D-phosphohexomutase, alpha/beta/alpha I/II/III Phosphoglucomutase/phosphomannomutase family signature Phosphoglucomutase/phosphomannomutase, alpha/beta/alpha domain II Phosphoglucomutase/phosphomannomutase, alpha/beta/alpha domain II [O. tauri	0.469828	1.21322	t=48	t=24	0.239044	1.55464	t=48	t=0	0.131228	1.72922	t=48	t=0	0.647746	1.25172	t=48	t=0	53758.5	50174.5	60872.6	60346.2	52177.7	57299.8	81117.3	80344	53257	71641.4	92093.3	85121.8	48321.1	50226.7	60484.7	57056.4		12743.8	4170.64	432.862	2763.02	3877	9234.41	9673.61	6005.33	5516.84
476	ot|OT_ostta16g02160|gb|CEG00426.1	ostta16g02160	CEG00426	4	3	270.5	[O. tauri]	0.238606	3.04843	t=72	t=24	0.136143	2.63375	t=48	t=24	0.0746833	3.02999	t=48	t=0	0.0782201	6.25141	t=48	t=0	85946.8	43217.7	121869	131746	87717	56445.3	148663	105330	33076.5	46701.9	100222	78118.8	28754.5	101262	179756	149707		38097.9	3611.48	16538.8	12800.9	24593	202.024	28767.8	21806.2	4016.43
477	ot|OT_ostta01g01510|gb|CAL50065.1	ostta01g01510	CAL50065	3	3	147.95	HAD-superfamily hydrolase, subfamily IIB HAD-SF-IIB: HAD hydrolase, family IIB Eukaryotic phosphomannomutase PHOSPHOMANNOMUTASE HAD-like [O. tauri]	0.524343	1.41248	t=72	t=24	0.257835	1.59819	t=72	t=24	0.0693513	1.89424	t=72	t=24	0.200686	2.03484	t=48	t=0	63941.9	52126.2	62185.6	73627.2	64301.8	45963.1	71687.2	73457.8	58044.1	46645.4	77282.7	88357.8	46975.6	73762.4	95587.7	94147		8062.07	7816.09	20225.5	7869.88	3141.56	9182.02	5805.08	8910.06	1086.82
478	ot|OT_ostta03g03220|gb|CAL52976.1	ostta03g03220	CAL52976	3	3	103.95	[O. tauri]	0.412346	1.12088	t=72	t=0	0.183907	1.34998	t=72	t=0	0.233255	1.7257	t=72	t=0	0.603156	1.1398	t=48	t=0	74023.8	77843.6	82952.6	82971.7	69674.6	79731.9	86211.6	94059.5	56477.5	86450.6	93294.4	97463.1	68917.8	69869.5	78552.6	75642.7		11066.3	1436.64	1819.84	4433.37	2738.15	8366.52	11464.5	15150	6292.1
479	ot|OT_ostta04g01620|gb|CEF97514.1	ostta04g01620	CEF97514	3	3	171.36	[O. tauri]	0.239291	1.41788	t=24	t=72	0.267237	1.34742	t=24	t=72	0.101593	1.58627	t=24	t=72	0.600883	1.28036	t=24	t=48	301161	381608	307019	269140	293004	354747	313173	263278	296180	388545	273475	244943	316756	366237	286042	297623		6478.3	34587.6	20482.3	25195.6	8693.8	3709.28	52634.3	26329.8	21671.4
480	ot|OT_ostta03g04330|gb|CEF97254.1	ostta03g04330	CEF97254	4	3	333.46	Cyclophilin-type peptidyl-prolyl cis-trans isomerase, conserved site Cyclophilin peptidyl-prolyl cis-trans isomerase signature Peptidylpro_ismrse Cyclophilin type peptidyl-prolyl cis-trans isomerase/CLD PEPTIDYL-PROLYL CIS-TRANS ISOMERASE [O. tauri]	0.160422	1.23093	t=0	t=24	0.366384	1.37723	t=72	t=0	0.300802	1.58808	t=72	t=0	0.270694	1.29267	t=72	t=24	742068	602852	737855	733859	761015	781804	789428	1.04809e+06	618442	711676	712617	982136	686197	663571	695602	857780		45235.7	55083.2	55538.5	4484.21	66248.6	286325	56132.9	127186	61929
481	ot|OT_ostta07g04290|gb|CEF98864.1	ostta07g04290	CEF98864	3	3	98.15	Helicase, C-terminal Coil helicase superfamily c-terminal domain SANT SWI3, ADA2, N-CoR and TFIIIB'' DNA-binding domains DEAD-like helicases superfamily SNF2 family N-terminal domain SLIDE Helicase conserved C-terminal domain CHROMATIN-RE [O. tauri]	0.600588	1.20175	t=72	t=24	0.351197	1.65156	t=72	t=0	0.130206	2.15321	t=72	t=0	0.494422	1.34769	t=72	t=0	20866.1	18292.4	21365.5	21982.9	24385.6	30129.8	32862.8	40274.4	17658.2	27649	34975.2	38021.8	18126.9	19600	23064.4	24429.5		5184.39	988.697	1661.53	2716.03	2461.83	1702.86	11510.3	8788.85	1065.24
482	ot|OT_ostta02g03640|gb|CEG01133.1	ostta02g03640	CEG01133	3	3	133.57	Chorismate synthase aroC: chorismate synthase CHORISMATE SYNTHASE CHORISMATE SYNTHASE, CHLOROPLASTIC Chorismate synthase signature 1. Chorismate synthase signature 3. Chorismate synthase signature 2. Chorismate synthase [aroC]. Chorismate [O. tauri]	0.190318	1.89352	t=0	t=72	0.605601	1.13555	t=0	t=72	0.557591	1.18244	t=0	t=72	0.194315	1.49386	t=0	t=72	63344.1	49102.4	43044.8	33453.1	63797	61124.3	56709.1	56181.5	62739.1	58161.5	53524.8	53058.8	60869.5	46275.9	45252.2	40746.4		7523.5	2395.25	9617.55	5324.08	9982.42	7057.88	24359.3	10207.4	506.081
483	ot|OT_ostta01g01980|gb|CEF96608.1	ostta01g01980	CEF96608	3	3	209.66	Nitrogen regulatory PII-like, alpha/beta ATP phosphoribosyltransferase HisG_C-term: ATP phosphoribosyltransferase, C-terminal domain HisG, C-terminal domain hisG: ATP phosphoribosyltransferase ATP PHOSPHORIBOSYL TRANSFERASE ATP PHOSPHORIBO [O. tauri	0.447593	1.30055	t=0	t=72	0.170774	1.44193	t=0	t=72	0.156547	1.62058	t=0	t=48	0.353956	1.41174	t=24	t=72	212369	209299	188587	163292	193653	161637	137485	134301	202416	169552	124904	126692	213323	259128	239346	183552		22813.7	15782.7	51220.9	7434.38	28269.1	7158.01	25837.9	24286.8	6703.62
484	ot|OT_ostta03g02825|gb|CEF97138.1	ostta03g02825	CEF97138	4	3	247.7	Thioredoxin-like fold Coil AhpC/TSA family C-terminal domain of 1-Cys peroxiredoxin THIOREDOXIN PEROXIDASE PEROXIREDOXIN-4 WRC domain profile. Thioredoxin domain profile. [O. tauri]	0.535235	1.18749	t=24	t=0	0.156182	1.64376	t=72	t=0	0.389061	1.45784	t=72	t=0	0.286253	1.52523	t=72	t=0	102006	121131	112875	103435	97705.9	133485	143879	160605	109822	138660	156888	160103	103433	125600	137786	157759		8093.41	6192.88	23159.6	10456.5	3859.82	10483.7	20280.3	11402.9	83.1152
485	ot|OT_ostta13g00070|gb|CEG00003.1	ostta13g00070	CEG00003	3	3	140.7	Ribosomal protein S21 Ribosomal protein S21 family signature S21p: ribosomal protein S21 30S ribosomal protein S21 [rpsU]. [O. tauri]	0.373685	1.28297	t=48	t=72	0.118078	2.41836	t=0	t=72	0.137101	1.8453	t=0	t=72	0.231684	2.58526	t=0	t=72	159705	170703	201092	156739	179059	91569	77483.3	74041.2	168473	109074	99961.8	91298.7	181309	87007.2	76984.3	70131.7		35899.6	26759.1	71004.4	24209.5	34462.3	11757.5	7464.39	24894.7	50977.5
486	ot|OT_ostta06g03390|gb|CEF98447.1	ostta06g03390	CEF98447	3	3	171.71	Photosystem I Ycf4, assembly Photosystem I assembly protein Ycf4 [ycf4]. Region of a membrane-bound protein predicted to be embedded in the membrane. [O. tauri]	0.422133	1.31431	t=0	t=72	0.105728	1.86853	t=0	t=72	0.209165	1.75657	t=0	t=48	0.429463	1.24224	t=0	t=24	138921	124550	111045	105698	137356	111216	81069.6	73510.2	127367	107108	72509.1	74384.7	146942	118288	134192	141492		33563	19.5233	5709.19	8108.58	16251.9	26977.1	21942.4	13428.2	18252.3
487	ot|OT_ostta17g00990|gb|CAL57834.1	ostta17g00990	CAL57834	3	3	295.08	Cytochrome c oxidase, subunit VIb Cytochrome oxidase c subunit VIb CYTOCHROME C OXIDASE POLYPEPTIDE VIB OXIDASE C CYTOCHROME SUBUNIT ISOFORM VIB OXIDOREDUCTASE MITOCHONDRION COX ACETYLATION Cytochrome c oxidase subunit h [O. tauri]	0.394986	1.2723	t=24	t=0	0.231358	1.47873	t=72	t=0	0.410155	1.24964	t=72	t=0	0.661452	1.10485	t=72	t=0	269960	343470	288739	315197	298406	429713	402906	441260	344513	384909	372722	430519	308545	320430	311168	340896		22901.1	76505.6	30662.3	7634.58	34994.2	25108.1	35634.1	26782.9	26738.6
488	ot|OT_ostta12g02180|gb|CEF99917.1	ostta12g02180	CEF99917	4	3	343.64	TPM domain TLP18.3, Psb32 and MOLO-1 founding proteins of phosphatase Region of a membrane-bound protein predicted to be embedded in the membrane. [O. tauri]	0.279968	1.4882	t=24	t=72	0.373094	1.24737	t=24	t=72	0.407258	1.54638	t=0	t=72	0.530566	1.39673	t=24	t=72	395985	443326	361452	297895	352985	419491	400659	336302	430575	393432	355408	278440	396422	478640	411048	342685		49882.4	2529.42	78640.7	4035.45	26779	3548.07	61369.7	23018.6	50173
489	ot|OT_ostta02g01490|gb|CAL52204.1	ostta02g01490	CAL52204	3	3	112.85	Small GTPase superfamily, Rab type Transforming protein P21 ras signature Rab subfamily of small GTPases Ras family small_GTP: small GTP-binding protein domain FAMILY NOT NAMED DRAB11 small GTPase Rab1 family profile. P-loop containing nuc [O. tauri	0.728116	1.06716	t=48	t=0	0.0486464	1.59109	t=72	t=0	0.254912	1.27759	t=72	t=0	0.205949	1.63081	t=72	t=0	68421.2	68813.6	73016.6	70479.9	66290.4	79447.3	86439.6	105474	67830.9	84495.9	84407.4	86660.2	67980.1	74868.1	82625.9	110863		1257.93	5907.21	2909.45	13939.4	1343.91	2896.79	543.312	1337.42	4034.06
490	ot|OT_ostta16g00220|gb|CEG00254.1	ostta16g00220	CEG00254	3	3	125.42	Tetratricopeptide repeat PB1 domain Tetratricopeptide repeats TPR repeat TPR REPEAT CONTAINING PROTEIN TPR repeat profile. TPR repeat region circular profile. TPR-like CAD & PB1 domains [O. tauri]	0.890762	1.06683	t=0	t=24	0.179409	2.5874	t=0	t=72	0.136452	2.1417	t=0	t=72	0.254454	1.74604	t=24	t=72	125307	117457	121493	120720	109918	64289	60953.3	42481.8	93759.2	65373.3	62427.1	43777.9	93876	117841	80643.5	67490.5		32233.7	2870.77	586.737	16555.9	12641.6	14996.6	928.738	3843.91	4059.57
491	ot|OT_ostta07g00430|gb|CEF98574.1	ostta07g00430	CEF98574	3	3	94.29	Thioredoxin-like fold Glutathione S-transferase, N-terminal domain Glutathione S-transferase, C-terminal domain GLUTATHIONE S-TRANSFERASE SUBFAMILY NOT NAMED Soluble glutathione S-transferase C-terminal domain profile. Soluble glutathione [O. tauri]	0.286279	1.25814	t=0	t=24	0.188184	2.6597	t=72	t=24	0.265778	2.08825	t=72	t=24	0.424152	2.19138	t=48	t=0	23102.4	18362.4	22054.1	18509.8	27869.6	12037.8	30433.9	32017	27927.2	14770.3	24143.4	30844	25982.2	30972.4	56936.9	47851.1		327.107	3842.4	2295.35	1273.79	1864.75	765.863	3300.53	10934.7	2581.7
492	ot|OT_ostta09g03450|gb|CEF99157.1	ostta09g03450	CEF99157	3	3	159.47	Region of a membrane-bound protein predicted to be embedded in the membrane. [O. tauri]	0.303917	1.41609	t=72	t=24	0.551693	1.35939	t=48	t=0	0.259817	1.44435	t=48	t=0	0.321059	1.89076	t=72	t=0	148189	125054	132399	177088	125880	129327	171121	165698	132184	136501	190920	170265	131186	135264	188073	248041		26805.7	3115.35	13753.8	10296	8687.09	4687.73	16519.8	73133.9	9522.85
493	ot|OT_ostta08g01890|gb|CEG01458.1	ostta08g01890	CEG01458	3	3	325.47	Ribosomal protein L1, 2-layer alpha/beta-sandwich Ribosomal protein L1p/L10e family rplA_bact: ribosomal protein L1 50S RIBOSOMAL PROTEIN L1, CHLOROPLASTIC RIBOSOMAL PROTEIN L7AE FAMILY MEMBER Ribosomal protein L1 signature. 50S ribosomal [O. tauri]	0.347423	1.81187	t=0	t=72	0.311301	2.50622	t=0	t=72	0.219212	1.72031	t=0	t=24	0.0100225	6.57281	t=0	t=72	953095	758613	744701	526027	790612	422543	512317	315460	902997	524902	616185	668107	891263	495304	297561	135598		196613	179622	140282	21583.8	72953.3	29170.4	21859.1	184735	95660.6
494	ot|OT_ostta01g03190|gb|CEF96685.1	ostta01g03190	CEF96685	3	3	151.4	ml(eIF5A Hypusine containing-from:Ot01geIF5A)gb(Translation elongation factor, IF5A C-terminal) Transl_init_eIF5A Eukaryotic elongation factor 5A hypusine, DNA-binding OB fold eIF_5A: translation elongation factor IF5A TRANSLATION INITIATI [O. tauri	0.422094	1.34384	t=0	t=24	0.066723	1.36508	t=0	t=48	0.472556	1.25941	t=0	t=24	0.547106	1.23108	t=0	t=48	585274	435525	550490	507919	633756	481622	464261	514715	597784	474653	504305	505426	516490	443009	419543	438252		59070	109402	65923.5	26678.3	56116.4	20391.1	23048	27670.7	13681.4
495	ot|OT_ostta01g00140|gb|CAL49925.1	ostta01g00140	CAL49925	3	3	148.22	HAD hydrolase, subfamily IA Haloacid dehalogenase-like hydrolase HAD-SF-IA-v3: HAD hydrolase, family IA, variant 3 2-DEOXYGLUCOSE-6-PHOSPHATE PHOSPHATASE 2 HALOACID DEHALOGENASE-LIKE HYDROLASE DOMAIN-CONTAINING PROTEIN HAD-like [O. tauri]	0.329694	2.06434	t=72	t=24	0.165676	1.95434	t=48	t=24	0.296532	1.42947	t=48	t=24	0.207621	2.49144	t=48	t=0	66211.6	46496.8	76395.3	95985	64804.5	44093.3	86173.3	53033.9	50466.9	44904.8	64190	53225	42969.8	74459.6	107057	83940.7		17071.6	12455.9	19005.5	295.619	4414.52	7747.8	1368.9	13715.2	4999.4
496	ot|OT_ostta04g01400|gb|CEF97497.1	ostta04g01400	CEF97497	3	3	173.28	Manganese/iron superoxide dismutase, binding site Manganese superoxide dismutase signature MnSOD_FeSOD Iron/manganese superoxide dismutases, C-terminal domain Iron/manganese superoxide dismutases, alpha-hairpin domain SUPEROXIDE DISMUTASE [O. tauri]	0.543587	1.12281	t=24	t=48	0.196487	1.7731	t=48	t=0	0.131141	1.73238	t=48	t=0	0.524663	1.24023	t=72	t=0	267391	284359	253258	255675	275971	397824	489325	455019	285657	373358	494867	450388	281289	311216	343312	348863		5171.45	48001.3	35981.3	31427.9	17711.1	49411.5	1481.4	120632	8549.24
497	ot|OT_ostta05g01860|gb|CEF97938.1	ostta05g01860	CEF97938	3	3	184.07	Clp protease proteolytic subunit /Translocation-enhancing protein TepA Clp protease catalytic subunit P signature ATP-DEPENDENT CLP PROTEASE PROTEOLYTIC SUBUNIT 3, CHLOROPLASTIC Endopeptidase Clp serine active site. Endopeptidase Clp histi [O. tauri	0.395803	1.47727	t=0	t=72	0.270122	1.93786	t=0	t=24	0.201575	2.32986	t=0	t=72	0.613929	1.58506	t=48	t=72	219030	155462	179690	148266	178979	92358.9	121846	96721.7	167191	98510.9	131015	71760	135681	156869	185818	117231		43097.1	52582.5	25904.4	13186.9	48537.4	14834.7	14160.6	51730.5	2803.72
498	ot|OT_ostta04g01570|gb|CEF97511.1	ostta04g01570	CEF97511	3	3	165.46	Coatomer, alpha subunit, C-terminal G protein beta WD-40 repeat signature Alpha-COP WD40 repeats Coatomer WD associated region Coatomer (COPI) alpha subunit C-terminus WD domain, G-beta repeat COATOMER COATOMER SUBUNIT ALPHA Trp-Asp (WD) r [O. tauri	0.515662	1.14801	t=0	t=48	0.250029	2.07476	t=72	t=0	0.18608	2.00586	t=72	t=0	0.240574	1.46437	t=72	t=0	37289.4	33109.5	32481.8	33587.4	36709	50492.6	57347.2	76162.3	34400.3	54298.3	59281.7	69002.1	31334.4	37370.5	37786.2	45885.1		3058.79	1058.57	5786.99	1505.79	5272.62	5509.47	15544.3	4118.63	9077.08
499	ot|OT_ostta15g01320|gb|CAL57552.1	ostta15g01320	CAL57552	3	3	143.33	Domain of unknown function DUF4341 Domain of unknown function (DUF4341) Sulphur transport Region of a membrane-bound protein predicted to be embedded in the membrane. [O. tauri]	0.306533	1.51208	t=72	t=0	0.266856	1.43521	t=72	t=24	0.532605	1.24011	t=0	t=48	0.263948	1.74045	t=72	t=24	51932.4	56522.8	74942	78526.1	62030.1	49469.4	57793	70999.2	69421.7	58933.1	55980.3	64212.4	61496.1	58333.3	67603.4	101526		8092.26	17243.9	27312.5	3086.85	9235.79	501.841	5143.59	4773.23	23440.7
500	ot|OT_ostta17g01590|gb|CAL57896.1	ostta17g01590	CAL57896	4	3	139.85	Coil [O. tauri]	0.499604	1.20441	t=24	t=72	0.173732	1.49062	t=72	t=0	0.265218	1.53718	t=48	t=0	0.421345	1.34575	t=72	t=0	71119.3	79420.9	70813.8	65941.8	89007.6	131119	121270	132677	84368.2	112788	129689	120709	79393.3	85780.3	95172.2	106844		13768.9	5836.07	2720.38	4566.67	11408.3	10030.6	15380.1	4020	6828.08
501	ot|OT_ostta11g00140|gb|CAL55617.1	ostta11g00140	CAL55617	3	3	211.25	Prenylated rab acceptor PRA1 PRA1 family protein PRENYLATED RAB ACCEPTOR 1-RELATED Region of a membrane-bound protein predicted to be embedded in the membrane. [O. tauri]	0.183731	1.33499	t=24	t=72	0.24075	1.65674	t=24	t=0	0.146099	1.57505	t=24	t=0	0.66573	1.23831	t=24	t=72	239703	279203	238402	209143	219794	364142	311905	304530	231794	365087	345178	335983	227285	274643	257096	221788		9917.62	25799.7	31601.4	5201.34	36095.8	28631	19299.5	26097.3	7118.42
502	ot|OT_ostta08g01840|gb|CEG01454.1	ostta08g01840	CEG01454	3	3	74.88	Rad60/SUMO-like domain Ubiquitin homologues Ubiquitin-2 like Rad60 SUMO-like SMALL UBIQUITIN-RELATED MODIFIER Ubiquitin domain profile. Ubiquitin-like [O. tauri]	0.284017	2.41137	t=72	t=24	0.329551	1.54932	t=72	t=0	0.194976	1.50763	t=24	t=0	0.139541	1.59859	t=72	t=0	29517.2	17888.1	40496.6	43134.9	34132.9	40371.3	43907.7	52882.9	29651.1	44702.8	38945.4	44544.2	26835.1	27280.1	33666.4	42898.3		6035.15	8363.22	12791.7	7883.83	5905.31	14098	10053.3	330.395	4674.83
503	ot|OT_ostta03g02250|gb|CEF97097.1	ostta03g02250	CEF97097	3	3	145.05	2-oxoglutarate dehydrogenase, E1 component Transketolase, pyrimidine binding domain Oxoglu_dh_E1 Dehydrogenase E1 component 2oxo_dh_E1: oxoglutarate dehydrogenase (succinyl-transferring), E1 component 2-OXOGLUTARATE DEHYDROGENASE NEURAL CO [O. tauri	0.420957	1.40117	t=0	t=48	0.106832	2.272	t=72	t=0	0.101536	2.41509	t=48	t=0	0.22697	1.6549	t=72	t=0	29320.6	28019.1	20925.8	24701.8	19501.8	33827.6	35567.9	44308.1	16379.4	35602.3	39557.7	38707.5	22043.4	27055.4	29502.6	36479.6		840.207	5723.84	1442.47	4580.86	746.765	553.034	6409.27	3298.48	2675.2
504	ot|OT_ostta02g03400|gb|CAL52454.1	ostta02g03400	CAL52454	3	3	122.94	Ferritin-like superfamily Ferritin-like domain FERRITIN Ferritin-like diiron domain profile. [O. tauri]	0.556439	1.24515	t=0	t=24	0.206654	1.80008	t=72	t=0	0.40691	1.37655	t=72	t=0	0.438553	2.11958	t=72	t=24	27597	22163.6	22893.7	26355.5	31275.1	33671.1	40510.8	56297.7	34396	35193.9	35076.2	47347.9	24917.7	17658.2	29595.3	37428		763.807	10385.3	3836.86	3301.16	813.24	509.871	9370.9	2235.36	1159.7
505	ot|OT_ostta01g03210|gb|CAL50228.1	ostta01g03210	CAL50228	3	3	160.52	Nuclear transport factor 2, Eukaryote Nuclear transport factor 2 (NTF2) domain NUCLEAR TRANSPORT FACTOR 2 Nuclear transport factor 2 domain profile. NTF2-like [O. tauri]	0.163443	2.19257	t=72	t=24	0.33487	1.36322	t=48	t=0	0.36987	1.4827	t=48	t=0	0.41527	1.29753	t=72	t=0	232344	142084	193966	311530	156225	168221	212970	212784	158298	170069	234708	202769	149078	184171	183683	193433		24189.2	15921.5	25696.1	22132.7	20253.4	15977.4	7775.08	44042	30927.2
506	ot|OT_ostta10g03390|gb|CAL56307.1	ostta10g03390	CAL56307	3	3	184.13	Adenosine kinase Adenosine kinase signature pfkB family carbohydrate kinase ADENOSINE KINASE SUGAR KINASE pfkB family of carbohydrate kinases signature 2. Ribokinase-like [O. tauri]	0.107672	1.47464	t=0	t=72	0.246866	1.31111	t=0	t=24	0.513485	1.19759	t=72	t=24	0.582673	1.29224	t=48	t=24	208102	151327	155806	141120	229779	175255	228870	209131	210846	177224	210556	212241	187652	164185	212167	182630		13790.1	7632.63	642.988	14668.8	1683.04	2346.5	32588.4	5787.55	6119.9
507	ot|OT_ostta16g02190|gb|CEG00429.1	ostta16g02190	CEG00429	4	3	144.69	Insulin-like growth factor binding protein, N-terminal Domain abundant in complement control proteins; SUSHI repeat; short complement-like repeat (SCR) Region of a membrane-bound protein predicted to be embedded in the membrane. [O. tauri]	0.252375	3.58719	t=72	t=0	0.426002	1.76896	t=72	t=0	0.367359	1.73067	t=48	t=24	0.060291	19.6466	t=48	t=0	8181.34	14687.9	19923	29348	6463.3	9643.76	6633.31	11433.3	7539.36	6800.16	11768.8	8494.93	6076.04	61053.8	119374	49205.1		2969.56	4015.6	6645.41	3395.4	3437.5	234.867	3655.66	1037.42	1696.42
508	ot|OT_ostta03g01430|gb|CEF97046.1	ostta03g01430	CEF97046	3	3	207.89	PAN domain [O. tauri]	0.805465	1.08791	t=48	t=0	0.294837	1.56175	t=48	t=0	0.290781	1.4676	t=72	t=0	0.533871	1.41284	t=72	t=0	69980.8	75450.9	76132.6	73037.4	78470.6	97872.5	122552	120828	75295.4	97686.7	90578.4	110503	78690.1	88384.1	100766	111177		25388.3	14341.9	1570.23	1188.66	6946.67	17046.3	10528.7	17092.1	8129.74
509	ot|OT_ostta02g01140|gb|CEG00960.1	ostta02g01140	CEG00960	3	3	164.12	Arginine-tRNA ligase, class Ia Arginyl-tRNA synthetase signature Arginyl tRNA synthetase N terminal dom DALR anticodon binding domain argS: arginine--tRNA ligase tRNA synthetases class I (R) Arginyl tRNA synthetase N terminal domain ARGINI [O. tauri	0.435512	1.4927	t=48	t=72	0.210497	1.43216	t=48	t=24	0.490735	1.25153	t=72	t=0	0.172507	1.35323	t=48	t=0	56640.2	51234.9	72547.1	48601.2	55011.4	51084.2	73160.8	65207.7	57676.2	69694.9	65461.9	72183.3	48241.2	52094.9	65281.3	57570.1		6744.4	3457.42	21424.2	3185.28	4126.07	5233.07	3560.42	5238.24	165.064
510	ot|OT_ostta11g01060|gb|CEF99582.1	ostta11g01060	CEF99582	4	3	276.07	DNA-directed RNA polymerase delta subunit/Asxl HB1, ASXL, restriction endonuclease HTH domain [O. tauri]	0.59386	1.13884	t=48	t=72	0.137946	1.56526	t=72	t=0	0.0536866	1.91206	t=24	t=0	0.543775	1.13563	t=24	t=0	162457	152630	165359	145199	141005	220550	214289	220710	131173	250810	209577	190878	134001	152176	136643	138287		19306	22445.6	11549.9	10879.1	2684.32	10242.8	94.2206	29360.8	10205.7
511	ot|OT_ostta08g03500|gb|CAL55079.1	ostta08g03500	CAL55079	3	3	96.14	Heat shock protein DnaJ, cysteine-rich domain DnaJ domain signature DnaJ molecular chaperone homology domain DnaJ C terminal domain DnaJ central domain DNAJ HOMOLOG SUBFAMILY A MEMBER 2 FAMILY NOT NAMED Nt-dnaJ domain signature. Zinc finge [O. tauri	0.372228	1.47069	t=0	t=72	0.748241	1.12001	t=0	t=48	0.159868	1.29329	t=0	t=24	0.42144	1.44978	t=0	t=48	27490.2	26025.4	19502.5	18692.1	29971.6	27601.1	26760.2	28692.8	31944.6	24700.4	26540.3	26522.5	32311.2	25281.8	22287	24430.7		3725.27	7341.76	8170.79	152.397	6392.15	1531.83	10289.8	8793.7	7025.66
512	ot|OT_ostta13g01810|gb|CEG00136.1	ostta13g01810	CEG00136	3	3	187.53	RNA (C5-cytosine) methyltransferase RNA (C5-cytosine) methyltransferase signature RNA (C5-cytosine) methyltransferase NCL1 subfamily signature NOL1/NOP2/sun family TRNA (CYTOSINE(34)-C(5))-METHYLTRANSFERASE NCL1(YEAST)-RELATED NOL1/NOP2/FM [O. tauri	0.1642	1.52279	t=0	t=72	0.251673	1.33428	t=48	t=72	0.563666	1.11947	t=48	t=24	0.324264	1.62074	t=24	t=72	53462.2	44302.8	51768.8	35108.1	41989	42700.2	50214.9	37634.5	45103.2	43930.3	49178.6	47726.8	43623.9	46490.2	41290.3	28684.5		10280.2	4362.94	9941.91	1888.41	2354.63	5526.71	2042.95	2484.17	655.784
513	ot|OT_ostta08g03660|gb|CAL55097.1	ostta08g03660	CAL55097	3	3	168.95	Glutathione S-transferase, N-terminal Glutathione S-transferase, C-terminal domain Glutathione S-transferase, N-terminal domain GLUTATHIONE S-TRANSFERASE, GST, SUPERFAMILY, GST DOMAIN CONTAINING GLUTATHIONE S TRANSFERASE D10-RELATED Solubl [O. tauri	0.798176	1.08156	t=0	t=72	0.142895	1.5066	t=48	t=24	0.31828	1.60086	t=72	t=0	0.199814	1.3948	t=48	t=0	119286	118465	118089	110290	113018	107253	161587	147410	117608	121685	139051	188274	97429.3	118118	135894	119143		6428.03	31736.8	5422.18	7368.48	15192.6	14942.5	33765.7	7940.54	12331.2
514	ot|OT_ostta07g00910|gb|CEF98605.1;ot|OT_ostta08g01750|gb|CEG01448.1	ostta07g00910	CEF98605	3	3	105.37	ml(S27A cytoplasmic small ribosome subunit-from:Ol07g00840)gb(Ubiquitin supergroup) Ubiquitin signature Ubiquitin homologues Ribosomal protein S27a Ubiquitin family UBIQUITIN Ubiquitin domain signature. Ubiquitin domain profile. Zn-binding [O. tauri	0.519015	1.21633	t=0	t=24	0.501985	1.42382	t=0	t=24	0.437407	1.53302	t=0	t=24	0.613286	1.29951	t=72	t=24	186930	153684	162625	155308	160374	112637	123244	144967	161941	105636	126154	136313	129148	114108	134606	148284		37061.4	50509.9	61947.6	11206.7	37684.2	51001.5	4694.91	7267.71	7361.26
515	ot|OT_ostta12g00140|gb|CAL57114.1	ostta12g00140	CAL57114	3	3	157.46	Nitrite/sulphite reductase iron-sulphur/siroheam-binding site Sirohaem Fe-binding site signature sir: sulfite reductase, ferredoxin dependent Nitrite/Sulfite reductase ferredoxin-like half domain Nitrite and sulphite reductase 4Fe-4S domai [O. tauri	0.506119	1.07386	t=0	t=48	0.464551	1.26713	t=72	t=0	0.147461	1.24716	t=48	t=0	0.305929	1.34157	t=72	t=24	73481.8	72965.5	68427.5	72721.6	81192.8	88663.5	93184.1	102882	81181.8	92195.4	101247	99295.3	74611.3	66339	78704.1	88998.3		8834.18	4423.34	932.806	2542	4567.63	15039.2	4264.46	15717.5	2007.59
516	ot|OT_ostta01g04940|gb|CEF96816.1	ostta01g04940	CEF96816	3	3	166.68	Chlorophyll A-B binding protein, plant CHLOROPHYLL A/B BINDING PROTEIN Chlorophyll a-b binding protein [O. tauri]	0.153029	1.72359	t=0	t=72	0.391279	1.42031	t=48	t=24	0.258049	1.44939	t=48	t=24	0.332812	1.61883	t=48	t=72	300865	222163	196025	174557	240983	209471	297515	223648	242900	208925	302813	225950	236664	239089	255324	157722		18644.1	11406.2	20948.2	14307.5	38967.2	23630.2	34918.9	28868.9	1199.41
517	ot|OT_ostta12g02330|gb|CEF99928.1	ostta12g02330	CEF99928	3	3	74.57	Plant specific mitochondrial import receptor subunit TOM20 FAMILY NOT NAMED MITOCHONDRIAL IMPORT RECEPTOR SUBUNIT TOM20-1-RELATED TPR-like [O. tauri]	0.521242	1.16581	t=0	t=48	0.225482	1.62508	t=24	t=48	0.285981	1.37062	t=24	t=72	0.503222	1.28518	t=0	t=48	52997.5	46863.1	45459.9	49985	46032.4	61389.9	37776.5	55280.6	44502.8	55320.1	40699.4	40361.3	46245.1	40778.2	35983.4	38638.6		10311.1	3234.53	717.812	8329.27	1436.33	13095	7133.93	5445.88	603.418
518	ot|OT_ostta10g01310|gb|CEF99336.1	ostta10g01310	CEF99336	3	3	254.97	Thioredoxin, conserved site Thioredoxin family signature THIOREDOXIN Thioredoxin family active site. Thioredoxin domain profile. Thioredoxin-like [O. tauri]	0.460536	1.18793	t=0	t=24	0.652355	1.11963	t=72	t=24	0.418007	1.28219	t=72	t=0	0.305021	1.54186	t=72	t=24	577817	486409	543862	502390	652445	621678	668958	696050	544501	585387	676293	698156	512464	463889	666945	715250		123512	19763.4	22161.2	94671.8	30658.7	57228.5	66562	87035.9	7238.74
519	ot|OT_ostta12g02960|gb|CEF99981.1	ostta12g02960	CEF99981	4	3	163.81	Phosphoenolpyruvate carboxylase Phosphoenolpyruvate carboxylase signature PHOSPHOENOLPYRUVATE CARBOXYLASE 4 Phosphoenolpyruvate carboxylase active site 2. Phosphoenolpyruvate carboxylase active site 1. Phosphoenolpyruvate carboxylase [ppc] [O. tauri	0.639608	1.31639	t=0	t=48	0.334793	1.74516	t=72	t=0	0.469985	1.69462	t=72	t=0	0.462919	1.5726	t=72	t=0	22740.6	17596.8	17275	19778.7	21580.8	23672.3	33237.8	37662	21495.6	22470.8	30209.7	36427	19230.4	19720.4	26232.4	30241.8		10136.7	1095.49	331.732	1339.22	2978.66	224.893	1875.45	14886.3	3186.93
520	ot|OT_ostta08g01570|gb|CAL54894.1	ostta08g01570	CAL54894	3	3	184.5	UDP-glucose 4-epimerase C-terminal domain UDP-glucose 4-epimerase C-term subunit galE: UDP-glucose 4-epimerase GalE NAD dependent epimerase/dehydratase family UDP-GLUCOSE 4-EPIMERASE 1 NAD DEPENDENT EPIMERASE/DEHYDRATASE NAD(P)-binding Ros [O. tauri	0.58264	1.16565	t=0	t=24	0.577138	1.13735	t=72	t=24	0.434525	1.3096	t=72	t=24	0.313601	1.51757	t=48	t=0	68643.9	58889.1	62365	67476.6	61912.7	61492	65473.1	69938.1	58016.2	54313.5	66641.8	71128.9	64100.7	82966.4	97277.5	90865.8		15172.5	4310.14	549.538	4224.87	7347.09	6939.32	526.315	7200.59	982.192
521	ot|OT_ostta05g04850|gb|CAL54256.1	ostta05g04850	CAL54256	4	3	155.38	Rhodanese-like domain Rhodanese Homology Domain Rhodanese domain profile. Rhodanese/Cell cycle control phosphatase [O. tauri]	0.136446	2.35294	t=48	t=0	0.0733416	1.97034	t=24	t=72	0.0769333	2.41191	t=24	t=72	0.168005	2.93257	t=24	t=0	135857	272127	319665	316934	165333	195109	126953	99023	158053	218867	132233	90744.3	141102	413793	400337	321804		17990.6	42944.5	14978.3	20369.6	10062.3	19967.9	1736.45	3490.2	17656.2
522	ot|OT_ostta04g03270|gb|CEF97637.1	ostta04g03270	CEF97637	3	3	102.33	1-deoxy-D-xylulose 5-phosphate reductoisomerase, N-terminal Dxp_reductoisomrs Dxr: 1-deoxy-D-xylulose 5-phosphate reductoisomerase 1-deoxy-D-xylulose 5-phosphate reductoisomerase C-terminal DXP reductoisomerase C-terminal domain 1-DEOXY-D- [O. tauri	0.436669	1.2956	t=48	t=24	0.165448	2.24574	t=24	t=72	0.0759637	2.65665	t=24	t=0	0.646903	1.1775	t=48	t=0	162153	148911	192930	191340	158319	303484	157347	135137	142258	377929	183669	167708	165712	183490	195126	182486		10901.2	22490.2	46457.1	3967.65	5493.86	22868.5	39246.5	9076.7	2250.18
523	ot|OT_ostta01g00670|gb|CEF96513.1	ostta01g00670	CEF96513	4	3	332.58	Thioredoxin-like fold Thioredoxin family signature C-terminal domain of 1-Cys peroxiredoxin THIOREDOXIN PEROXIDASE 2-CYS PEROXIREDOXIN BAS1, CHLOROPLASTIC-RELATED Thioredoxin domain profile. [O. tauri]	0.298086	1.3401	t=24	t=72	0.173894	1.60059	t=24	t=0	0.223158	1.50536	t=72	t=0	0.824861	1.03479	t=0	t=24	202398	234755	224788	175177	184002	294512	285035	263965	219148	255978	304634	329896	240455	232371	237346	234798		28723.3	6753.22	19268.9	6061.36	23268.6	8506.25	11667.7	16335	25580.9
524	ot|OT_ostta08g01330|gb|CEG01411.1	ostta08g01330	CEG01411	3	3	144.45	High mobility group box domain Coil high mobility group HMG (high mobility group) box HIGH MOBILITY GROUP PROTEIN 1 SWI/SNF-RELATED CHROMATIN BINDING PROTEIN HMG boxes A and B DNA-binding domains profile. HMG-box [O. tauri]	0.249459	1.23916	t=24	t=0	0.204774	1.66214	t=24	t=0	0.178516	1.43855	t=48	t=0	0.453227	1.30716	t=0	t=24	92297.2	114371	92854.1	107175	106868	177629	152429	156796	114329	162574	164469	160377	109956	84117.7	97492.6	99630.9		7121.11	19857.2	7652.58	20475.3	3729.84	31358.3	15806.6	3061.92	15881
525	ot|OT_ostta03g03150|gb|CEF97165.1	ostta03g03150	CEF97165	3	3	109.02	3'5'-cyclic nucleotide phosphodiesterase, conserved site 3'5'-cyclic nucleotide phosphodiesterase signature Metal dependent phosphohydrolases with conserved 'HD' motif. CYCLIC NUCLEOTIDE PHOSPHODIESTERASE 3'5'-cyclic nucleotide phosphodies [O. tauri	0.300813	1.26834	t=0	t=24	0.477825	1.25772	t=48	t=72	0.319111	1.51427	t=72	t=24	0.408745	1.4394	t=48	t=72	26880	21193	24764.2	21304.2	25086.4	26133.3	29861.7	23742.7	25710.6	24379.6	35474.2	36917.3	21655.7	22920.4	28404.6	19733.7		806.988	2791.87	1394.62	456.054	1934.48	1975.37	66.0805	5622.57	5129.84
526	ot|OT_ostta12g00660|gb|CEF99801.1	ostta12g00660	CEF99801	3	3	108.48	NTF2-like [O. tauri]	0.495356	1.22834	t=0	t=48	0.317431	1.74825	t=48	t=24	0.24753	1.51769	t=48	t=0	0.559952	1.48401	t=48	t=0	67449.8	58995.8	54911.3	60601.9	50484.1	47554.4	83137.2	56819.6	54998.9	65172.2	83471	82886.1	60178.1	70591.1	89304.8	61018.4		4668.69	5987.23	10328	472.14	1207.71	6828.77	19341.6	26057.5	9765.58
527	ot|OT_ostta07g00230|gb|CEF98559.1	ostta07g00230	CEF98559	3	3	147.56	Rhodanese-like domain Rhodanese Homology Domain FAMILY NOT NAMED RHODANESE-LIKE DOMAIN-CONTAINING PROTEIN 9, CHLOROPLASTIC Rhodanese domain profile. Rhodanese/Cell cycle control phosphatase [O. tauri]	0.208406	1.64142	t=48	t=0	0.0695557	6.46053	t=0	t=72	0.0748917	7.86705	t=0	t=72	0.487987	1.83516	t=48	t=0	79870.2	118533	131100	115714	82825.4	42479.5	14113.2	12820.2	97016.3	33475.4	14298	12332	90358.3	101819	165822	120458		16523.3	2994.49	32549.6	10124.5	1881.83	6188.48	95.4158	3918.44	33326.5
528	ot|OT_ostta02g02270|gb|CAL52305.2	ostta02g02270	CAL52305	5	3	366.62	Aminoacyl-tRNA synthetase, class Ic Tyrosyl-tRNA synthetase signature S4 RNA-binding domain tRNA synthetases class I (W and Y) tyrS: tyrosine--tRNA ligase S4 domain TYROSINE--TRNA LIGASE, MITOCHONDRIAL TYROSYL-TRNA SYNTHETASE Aminoacyl-tra [O. tauri	0.570796	1.28627	t=0	t=72	0.430249	1.26389	t=24	t=72	0.750591	1.14357	t=48	t=0	0.499061	1.27997	t=48	t=72	56714.8	53104.8	50338.9	44092.4	64771.5	71764.9	69156.9	56780.8	59430.1	64985.1	67962.8	61866.3	52517.2	60337.5	62106.7	48522.1		11699.1	3624.43	17212.4	3840.75	3706.44	5273.42	6573.9	9105.15	9629.69
529	ot|OT_ostta09g00970|gb|CEF98968.1	ostta09g00970	CEF98968	3	3	128.93	Pyridoxal phosphate-dependent transferase, major region, subdomain 2 CGS Cys/Met metabolism PLP-dependent enzyme CYSTATHIONINE GAMMA-SYNTHASE, CHLOROPLASTIC-RELATED TRANS-SULFURATION ENZYME FAMILY MEMBER PLP-dependent transferases [O. tauri]	0.468624	1.24865	t=72	t=24	0.494533	1.27248	t=72	t=0	0.338337	1.28639	t=24	t=0	0.582849	1.11042	t=24	t=0	52085.4	44579.6	53456.7	55664.3	45521.7	55465.6	50827.3	57925.3	51548.7	66311.8	63923.4	61764.2	42270.4	46937.7	43684.6	46721.9		2541.42	10897.5	5035.71	866.93	5816.2	6417.68	1476.72	12209.5	10127.8
530	ot|OT_ostta18g01550|gb|CEG00767.1	ostta18g01550	CEG00767	3	3	163.58	NmrA-like NmrA-like family SUBFAMILY NOT NAMED NITROGEN METABOLIC REGULATION PROTEIN NMR-RELATED NAD(P)-binding Rossmann-fold domains [O. tauri]	0.641745	1.21109	t=48	t=24	0.140973	1.27622	t=48	t=0	0.708109	1.14301	t=24	t=0	0.351429	1.41257	t=72	t=24	81091	72021.5	87224.5	84137.3	91212.4	105526	116408	112269	96903.4	110761	101140	100862	88026.4	84692	105292	119633		20499.7	14731.7	9489.39	1296.41	13456.8	11804.9	14877.8	7495.74	13655.5
531	ot|OT_ostta13g03020|gb|CEG00234.1	ostta13g03020	CEG00234	4	3	202.64	Rieske iron-sulphur protein Rieske 2Fe-2S subunit signature Ubiquinol cytochrome reductase transmembrane region Rieske_proteo: ubiquinol-cytochrome c reductase, iron-sulfur subunit Rieske [2Fe-2S] domain CYTOCHROME B-C1 COMPLEX SUBUNIT RIE [O. tauri	0.359434	1.26738	t=24	t=72	0.206757	1.34758	t=72	t=0	0.205805	1.30947	t=24	t=0	0.221213	1.31769	t=72	t=24	180721	208152	185086	164238	196405	263670	247195	264672	212020	277633	262621	253747	211133	187834	193290	247507		1168.69	40725.2	6956.94	10063.6	543.856	22917.3	6065	39455.2	27322.2
532	ot|OT_ostta09g02410|gb|CAL55404.1	ostta09g02410	CAL55404	3	3	142.4	Cytochrome b-c1 complex subunit 7 Bc1_14K Ubiquinol-cytochrome C reductase complex 14kD subunit CYTOCHROME B-C1 COMPLEX SUBUNIT 7 UBIQUINOL-CYTOCHROME C REDUCTASE COMPLEX 14 KD PROTEIN MEMBRANE COMPLEX C UBIQUINOL-CYTOCHROME REDUCTASE OXID [O. tauri	0.270067	1.44465	t=24	t=72	0.210202	1.69405	t=72	t=0	0.450068	1.22602	t=72	t=0	0.50365	1.17711	t=0	t=48	161201	198902	148653	137681	151710	223159	214365	257005	172816	204572	196231	211877	175828	173986	149372	175212		6108.31	19376.1	6892.06	21913.3	5940.72	37798.9	12411	39817.3	38785.1
533	ot|OT_ostta16g01740|gb|CEG00381.1	ostta16g01740	CEG00381	3	3	210.25	Region of a membrane-bound protein predicted to be embedded in the membrane. [O. tauri]	0.14763	1.56691	t=0	t=72	0.723199	1.20202	t=48	t=72	0.521999	1.30374	t=48	t=0	0.306533	1.38624	t=0	t=72	107945	107801	85834.5	68890.2	122079	118189	128335	106766	123611	153621	161157	152068	111376	96363.7	100347	80344.3		18718.1	9041	13092.9	1200.78	7003.68	9777.4	38225.6	27961.1	8238.44
534	ot|OT_ostta12g00420|gb|CAL57142.1	ostta12g00420	CAL57142	3	3	171.82	Photosystem II PsbM Photosystem II reaction centre M protein (PsbM) PS_II_psbM: photosystem II reaction center protein PsbM Photosystem II reaction center protein M [psbM]. Photosystem II reaction center protein M, PsbM Region of a membran [O. tauri	0.350254	1.38402	t=72	t=0	0.386766	1.13953	t=24	t=0	0.262284	1.21394	t=24	t=72	0.307024	1.23555	t=72	t=24	585365	712668	804935	810155	625571	712859	696545	659791	660066	779313	670455	641970	757500	718622	749914	887892		29489.2	246584	124270	87143.6	71678.4	8691.51	6233.87	587.357	12786.6
535	ot|OT_ostta06g03370|gb|CAL53621.1	ostta06g03370	CAL53621	3	3	122.37	Protoporphyrinogen oxidase, C-terminal domain Flavin containing amine oxidoreductase proto_IX_ox: protoporphyrinogen oxidase AMINE OXIDASE PROTOPORPHYRINOGEN OXIDASE FAD/NAD(P)-binding domain FAD-linked reductases, C-terminal domain [O. tauri]	0.338195	1.55637	t=24	t=72	0.590136	1.12998	t=0	t=24	0.485927	1.24529	t=0	t=48	0.792017	1.07107	t=0	t=24	78734.5	90137.8	70253.1	57915.3	71993.9	63712.6	66683	65524.6	80308.4	64681.1	64489.6	66526.8	78626.3	73409.2	74233.5	73984.2		11315.3	1670.1	27740.9	10776.2	6829.36	17376.6	19985.5	6822.96	10807
536	ot|OT_ostta10g00290|gb|CEF99266.1	ostta10g00290	CEF99266	3	3	148.48	Sulphate adenylyltransferase PUA-like domain ATP-sulfurylase sopT: sulfate adenylyltransferase ADENYLSULFATE KINASE/SULFATE ADENYLTRANSFERASE SUBFAMILY NOT NAMED PUA domain-like Nucleotidylyl transferase [O. tauri]	0.264851	1.56915	t=0	t=72	0.355841	1.3093	t=72	t=0	0.302854	1.26216	t=0	t=48	0.601426	1.23523	t=0	t=48	199712	174842	137866	127274	176836	189150	183262	231531	211565	176121	167621	199135	189684	164622	153561	155507		36263.1	13119.1	1125.57	13144.7	18275.2	35726.6	33071.3	76412.3	51777.2
537	ot|OT_ostta05g04780|gb|CEF98166.1	ostta05g04780	CEF98166	3	3	301.5	Major facilitator superfamily domain, general substrate transporter Major Facilitator Superfamily ANION TRANSPORTER 6, CHLOROPLASTIC-RELATED SODIUM-DEPENDENT PHOSPHATE TRANSPORTERS Major facilitator superfamily (MFS) profile. MFS general s [O. tauri	0.241608	1.74646	t=0	t=72	0.296505	1.34279	t=72	t=0	0.335628	1.19952	t=72	t=48	0.254524	1.35293	t=0	t=48	480007	415120	292358	274846	422043	463860	437961	566716	440260	465381	422208	506446	498878	401963	368738	475948		83217.1	2737.58	62459.2	31469.7	61542.6	75503.4	10363.3	17556.8	71360.6
538	ot|OT_ostta16g02150|gb|CEG00425.1	ostta16g02150	CEG00425	3	3	103.29	Pyruvate phosphate dikinase, PEP/pyruvate-binding Pyruvate phosphate dikinase, PEP/pyruvate binding domain PHOSPHOENOLPYRUVATE DIKINASE-RELATED ALPHA-GLUCAN WATER DIKINASE 1, CHLOROPLASTIC-RELATED Glutathione synthetase ATP-binding domain- [O. tauri	0.488223	1.44112	t=72	t=24	0.452935	1.66677	t=0	t=48	0.493838	1.33833	t=0	t=48	0.890085	1.09732	t=24	t=72	146189	111955	156369	161340	137288	99904	82367.8	90419.3	116855	87580	87314.2	94099.8	114192	118614	115382	108094		28442.5	23064.5	82113.6	5007.89	54329.4	35986.2	18148.7	13492.2	33541
539	ot|OT_ostta04g00070|gb|CEF97396.1	ostta04g00070	CEF97396	3	3	157.41	Rieske [2Fe-2S Rieske-like [2Fe-2S] domain RIESKE DOMAIN-CONTAINING PROTEIN FERREDOXIN-RELATED Rieske [2Fe-2S] iron-sulfur domain profile. ISP domain Region of a membrane-bound protein predicted to be embedded in the membrane. [O. tauri]	0.302128	1.3369	t=72	t=0	0.334755	1.22011	t=24	t=48	0.402136	1.52575	t=24	t=48	0.420815	1.41544	t=72	t=24	83750.8	96369.6	102203	111967	94257.7	108414	88856.2	91510.6	93432.8	104458	68463.4	87671.8	97934.8	85658.3	88849.6	121245		5239.73	552.027	12902.8	6533.9	11163.4	20961.8	11586.4	2335.24	3207.13
540	ot|OT_ostta05g00800|gb|CAL53836.1	ostta05g00800	CAL53836	3	3	258.22	Photosystem I PsaG/PsaK protein Photosystem I psaG / psaK Photosystem I psaG and psaK proteins signature. [O. tauri]	0.572236	1.31264	t=0	t=72	0.0707803	1.38281	t=24	t=48	0.220247	1.37725	t=0	t=48	0.57647	1.47269	t=0	t=24	2.28147e+06	2.15819e+06	1.82389e+06	1.73808e+06	1.67519e+06	2.15158e+06	1.55594e+06	1.9845e+06	2.14492e+06	1.95379e+06	1.5574e+06	1.81557e+06	2.25732e+06	1.53279e+06	1.86781e+06	1.84895e+06		76942.5	357486	611372	561024	11694.5	52134.3	49282	12620.3	262923
541	ot|OT_ostta04g00300|gb|CAL51431.1	ostta04g00300	CAL51431	3	3	151.94	Tryptophan synthase, alpha chain Tryptophan synthase alpha chain trpA: tryptophan synthase, alpha subunit SER/THR DEHYDRATASE, TRP SYNTHASE TRYPTOPHAN SYNTHASE ALPHA CHAIN-RELATED Tryptophan synthase alpha chain signature. Tryptophan synth [O. tauri	0.425631	1.24796	t=0	t=24	0.938421	1.02529	t=24	t=0	0.483812	1.28973	t=24	t=72	0.569604	1.36241	t=0	t=72	79428.1	63646.3	71002.6	66221	73419.1	75275.8	73739.3	75056.2	67848.5	70535.3	66940.1	54690	72168.8	57419.6	54542.5	52971.3		7111.83	7409.9	10845.5	1681.89	13277.3	18486.1	203.282	4742.48	1168.88
542	ot|OT_ostta01g00270|gb|CEF96478.1	ostta01g00270	CEF96478	3	3	113.26	Peptidyl-prolyl cis-trans isomerase, FKBP-type, domain FKBP-type peptidyl-prolyl cis-trans isomerase PEPTIDYL-PROLYL CIS-TRANS ISOMERASE PEPTIDYL-PROLYL CIS-TRANS ISOMERASE FKBP16-3, CHLOROPLASTIC FKBP-type peptidyl-prolyl cis-trans isomer [O. tauri	0.706323	1.13188	t=24	t=0	0.513944	1.59999	t=72	t=0	0.829932	1.09481	t=24	t=0	0.567454	1.17492	t=48	t=0	151621	171617	164928	165400	144635	161618	196935	231414	164189	179756	175440	178985	160480	174365	188551	168880		17147.7	31107.1	4657.9	31166.1	2844.48	21323.9	8842.16	108367	6026.69
543	ot|OT_ostta10g01745|gb|CEF99369.1	ostta10g01745	CEF99369	3	3	165.57	Tetratricopeptide-like helical TPR-like Region of a membrane-bound protein predicted to be embedded in the membrane. [O. tauri]	0.519035	1.32362	t=24	t=48	0.255494	1.55994	t=72	t=0	0.122894	1.31106	t=72	t=24	0.833668	1.08872	t=72	t=0	126289	137181	103641	110983	124422	163120	176070	194091	157639	155780	168624	204237	123912	128641	129319	134906		25743.3	10515.1	18417.4	20653.9	9340.57	31594.1	7710.93	1591.46	2817.31
544	ot|OT_ostta15g01830|gb|CEG01790.1	ostta15g01830	CEG01790	3	3	123.77	ml(eIF3b eIF3 Preinitiation complex (PIC)-from:Ot15g01870)gb(Eukaryotic translation initiation factor 3 subunit B) Coil RNA recognition motif Transl_init_eIF3b Eukaryotic translation initiation factor eIF2A RNA recognition motif. (a.k.a. R [O. tauri	0.873279	1.07944	t=0	t=48	0.312219	1.23891	t=72	t=48	0.541803	1.38061	t=72	t=0	0.739996	1.17075	t=0	t=24	46077.4	43665.3	42686.4	45948.3	37796	34249.5	32839	40684.7	34174.5	36390.6	35222.6	47181.8	43996.8	37580.1	42796.9	42561.4		7340.81	8822.14	5637.72	13965.1	1631.01	1221.45	5379.47	6726	2977.9
545	ot|OT_ostta02g01210|gb|CEG00966.1	ostta02g01210	CEG00966	3	3	232.51	Ribosomal protein L7Ae conserved site High mobility group-like nuclear protein signature Ribosomal protein L7A/RS6 family signature Ribosomal protein L7Ae/L30e/S12e/Gadd45 family RIBOSOMAL PROTEIN L7AE FAMILY MEMBER Ribosomal protein L7Ae [O. tauri]	0.483576	1.65408	t=0	t=24	0.1658	1.31762	t=72	t=24	0.313362	1.49162	t=48	t=0	0.817223	1.42824	t=48	t=24	241594	146060	176994	239192	172136	158126	175318	208350	117049	160183	174592	171229	147995	127982	182788	173682		98940.4	55316.7	4696.17	17564.8	3266.18	13758.5	14883.6	613.886	31629.9
546	ot|OT_ostta12g00250|gb|CEF99767.1	ostta12g00250	CEF99767	3	3	165.93	Chlorophyll A-B binding protein Chlorophyll a-b binding protein Region of a membrane-bound protein predicted to be embedded in the membrane. [O. tauri]	0.256444	1.46148	t=0	t=72	0.314631	1.3924	t=24	t=0	0.417991	1.24339	t=24	t=48	0.401734	1.21334	t=72	t=48	105205	98610.9	85080.6	71985	103471	144073	126393	140866	123050	142738	114797	130781	120598	111207	103534	125622		1549.68	4530.92	7625.49	11582.2	3847.01	17584.9	27548	6752.97	9538.66
547	ot|OT_ostta04g03520|gb|CEF97651.1;ot|OT_ostta09g02360|gb|CEF99069.1	ostta04g03520	CEF97651	3	3	144.73	Adenylate kinase Adenylate kinase signature Adenylate kinase, active site lid adk: adenylate kinase NUCLEOTIDE KINASE Adenylate kinase signature. Adenylate kinase [adk]. P-loop containing nucleoside triphosphate hydrolases [O. tauri]	0.41829	1.36098	t=48	t=72	0.119722	1.66784	t=72	t=0	0.182778	1.62376	t=72	t=0	0.688077	1.19667	t=48	t=24	61774	64142.5	64208.3	47177.9	61261.2	71429.1	90047.9	102174	57653.3	75562.1	65413.9	93615.2	56250.4	50144	60006	54520		16186	8464.87	7565.12	5674.83	4015.27	3685.35	5846.32	8332.08	7214.33
548	ot|OT_ostta03g04050|gb|CEF97235.1	ostta03g04050	CEF97235	3	3	177.88	Region of a membrane-bound protein predicted to be embedded in the membrane. [O. tauri]	0.323104	1.44798	t=0	t=72	0.415186	1.35421	t=48	t=0	0.333884	1.37946	t=72	t=0	0.27088	1.3365	t=48	t=0	101984	89829.5	73249.4	70432	87333.9	116253	118268	114031	88095.3	106166	113329	121524	74224.4	89808.4	99200.9	85544.5		27154.8	6938.51	19965.4	703.094	21696.5	1677.98	35125.1	2819.15	13349.1
549	ot|OT_ostta03g03370|gb|CEF97183.1	ostta03g03370	CEF97183	3	3	123.04	DoxX-like family Region of a membrane-bound protein predicted to be embedded in the membrane. [O. tauri]	0.134994	1.46314	t=0	t=72	0.387073	1.31782	t=72	t=0	0.689502	1.13389	t=24	t=72	0.537187	1.41666	t=0	t=72	145078	135656	104883	99155.9	136022	166235	175761	179252	187151	187965	173998	165770	164341	124083	123155	116006		23249.1	4951.19	11589.2	15232.3	14090.8	23331	13090.2	23352.5	36886.7
550	ot|OT_ostta02g04115|gb|CEG01176.1	ostta02g04115	CEG01176	3	3	215.85	hypothetical protein Coil [O. tauri]	0.379811	1.19398	t=72	t=0	0.542613	1.14475	t=24	t=72	0.464714	1.28362	t=72	t=0	0.877606	1.08322	t=48	t=24	64154.3	65959	70072.2	76599.2	84074.7	88990.6	88210.2	77738.2	78295.3	85961.9	99391.6	100501	66362.1	63933.7	69254.6	64834.2		2350.03	6258.73	3461.61	14851.8	7988.63	162.989	12593.6	167.326	23400.3
551	ot|OT_ostta03g05170|gb|CEF97323.1	ostta03g05170	CEF97323	4	3	129.68	Peptidase M3B, oligopeptidase F, N-terminal Peptidase family M3 Oligopeptidase F PROTEASE M3 THIMET OLIGOPEPTIDASE-RELATED SUBFAMILY NOT NAMED Metalloproteases (""zincins""), catalytic domain [O. tauri]	0.641792	1.62762	t=72	t=0	0.422851	2.20685	t=0	t=24	0.282391	3.33412	t=0	t=72	0.40242	3.75471	t=24	t=0	919699	1.08744e+06	1.07457e+06	1.49692e+06	677206	306866	602965	321574	868548	272669	673511	260503	571428	2.14555e+06	1.63345e+06	1.07546e+06		32798.1	822495	111091	406408	135111	203366	25936.2	344550	34361.2
552	ot|OT_ostta05g00220|gb|CAL53778.1	ostta05g00220	CAL53778	3	3	160.61	Hydroxy monocarboxylic acid anion dehydrogenase, HIBADH-type NAD-binding of NADP-dependent 3-hydroxyisobutyrate dehydrogenase NAD binding domain of 6-phosphogluconate dehydrogenase 3-HYDROXYISOBUTYRATE DEHYDROGENASE-RELATED GLYOXYLATE/SUCC [O. tauri	0.255833	1.16776	t=48	t=24	0.811242	1.07418	t=0	t=24	0.677554	1.12539	t=0	t=72	0.30943	1.17519	t=48	t=24	176557	175188	204577	187783	176239	164068	172759	175390	180464	177137	167571	160356	164085	162552	191030	175674		7732.72	9899.8	4845.43	14211.2	552.714	15125.6	13952.8	44488.6	35999.9
553	ot|OT_ostta10g02260|gb|CEF99397.1	ostta10g02260	CEF99397	3	3	235.06	[O. tauri]	0.415754	1.27062	t=72	t=0	0.327086	1.19724	t=0	t=72	0.476914	1.15249	t=24	t=72	0.678343	1.19001	t=24	t=72	538615	653318	656663	684376	582856	533286	573547	486833	569879	581952	557545	504952	670009	793110	711760	666474		63957.3	56269.1	101908	23536.7	17754.3	53545.8	24664.8	13954.3	64973.7
554	ot|OT_ostta08g02470|gb|CAL54979.1	ostta08g02470	CAL54979	3	3	219.22	Phosphoglycerate mutase, 2,3-bisphosphoglycerate-independent IPGAM Metalloenzyme superfamily pgm_bpd_ind: 2,3-bisphosphoglycerate-independent phosphoglycerate mutase BPG-independent PGAM N-terminus (iPGM_N) COFACTOR-INDEPENDENT PHOSPHOGLYC [O. tauri	0.326126	1.73303	t=0	t=72	0.297712	1.57838	t=72	t=24	0.749451	1.11186	t=72	t=0	0.333172	1.10295	t=48	t=0	68312.3	45344.1	54906.6	39417.8	64628.8	53113.4	55273.6	83833.3	54466.2	57350	58013.4	60558.6	49190.1	49257.6	54254.1	52460.9		18647.6	1043.96	12374.5	3771.71	13598.5	1648.23	15392.3	1443.77	12054.9
555	ot|OT_ostta10g00300|gb|CEF99267.1	ostta10g00300	CEF99267	4	3	153.2	Chaperonin Cpn60 Coil 60kDa chaperonin signature TCP-1/cpn60 chaperonin family GroEL: chaperonin GroL CHAPERONIN Chaperonins cpn60 signature. 60 kDa chaperonin [groL]. GroEL-intermediate domain like GroEL equatorial domain-like GroEL apica [O. tauri	0.724807	1.15444	t=24	t=48	0.435248	1.33543	t=48	t=0	0.26745	1.66691	t=72	t=48	0.385187	1.24946	t=0	t=24	125112	129789	112426	115058	126339	142126	168717	147974	145529	157972	139092	231855	150413	120382	124661	123025		3641.47	38562.2	14841.7	3521.71	20230.2	15226.4	13113.9	18148.9	24216.6
556	ot|OT_ostta08g01410|gb|CEG01420.1	ostta08g01410	CEG01420	3	3	166.56	Region of a membrane-bound protein predicted to be embedded in the membrane. [O. tauri]	0.40885	1.20342	t=48	t=0	0.326176	1.23675	t=0	t=48	0.131325	1.18801	t=0	t=48	0.28219	1.44509	t=72	t=24	93956.5	102007	113069	105331	120521	108622	97449.5	105032	117410	113084	98829.2	99490.8	104080	86719.6	109619	125318		1888.41	13099.7	18334.7	21068.8	10270.9	884.669	6600.74	7508.2	16331.1
557	ot|OT_ostta07g01540|gb|CEF98650.1	ostta07g01540	CEF98650	3	3	112.19	Tetrahydrofolate dehydrogenase/cyclohydrolase, conserved site Tetrahydrofolate dehydrogenase/cyclohydrolase family signature Tetrahydrofolate dehydrogenase/cyclohydrolase, NAD(P)-binding domain Tetrahydrofolate dehydrogenase/cyclohydrolase [O. tauri	0.514577	1.14203	t=24	t=72	0.343569	1.30781	t=48	t=24	0.382352	1.61928	t=72	t=0	0.418426	1.6128	t=0	t=72	86355.2	87155	79178.6	76316.1	96696.9	92219.3	120605	109068	95582.5	104930	104838	154775	89565.4	60126.6	69442.4	55534.1		13152.5	2299.22	16148.4	9923.77	6841.08	639.829	11137.5	26380	4137.4
558	ot|OT_ostta08g01650|gb|CEG01439.1	ostta08g01650	CEG01439	3	3	100.87	GHMP kinase, C-terminal domain Homoserine kinase signature GHMP kinases N terminal domain GHMP kinases C terminal thrB: homoserine kinase HOMOSERINE/4-DIPHOSPHOCYTIDYL-2-C-METHYL-D-ERYTHRITOL KINASE 3-HYDROXY-3-METHYLGLUTARYL-COENZYME A RE [O. tauri	0.266203	1.28396	t=0	t=72	0.757583	1.1003	t=24	t=48	0.775063	1.19806	t=48	t=24	0.441416	1.36911	t=0	t=24	58445.1	55326.2	48356	45519.4	63059.8	67492.6	61340	65905.5	65249.5	63010.1	75489.9	71981	59638.3	43559.8	53544.7	52804.1		1639.5	1769.8	6580.18	57.1111	531.679	8941.1	4649.99	15905.7	9547.74
559	ot|OT_ostta10g02160|gb|CEF99390.1	ostta10g02160	CEF99390	3	3	130.86	Pleckstrin homology-like domain Ran-binding domain RanBP1 domain RAN BINDING PROTEIN Ran binding domain type 1 profile. PH domain-like [O. tauri]	0.422052	1.26978	t=0	t=72	0.472652	1.1134	t=72	t=24	0.684459	1.08593	t=48	t=24	0.887604	1.10835	t=48	t=24	121078	108761	112801	95353.1	131878	123982	125924	138042	116185	116125	126103	123544	117636	113085	125338	116167		11253.1	8972.68	18269.7	645.117	12276.4	26626.1	8158.39	14691.2	3096.04
560	ot|OT_ostta05g03120|gb|CEF98038.1	ostta05g03120	CEF98038	4	3	213.5	High mobility group box domain HMG (high mobility group) box HMG boxes A and B DNA-binding domains profile. HMG-box [O. tauri]	0.531025	1.43997	t=0	t=72	0.110629	1.80875	t=72	t=0	0.174939	1.6733	t=24	t=0	0.464778	1.98914	t=0	t=24	74076.5	70394.5	67984.8	51442.9	77978.8	137710	105173	141044	89184.4	149232	118792	121530	77271.1	38846.5	60861.9	74890.3		3793.79	22895.5	18037.5	891.51	1282.16	23840.7	4989.4	9676.19	8717.35
561	ot|OT_ostta04g04020|gb|CEF97684.1	ostta04g04020	CEF97684	4	3	197.16	Band 7 protein Prohibitin signature prohibitin homologues SPFH domain / Band 7 family PROHIBITIN Band 7/SPFH domain [O. tauri]	0.349219	1.29428	t=0	t=72	0.344972	1.30026	t=72	t=0	0.421111	1.29017	t=72	t=0	0.536588	1.23849	t=0	t=24	111546	110754	89410.6	86184	111411	134006	135100	144864	117862	136573	150493	152063	118837	95953.1	100852	109282		9744.95	16015.3	28863	4502.75	2024.6	19157.5	24143.7	3289.17	31230.5
562	ot|OT_ostta04g04420|gb|CAL51859.1	ostta04g04420	CAL51859	3	3	258.33	Fructose-bisphosphate aldolase, class-I Fructose-bisphosphate aldolase class-I FRUCTOSE-BISPHOSPHATE ALDOLASE Aldolase [O. tauri]	0.559794	1.23115	t=0	t=48	0.615863	1.18831	t=72	t=0	0.617058	1.18598	t=24	t=0	0.185987	1.22557	t=24	t=0	227150	185414	184501	189330	212180	228991	226840	252136	211834	251231	215882	231822	185455	227288	225433	196873		37947.6	33689.6	26018.8	13959.1	2136.96	13811.8	7910.99	60494.9	10200.9
563	ot|OT_ostta19g00460|gb|CAL58403.1;ot|OT_ostta02g05490|gb|CEG01304.1	ostta19g00460	CAL58403	3	3	110.45	C-methyltransferase C-methyltransferase C-terminal domain Methyltransferase domain S-adenosyl-L-methionine-dependent methyltransferases [O. tauri]	0.220064	1.2364	t=72	t=0	0.297073	1.61519	t=0	t=48	0.386166	1.43842	t=0	t=72	0.159719	1.70177	t=48	t=0	53445.7	53531.6	64870.7	66080.1	58199.6	52287.5	36032.6	42985.3	56815.3	54407.2	44612.6	39498.4	47621.3	63551.2	81040.5	73434.1		2392.02	3527.94	4044.1	2160.05	2234.48	10692.2	12242.8	7987.95	9251.56
564	ot|OT_ostta09g02860|gb|CEF99106.1	ostta09g02860	CEF99106	3	3	217.53	Peptidase M41 Peptidase family M41 METALLOPROTEASE M41 FTSH ATP-DEPENDENT ZINC METALLOPROTEASE FTSH 1, CHLOROPLASTIC-RELATED FtsH protease domain-like [O. tauri]	0.549007	1.2213	t=48	t=0	0.620693	1.17067	t=72	t=0	0.701901	1.07635	t=24	t=48	0.350506	1.32867	t=0	t=24	200089	227220	244367	239099	245366	277484	265814	287243	284917	292827	272055	275963	250331	188408	200837	221898		15506.8	61383.6	16420.4	2641.1	15709.9	5576.8	7108.8	76718.6	6578.58
565	ot|OT_ostta07g03650|gb|CEF98820.1	ostta07g03650	CEF98820	2	2	140.78	ml(S28 cytoplasmic small ribosome subunit-from:Ot07g03500)gb(Ribosomal protein S28e) 40S RIBOSOMAL PROTEIN S28 Ribosomal protein S28e signature. 30S ribosomal protein S28e [rps28e]. Nucleic acid-binding proteins [O. tauri]	0.168676	2.19593	t=0	t=72	0.102404	2.72961	t=0	t=24	0.0809445	3.00659	t=0	t=72	0.222001	2.58816	t=0	t=72	170354	114211	109697	77577.3	142173	52085.6	55526.2	58634.3	154277	60916.4	59042.5	51313	145953	72209.6	76264.6	56392.4		26587.8	13348.1	13892.1	4160.29	17779.5	1814.86	10360.6	1018.13	4969.74
566	ot|OT_ostta11g02500|gb|CEF99689.1	ostta11g02500	CEF99689	2	2	113.68	ml(L38 cytoplasmic large ribosome subunit-from:Ot11g02670)gb(Ribosomal protein L38e) Ribosomal L38e protein family 60S RIBOSOMAL PROTEIN L38 [O. tauri]	0.233139	1.68278	t=0	t=72	0.0641112	2.46364	t=0	t=72	0.0636364	2.6605	t=0	t=48	0.169026	2.84961	t=0	t=72	220805	208506	165830	131215	186842	79801.7	77512	75839.6	202670	99763.8	76177.3	83694	202947	134278	95527	71219.5		35797.1	26154.4	22751.6	14759.2	3748.29	8270.75	2876.42	1367.07	38011.1
567	ot|OT_ostta04g00760|gb|CEF97446.1	ostta04g00760	CEF97446	2	2	56.32	vWA-like Region of a membrane-bound protein predicted to be embedded in the membrane. [O. tauri]	0.366551	1.84113	t=72	t=0	0.191807	2.1291	t=48	t=0	0.165543	1.87851	t=48	t=0	0.131929	2.76835	t=72	t=0	13551.6	19885.6	21018.5	24950.4	17315.1	27708.7	36865.6	34410.5	18035.9	28086.7	33880.6	33194.6	14582	25691.6	31879.2	40367.9		1384.64	8674.39	9970.58	1125.18	2079.34	4327.16	8160.9	14801.5	2354.42
568	ot|OT_ostta15g01180|gb|CEG01743.1	ostta15g01180	CEG01743	2	2	136.83	ml(L27A cytoplasmic large ribosome subunit-from:Ot15g01190)gb(Ribosomal protein L15, conserved site) Ribosomal protein L18e/L15 60S RIBOSOMAL PROTEIN L27A Ribosomal protein L15 signature. Ribosomal proteins L15p and L18e [O. tauri]	0.31075	1.63982	t=0	t=72	0.122828	3.01646	t=0	t=48	0.132744	2.94897	t=0	t=48	0.174479	2.6337	t=0	t=72	550146	428846	389735	335493	471853	203252	156426	183422	526016	240533	178373	194307	541102	284786	228340	205454		34699.8	22320	101477	48058.4	49217.7	21234.1	29802.8	9197.74	130434
569	ot|OT_ostta16g00070|gb|CEG00244.1	ostta16g00070	CEG00244	2	2	117.52	ml(S27 cytoplasmic small ribosome subunit-from:Ot16g00060)gb(Ribosomal protein S27e, zinc-binding domain) 40S RIBOSOMAL PROTEIN S27 Ribosomal protein S27e signature. 30S ribosomal protein S27e [rps27e]. Zn-binding ribosomal proteins [O. tauri]	0.28354	1.91973	t=0	t=72	0.105287	4.47705	t=0	t=72	0.114247	3.50216	t=0	t=72	0.197996	3.62104	t=0	t=72	229396	218590	146568	119494	202783	58797.9	58906.7	45293.8	219239	91869.3	66292.2	62601	240980	129688	80343.8	66549.8		72524.7	19394.1	52903.4	10309.3	21424.2	1851.6	20465.2	7034.05	17571.7
570	ot|OT_ostta01g04170|gb|CEF96760.1	ostta01g04170	CEF96760	2	2	106.95	Domain of unknown function DUF1995 Domain of unknown function (DUF1995) [O. tauri]	0.359302	1.71941	t=0	t=72	0.131216	2.06329	t=0	t=48	0.107087	2.69359	t=0	t=48	0.330525	1.9211	t=0	t=72	234847	190883	141579	136586	223551	116707	108347	119927	273924	123841	101695	115124	210002	143690	150246	109314		59479.3	39851.2	11429.1	26554.7	21829.6	4094.82	10517	15020.7	19854.1
571	ot|OT_ostta06g00150|gb|CEF98198.1	ostta06g00150	CEF98198	2	2	93.24	Lactate dehydrogenase/glycoside hydrolase, family 4, C-terminal Lac_mal_DH lactate/malate dehydrogenase, alpha/beta C-terminal domain MalateDH-SF1: malate dehydrogenase lactate/malate dehydrogenase, NAD binding domain MALATE DEHYDROGENASE [O. tauri]	0.25402	1.50727	t=72	t=24	0.200263	1.8214	t=72	t=0	0.185384	1.74929	t=48	t=0	0.206119	1.75717	t=72	t=0	50453.5	43440.2	63307.1	65476.2	57742.9	73736.8	100737	105173	53719.8	77099.3	93971.6	93108.7	43820.7	49117.7	69815.6	77000.4		9418.04	9714.86	992.822	1398.22	5660.18	7633.1	605.108	20719.9	10753.3
572	ot|OT_ostta11g02380|gb|CEF99682.1	ostta11g02380	CEF99682	2	2	189.85	ml(S19 cytoplasmic small ribosome subunit-from:Ot14gS19)gb(Ribosomal protein S19e) 40S RIBOSOMAL PROTEIN S19 ""Winged helix"" DNA-binding domain [O. tauri]	0.14559	2.05455	t=0	t=72	0.115618	3.92945	t=0	t=72	0.123585	2.80961	t=0	t=48	0.0876351	3.91731	t=0	t=72	990578	875140	650111	482138	694461	229431	320737	176732	748805	314229	266515	333843	803306	507806	286766	205066		8893.44	155254	10508.9	87304.9	100318	72255.3	130797	15007.2	61964.4
573	ot|OT_ostta14g01840|gb|CEG02103.1	ostta14g01840	CEG02103	3	2	93.17	Lysine-tRNA ligase, class II Coil Lysyl-tRNA synthetase signature OB-fold nucleic acid binding domain tRNA synthetases class II (D, K and N) lysS_bact: lysine--tRNA ligase ASPARTYL/LYSYL-TRNA SYNTHETASE LYSINE--TRNA LIGASE Aminoacyl-transf [O. tauri	0.0784276	1.6063	t=0	t=48	0.272526	1.54807	t=0	t=24	0.148973	1.60534	t=0	t=24	0.319715	1.54834	t=0	t=24	31484.5	21828.8	19600.6	22391.9	30694.9	19827.8	22581.3	20700	28522.1	17767	23318.3	21991.2	25135.4	16233.8	19574.5	19964.8		1561.66	1064.7	10.4583	1972.6	7254.76	4897.66	222.426	5037.83	3885.66
574	ot|OT_ostta03g03040|gb|CEF97157.1	ostta03g03040	CEF97157	2	2	67.67	Fatty acid desaturase, type 1 PROTEIN FAT-1 FATTY ACID DESATURASE 2 Region of a membrane-bound protein predicted to be embedded in the membrane. [O. tauri]	0.19716	3.59048	t=0	t=48	0.092619	11.5126	t=0	t=72	0.233914	16.8256	t=0	t=72	0.131948	5.21781	t=0	t=72	27116.5	19421.7	7552.32	12052.7	31628.8	2986.89	2930.72	2747.32	33854.5	4005.96	3863.94	2012.08	41507.3	11672.1	9603.73	7954.94		6643.95	4573.35	2017.63	1147.42	4231.85	397.886	1041.89	1107.9	12586.8
575	ot|OT_ostta13g02930|gb|CEG00227.1	ostta13g02930	CEG00227	2	2	98.56	ml(eIF3h eIF3 Preinitiation complex (PIC)-from:Ot13g03050)gb(Eukaryotic translation initiation factor 3 subunit H) JAB1/Mov34/MPN/PAD-1 ubiquitin protease EUKARYOTIC TRANSLATION INITIATION FACTOR 3 -RELATED EUKARYOTIC TRANSLATION INITIATIO [O. tauri	0.156374	1.64344	t=0	t=72	0.328459	2.18131	t=0	t=72	0.222331	1.86295	t=0	t=72	0.0911641	2.0761	t=0	t=72	42872.3	36159	36208.6	26086.8	38027.2	25015.8	18919.8	17433.2	34325.7	22316.4	23868.7	18425.5	36585.2	24645.9	19653.8	17622.1		9918.24	4365.06	2115.65	4063.18	1198.55	2814.57	10193.5	1064.21	3174.24
576	ot|OT_ostta09g03150|gb|CEF99132.1	ostta09g03150	CEF99132	2	2	66.31	ml(L18 cytoplasmic large ribosome subunit-from:Ot09g03150)gb(Ribosomal protein L18e, conserved site) Ribosomal protein L18e/L15 60S RIBOSOMAL PROTEIN L18 Ribosomal protein L18e signature. Ribosomal proteins L15p and L18e [O. tauri]	0.38912	1.55175	t=0	t=72	0.0331263	3.80186	t=0	t=48	0.221586	4.58439	t=0	t=48	0.167401	2.56232	t=0	t=48	216380	166378	170441	139443	183809	54515.8	48347.2	48797.3	164875	67710.2	35964.4	45027.8	179332	103901	69988.1	73077.9		32521.9	31783.8	42491.2	11087.7	11916.9	2520.82	1262.52	495.858	13251
577	ot|OT_ostta06g00270|gb|CEF98205.1	ostta06g00270	CEF98205	2	2	79.21	Region of a membrane-bound protein predicted to be embedded in the membrane. [O. tauri]	0.372415	1.8985	t=72	t=0	0.156976	2.92106	t=72	t=0	0.227391	2.47736	t=72	t=0	0.14332	3.27263	t=72	t=0	28199.5	33991.2	40785	53536.6	27153.5	35669.2	49692.1	79317	27379.7	42691.6	45776.4	67829.3	26915.7	35630.8	47953.3	88085.2		5614.39	17640.2	29041.3	18997.6	13658.3	17382.9	32503.4	22881.1	16566
578	ot|OT_ostta02g04390|gb|CEG01197.1	ostta02g04390	CEG01197	3	2	140.81	ml(L15 cytoplasmic large ribosome subunit-from:Ot02g06810)gb(Ribosomal protein L15e, conserved site) Ribosomal L15 RIBOSOMAL PROTEIN L15 Ribosomal protein L15e signature. Ribosomal proteins S24e, L23 and L15e [O. tauri]	0.288417	1.57422	t=0	t=72	0.0898501	4.61622	t=0	t=48	0.0875753	4.00443	t=0	t=72	0.256532	2.2329	t=0	t=72	124703	79604.3	89909.8	79215.7	89094.3	27426.7	19300.3	22099.9	86236.6	24887.7	23547.7	21535.3	89682.3	68795.3	45645.5	40164.1		13974.9	13108.8	26470	4564.99	35600.7	9514.66	3186.56	2922.9	18602.8
579	ot|OT_ostta18g00630|gb|CEG00700.1	ostta18g00630	CEG00700	2	2	152.07	Ribosomal protein L22, bacterial/chloroplast-type Ribosomal protein L22p/L17e rplV_bact: ribosomal protein L22 CHLOROPLAST 50S RIBOSOMAL PROTEIN L22-RELATED [O. tauri]	0.20012	1.42786	t=24	t=72	0.0803416	3.4329	t=0	t=72	0.109111	3.4405	t=0	t=72	0.126728	4.59012	t=0	t=72	73138.3	75658.1	56313.8	52987	79586	49359.2	27431.4	23183.3	116183	48610.3	37553.5	33769.3	98333.7	50680.8	28062.9	21422.9		1523.09	5349.69	6258.93	2883.04	9600.65	3352.64	651.766	2668.88	5418.3
580	ot|OT_ostta02g00810|gb|CAL52091.2	ostta02g00810	CAL52091	2	2	100.48	IMP dehydrogenase / GMP reductase, conserved site Domain in cystathionine beta-synthase and other proteins. IMPDH CBS domain IMP dehydrogenase / GMP reductase domain IMP_dehydrog: inosine-5'-monophosphate dehydrogenase INOSINE-5'-MONOPHOSP [O. tauri	0.341793	1.45643	t=72	t=0	0.134964	1.802	t=72	t=0	0.256852	1.68686	t=72	t=0	0.219935	1.76964	t=72	t=0	96068	101865	123922	139917	99714.8	102434	118654	179686	99851	108311	118282	168434	94228.5	95190.8	94504.5	166750		31047.1	49697.5	52775.5	20254.6	49921.8	52800.8	62031.2	63726.4	56615.7
581	ot|OT_ostta02g03140|gb|CAL52428.1	ostta02g03140	CAL52428	2	2	119.47	ml(S20 chloroplastic small ribosome subunit-from:Ot02g05530)gb(Ribosomal protein S20) RIBOSOMAL S20 30S RRNA-BINDING RNA-BINDING RIBONUCLEOPROTEIN S20P SUBUNIT CHLOROPLAST DIRECT 30S ribosomal protein S20 [rpsT]. [O. tauri]	0.50856	1.21994	t=0	t=72	0.0976782	2.10604	t=0	t=72	0.0891185	1.73773	t=0	t=72	0.0940107	2.96681	t=0	t=72	265360	244142	233986	217519	247967	152402	131687	117741	256257	173749	149956	147466	263300	147883	104574	88748.3		31099.2	19435.2	58248.4	9365.43	3676.29	12540.1	8457.44	21868.1	10835.5
582	ot|OT_ostta01g00090|gb|CEF96468.1	ostta01g00090	CEF96468	2	2	77.33	Ribonucleotide reductase R1 subunit, N-terminal Ribonucleotide reductase large chain signature NrdE_NrdA: ribonucleoside-diphosphate reductase, alpha subunit Ribonucleotide reductase, all-alpha domain Ribonucleotide reductase, barrel domai [O. tauri	0.4316	1.36248	t=24	t=0	0.185613	2.20433	t=24	t=0	0.180798	2.1082	t=48	t=0	0.368264	1.7378	t=48	t=0	17549.1	23910.3	22492.7	23165.4	21053.3	46408.2	36918.1	28651.6	19759.3	39783.4	41656.5	29600.4	17737.8	29953.4	30824.9	28326.2		248.928	2608.75	4815.33	3000.45	922.932	13609.7	4898.29	4826.38	547.942
583	ot|OT_ostta01g02825|gb|CEF96661.1	ostta01g02825	CEF96661	2	2	109.85	Nucleotide-binding, alpha-beta plait RNA recognition motif RNA recognition motif. (a.k.a. RRM, RBD, or RNP domain) Eukaryotic RNA Recognition Motif (RRM) profile. RNA-binding domain, RBD [O. tauri]	0.374665	1.3253	t=72	t=24	0.212664	2.19333	t=72	t=0	0.055908	2.64563	t=72	t=0	0.179766	2.03138	t=72	t=0	49464.7	49106.4	50699	65080.8	65450.9	85291.2	112937	143555	47685.7	100980	115175	126159	50024.1	55490.6	69578.7	101618		13795.6	3122.04	945.323	2992.94	4313.61	28961.1	6207.06	11897.2	7082.64
584	ot|OT_ostta15g00930|gb|CEG01717.1	ostta15g00930	CEG01717	3	2	165.22	ml(S5 chloroplastic small ribosome subunit-from:Ot15gcS5)gb(Ribosomal protein S5, N-terminal) Ribosomal protein S5, N-terminal domain rpsE_bact: ribosomal protein S5 Ribosomal protein S5, C-terminal domain RIBOSOMAL S SUBUNIT S5 double str [O. tauri	0.523583	1.21592	t=0	t=72	0.201483	2.28335	t=0	t=72	0.0918379	2.19887	t=0	t=48	0.301996	1.90306	t=0	t=72	214988	179585	193077	176811	205708	106006	92379.3	90090.6	190218	126655	86507.2	86721.9	210277	148540	115296	110494		11635.3	51021.1	28069.9	12803.3	14049.6	12751.4	15596.9	23931.7	7677.66
585	ot|OT_ostta02g00890|gb|CAL52103.2	ostta02g00890	CAL52103	2	2	84.47	ml(L36 cytoplasmic large ribosome subunit-from:Ot02g01800)gb(Ribosomal protein L36e) 60S RIBOSOMAL PROTEIN L36 Ribosomal protein L36e signature. [O. tauri]	0.778524	1.05849	t=0	t=24	0.0679205	2.66552	t=0	t=48	0.0714808	2.83476	t=0	t=48	0.306375	1.83061	t=0	t=48	144618	136627	143865	140974	132139	52411.9	49573.4	62812	136510	62324.2	48155.7	55735.8	152008	89497.1	83036.7	94932.1		14711.2	62904.7	48149.2	14543.3	45988.4	25849.3	18467.8	25816.3	52739.5
586	ot|Rpl14|gb|CAL36362.1	Rpl14	CAL36362	2	2	118.75	Rpl14 rplN_bact: ribosomal protein L14 Ribosomal protein L14p/L23e 50S RIBOSOMAL PROTEIN L14, CHLOROPLASTIC 50S/60S RIBOSOMAL PROTEIN L14/L23 Ribosomal protein L14 signature. 50S ribosomal protein L14 [rplN]. [O. tauri]	0.233069	1.75265	t=0	t=72	0.0816952	2.9163	t=0	t=72	0.181624	1.87527	t=0	t=72	0.124762	5.714	t=0	t=72	84875.8	72375.8	65521.7	48427.2	84113.9	42815.2	34641.1	28842.7	66085.4	48259.5	40670.9	35240.4	71079.9	38603.3	25927.2	12439.6		16821	2424.18	14893.9	1838.94	17351.8	4369.2	1923.56	316.293	6896.79
587	ot|Rpl20|gb|CAL36380.1	Rpl20	CAL36380	2	2	131.58	Rpl20 Ribosomal protein L20 signature rplT_bact: ribosomal protein L20 39S RIBOSOMAL PROTEIN L20 RIBOSOMAL RRNA-BINDING RNA-BINDING RIBONUCLEOPROTEIN L20 50S L20 CHLOROPLAST BACTERIAL ORGANELLE 50S ribosomal protein L20 [rplT]. RPL2p_RPL2a [O. tauri	0.299216	2.08432	t=0	t=72	0.0711888	2.67062	t=0	t=72	0.165353	2.84595	t=0	t=72	0.0948101	8.10992	t=0	t=72	253156	210797	173894	121457	239380	135578	92789.3	89634.6	290654	129913	116258	102129	244295	128124	65394.5	30123		65749.8	39752	38154	8845.43	1146.83	3651.09	3005.57	10910.1	52534.9
588	ot|OT_ostta10g02015|gb|CEF99382.1	ostta10g02015	CEF99382	2	2	102.49	ml(L31 cytoplasmic large ribosome subunit-from:Ot10g02020)gb(Ribosomal protein L31e, conserved site) 60S RIBOSOMAL PROTEIN L31 Ribosomal protein L31e signature. [O. tauri]	0.584817	1.31577	t=0	t=24	0.27329	2.76423	t=0	t=24	0.219511	2.66209	t=0	t=48	0.336301	1.89221	t=0	t=48	103486	78650.5	88288.1	89792	84118	30430.9	33198.9	48951	88864.6	34058.6	33381.6	43326.7	86166.7	53841.8	45537.5	64166.9		49290.5	51752.8	68197.2	17600.8	59169.2	13081.5	21105.6	6497.92	61369
589	ot|OT_ostta15g00350|gb|CEG01673.1	ostta15g00350	CEG01673	3	2	107.36	ml(PPZ PP-from:Ot15g00340)gb(Serine/threonine-specific protein phosphatase/bis(5-nucleosyl)-tetraphosphatase) Serine/threonine phosphatase family signature Protein phosphatase 2A homologues, catalytic domain. Calcineurin-like phosphoestera [O. tauri	0.553646	1.21314	t=72	t=0	0.29835	1.46038	t=72	t=0	0.243408	1.83646	t=72	t=0	0.322235	1.7037	t=72	t=0	14894.4	15735.1	16626.7	18069.1	18600.8	22067.9	23286.9	27164.3	15601.7	22314.2	25038.4	28651.9	11952.2	16746.1	17704.2	20362.9		822.459	1593.3	2519.72	3511.29	2937.74	2313.64	1128.38	579.1	4291.01
590	ot|OT_ostta04g04740|gb|CEF97732.1	ostta04g04740	CEF97732	2	2	111.85	Thioredoxin-like fold Coil Alanyl-tRNA synthetase signature Threonyl and Alanyl tRNA synthetase second additional domain alaS: alanine--tRNA ligase Glutathione S-transferase, C-terminal domain tRNA synthetases class II (A) DHHA1 domain ALA [O. tauri	0.18507	2.04082	t=0	t=72	0.315014	2.05152	t=0	t=24	0.364777	2.28266	t=0	t=48	0.453237	1.59083	t=0	t=72	29478.8	17135.1	16763.1	14444.6	23266.7	11341.2	14311.9	13372.1	27353.5	15727.4	11983.1	13028.6	24849.7	18724.6	17174.9	15620.6		7938.6	3451.85	1886.86	383.548	287.151	208.413	3589.46	4300.21	6877.72
591	ot|OT_ostta15g01510|gb|CAL57576.1	ostta15g01510	CAL57576	2	2	47.33	Coil [O. tauri]	0.454761	1.46816	t=72	t=24	0.275468	2.31518	t=72	t=0	0.147269	2.24863	t=72	t=0	0.157568	2.24878	t=72	t=24	24085.5	21069.8	27975.2	30933.9	23488.9	37315.6	37883.4	54381.1	25181.5	37553.6	39762.9	56623.8	21150.4	19215.9	25153.6	43212.4		1618.25	4812.39	10577.5	2772.5	699.677	9827.19	12081.2	8561.27	4298.95
592	ot|OT_ostta02g02320|gb|CEG01031.1	ostta02g02320	CEG01031	2	2	118.75	Photosystem II PsbW, class 2 Photosystem II reaction centre W protein (PsbW) Region of a membrane-bound protein predicted to be embedded in the membrane. [O. tauri]	0.076662	1.44973	t=24	t=72	0.340344	1.38612	t=24	t=72	0.152819	1.4776	t=24	t=72	0.313495	1.33218	t=0	t=72	1.62038e+06	1.85942e+06	1.67597e+06	1.28259e+06	1.50298e+06	1.82447e+06	1.3634e+06	1.31624e+06	1.679e+06	1.80442e+06	1.47979e+06	1.22118e+06	1.9188e+06	1.61614e+06	1.60798e+06	1.44035e+06		38216.5	643.15	39886.8	47821.8	47510.1	1444	114624	326962	47343.1
593	ot|OT_ostta10g00800|gb|CEF99302.1	ostta10g00800	CEF99302	3	2	85.24	Coiled-coil domain containing protein 109, C-terminal Protein of unknown function, DUF607 FAMILY NOT NAMED Region of a membrane-bound protein predicted to be embedded in the membrane. [O. tauri]	0.170108	1.44801	t=72	t=0	0.34843	1.42686	t=72	t=0	0.412592	1.36045	t=72	t=48	0.219028	1.94018	t=72	t=0	17781	24557.2	23688.7	25747.1	22115.4	25892.4	26457.6	31555.6	22424.3	25784.5	22304.3	30343.9	18017.7	19238.8	25878.6	34957.7		1845.81	1240.44	4127.68	4788.89	7033.4	3338.6	1936.27	415.906	329.312
594	ot|OT_ostta02g01390|gb|CEG00977.1	ostta02g01390	CEG00977	2	2	101.33	ml(eIF2alpha Catalyzes joining of the large subunit to PIC eIF2 Preinitiation complex (PIC)-from:Ot02g03060)gb(Translation initiation factor 2, alpha subunit, C-terminal) Ribosomal protein S1-like RNA-binding domain Eukaryotic translation [O. tauri]	0.505324	1.84254	t=0	t=72	0.244201	1.79535	t=0	t=72	0.319097	1.84184	t=0	t=48	0.38241	1.70996	t=0	t=72	39398.7	32476.1	25130.9	21382.9	30834.4	20733.5	18835.8	17174.6	33027.9	23926	17932.1	18381.1	28386.7	25281.3	20008.9	16600.8		22606.9	1012.49	3906.34	4868.04	1076.84	2811.73	3472	2089.22	5427.48
595	ot|OT_ostta05g04340|gb|CEF98128.1	ostta05g04340	CEF98128	2	2	55.98	Thioredoxin-like fold Glutathione S-transferase, N-terminal domain Glutathione S-transferase, C-terminal domain GLUTATHIONE S-TRANSFERASE, GST, SUPERFAMILY, GST DOMAIN CONTAINING Soluble glutathione S-transferase C-terminal domain profile. [O. tauri	0.252078	1.3294	t=72	t=24	0.276215	1.80093	t=72	t=0	0.20592	1.97029	t=72	t=0	0.206147	1.72459	t=72	t=24	55211.9	54687.2	65656.8	72701.2	54757.5	84106.7	72579.6	98614.4	51062.2	80708.8	97615.2	100607	52443.7	50676	70905.8	87395.3		2013.45	4770.28	2910.34	11348	5692	20023.6	17338.5	13904.3	11163.3
596	ot|OT_ostta08g03400|gb|CEG01570.1	ostta08g03400	CEG01570	2	2	99.06	Zinc finger C2H2-type/integrase DNA-binding domain Region of a membrane-bound protein predicted to be embedded in the membrane. [O. tauri]	0.381137	1.34293	t=48	t=0	0.179622	1.78595	t=24	t=0	0.166058	1.90781	t=48	t=0	0.297908	1.66219	t=72	t=0	30729.3	37053.7	41267.2	38858.2	40871.8	72995	67579.1	58879.4	32987.5	58296.9	62933.9	61114.6	40249.8	48472.9	60935.8	66902.9		5844.14	6709.08	3066.08	5790.92	3717.38	10252.7	1392.55	5341.91	1563.5
597	ot|OT_ostta05g01640|gb|CEF97927.1	ostta05g01640	CEF97927	2	2	105.78	Nucleotide-binding, alpha-beta plait Domain with 2 conserved Trp (W) residues RNA recognition motif RNA recognition motif. (a.k.a. RRM, RBD, or RNP domain) WW domain FAMILY NOT NAMED FI20028P1 WW/rsp5/WWP domain signature. Eukaryotic RNA R [O. tauri	0.263649	1.58389	t=48	t=24	0.33211	1.33303	t=72	t=24	0.2827	1.43635	t=72	t=24	0.366209	1.4103	t=72	t=24	59712.3	43256.8	68513.9	67685.8	65757.4	52099.2	53291.6	69449.8	63906.4	47907.1	58512.9	68811.2	54802.9	49587.2	67420.8	69932.6		14932.5	16735.7	27422	7915.65	23617.5	15989.3	7104.88	9850.11	27874.7
598	ot|RpoA|gb|CAL36367.1	RpoA	CAL36367	2	2	104.47	RpoA RNA polymerases D RNA polymerase Rpb3/RpoA insert domain RNA polymerase Rpb3/Rpb11 dimerisation domain Bacterial RNA polymerase, alpha chain C terminal domain FAMILY NOT NAMED DNA-DIRECTED RNA POLYMERASE SUBUNIT ALPHA RNA POLYMERASE A [O. tauri	0.272633	1.82652	t=0	t=72	0.209719	1.48514	t=0	t=48	0.374508	1.84582	t=0	t=48	0.33517	1.91849	t=0	t=72	35862	33915.3	26291.8	19634.1	32908	25196	22158.2	25182	38392.3	26074.9	20799.6	26258.5	34023.2	23354.9	19524.6	17734.4		5548.47	1276.03	6072.54	3130.05	674.268	2405.52	4717.07	3802.35	17974.3
599	ot|OT_ostta13g02170|gb|CEG00166.1	ostta13g02170	CEG00166	2	2	113.41	Chlorophyll a/b binding protein domain Chlorophyll A-B binding protein UPF0041 BRAIN PROTEIN 44-RELATED EARLY LIGHT-INDUCIBLE PROTEIN 2 Chlorophyll a-b binding protein [O. tauri]	0.251866	1.38747	t=72	t=48	0.0776055	3.53796	t=72	t=0	0.127632	2.33559	t=72	t=0	0.228772	3.395	t=72	t=0	21157.6	20971.2	16970.2	23545.7	32170.9	68204.2	70121	113819	28945.1	55633.8	48356.5	67603.7	20102.2	33856.9	49764.2	68246.9		692.894	2675.95	1496.13	3416.43	7909.68	11006.2	1881.41	15855.3	1371.43
600	ot|OT_ostta12g01220|gb|CEF99842.1	ostta12g01220	CEF99842	2	2	122.73	ml(SIA-like ABC1-from:Ot12g01280)gb(Protein kinase-like domain) ABC1 family CHAPERONE-ACTIVITY OF BC1 COMPLEX (CABC1)-RELATED ABC TRANSPORTER-LIKE Protein kinase-like (PK-like) Region of a membrane-bound protein predicted to be embedded in [O. tauri	0.383447	1.56667	t=24	t=72	0.219175	2.23632	t=0	t=72	0.18957	1.80827	t=0	t=72	0.358149	1.63169	t=0	t=72	52336.9	58563.2	46842.8	37380.7	55419.5	35980.3	32835.5	24781.5	60310.7	36077.5	35476.5	33352.7	58146.5	46617.1	50581.6	35635.8		315.851	13618	9298.81	6106.37	678.288	11473.5	3857.22	9428.54	776.717
601	ot|Rps18|gb|CAL36347.1	Rps18	CAL36347	2	2	137.92	ml(-from:OtCpg00220)gb(Rps18) Ribosomal protein S18 family signature S18: ribosomal protein S18 30S RIBOSOMAL PROTEIN S18 RIBOSOMAL S18 RIBONUCLEOPROTEIN 30S RRNA-BINDING RNA-BINDING CHLOROPLAST PLASTID MITOCHONDRIAL ACETYLATION 30S riboso [O. tauri	0.229675	1.98038	t=0	t=72	0.1758	1.71244	t=0	t=72	0.125455	1.63371	t=0	t=48	0.0517941	4.65268	t=0	t=72	389154	281663	270147	196504	225732	152742	143568	131819	257948	181815	157891	181836	280391	167788	89418.6	60264.4		11111.3	45995.9	43351.5	29167.9	4217.27	15099.7	1082.68	17385.6	184.816
602	ot|OT_ostta10g02730|gb|CAL56235.1;ot|OT_ostta05g01790|gb|CEF97934.1	ostta10g02730	CAL56235	2	2	56.63	Region of a membrane-bound protein predicted to be embedded in the membrane. [O. tauri]	0.303714	2.06271	t=72	t=0	0.370597	1.44825	t=72	t=24	0.243355	1.62823	t=72	t=24	0.209172	1.7005	t=72	t=24	52487.6	60828.6	78537.5	108267	54898.4	40571.6	50524	58757.8	57987.7	43108.9	52582.3	70190.9	69233.7	68080.8	86233.6	115771		11718.5	25044.9	21210.3	14936.2	18886.3	4291.19	21587.3	16682.4	14668.5
603	ot|OT_ostta03g02960|gb|CEF97149.1	ostta03g02960	CEF97149	2	2	69.51	Ribosomal protein L28 L28: ribosomal protein L28 Ribosomal L28 family 50S RIBOSOMAL PROTEIN L28, CHLOROPLASTIC 39S RIBOSOMAL PROTEIN L28, MITOCHONDRIAL 50S ribosomal protein L28 [rpmB]. L28p-like [O. tauri]	0.451129	1.16548	t=24	t=72	0.15315	2.17728	t=0	t=24	0.18795	1.67723	t=0	t=24	0.190133	2.96608	t=0	t=72	129371	131884	125464	113158	139606	64119.6	73357.5	67305.4	142212	84790.1	87855.2	87597.7	139595	70021.5	55663.9	47063.8		4725.17	30115.9	22025.3	18992.6	26184.8	3582.1	8778.82	15154.4	7078.18
604	ot|OT_ostta04g01310|gb|CEF97489.1	ostta04g01310	CEF97489	2	2	65.11	ml(L32 cytoplasmic large ribosome subunit-from:Ot02gL32)gb(Ribosomal protein L32e) Coil 60S RIBOSOMAL PROTEIN L32 AND DNA-DIRECTED RNA POLYMERASE II, SUBUNIT N [O. tauri]	0.728892	1.08556	t=72	t=48	0.141189	3.38337	t=0	t=48	0.21126	2.97289	t=0	t=48	0.236961	2.23055	t=0	t=48	94498.5	90121.3	89527.8	97188.2	86910.2	29571.5	25687.5	33122.7	84745.1	31943.1	28506	31795.2	97013.9	58557.1	43493.3	49849.3		10442.4	35275.5	35496	4441.13	25461.4	12573.1	14796	6209.06	15191.9
605	ot|OT_ostta01g01350|gb|CEF96561.1	ostta01g01350	CEF96561	3	2	86.71	Coil Tropomyosin [O. tauri]	0.366424	1.80672	t=72	t=0	0.305082	1.74564	t=72	t=0	0.432157	1.61535	t=72	t=0	0.177564	1.79317	t=72	t=48	41356.8	44094.1	54017.8	74720.3	32524.2	51216.6	47747.4	56775.4	36377.8	49131	47597.9	58763	49380	61304.3	42915.1	76954.3		12751.5	20871	35454.8	7407.3	15590.7	4535.25	21453.3	23328.4	11197.1
606	ot|OT_ostta09g02210|gb|CEF99056.1	ostta09g02210	CEF99056	2	2	61.2	[O. tauri]	0.306269	1.3053	t=24	t=0	0.19437	2.30407	t=48	t=0	0.0838494	2.22949	t=72	t=0	0.187593	2.19894	t=72	t=0	39066.8	50994	42734.3	44822.7	39828.4	55212.2	91767.5	80225.6	40670.1	42330.2	80044.6	90673.4	32745.5	51715.5	69685	72005.5		3939.79	89.2311	3517.63	3565.56	2704.12	12541.2	6681.69	32578.6	2716.5
607	ot|OT_ostta05g04960|gb|CAL54267.1	ostta05g04960	CAL54267	3	2	221.98	von Willebrand factor, type A Coil von Willebrand factor (vWF) type A domain ATPases associated with a variety of cellular activities von Willebrand factor type A domain Magnesium chelatase, subunit ChlI BchD-ChlD: magnesium chelatase ATPa [O. tauri	0.373279	1.46007	t=0	t=72	0.127697	5.7179	t=0	t=72	0.0419866	5.86051	t=0	t=72	0.223281	2.04704	t=0	t=72	135578	121259	100143	92856.6	117780	52713.2	26560.5	20598.5	122732	57233	35894	20942.2	116523	107396	95194.9	56922.6		38555.9	4791.2	31738.1	16423.5	10636.1	11380.9	8090.29	3984.58	17451.7
608	ot|OT_ostta13g02740|gb|CEG00211.1	ostta13g02740	CEG00211	2	2	84.47	Coil [O. tauri]	0.297875	1.727	t=72	t=0	0.341035	1.69763	t=72	t=0	0.483958	1.53359	t=72	t=0	0.143223	1.62744	t=72	t=24	13526.5	15875	19943.6	23360.3	14449.9	19961	18471.3	24530.6	16348.4	17638	17345.4	25071.8	17394.3	16937.9	18788.7	27565.5		6410.57	5516.66	13230.2	8057.42	5448.78	5997.96	6244.72	1006.92	11893.4
609	ot|OT_ostta19g00410|gb|CEG01917.1	ostta19g00410	CEG01917	2	2	102.02	Sulfotransferase Sulfotransferase family P-loop containing nucleoside triphosphate hydrolases [O. tauri]	0.299178	1.35921	t=24	t=0	0.181001	1.77192	t=48	t=0	0.356796	1.55633	t=48	t=0	0.36074	1.87894	t=72	t=0	33484.5	45512.7	43279.5	41350.7	24817.7	31682.8	43975	42621.4	29906.6	36986.3	46544.6	44631.8	30214.2	39061.1	48154.2	56770.8		4757.59	4083.7	2503.27	147.498	5411.9	485.287	2573.27	8390.58	4557.36
610	ot|OT_ostta03g01020|gb|CEF97013.1	ostta03g01020	CEF97013	2	2	107.89	ml(S20 cytoplasmic small ribosome subunit-from:Ot03g01010)gb(Ribosomal protein S10, eukaryotic/archaeal) Ribosomal protein S10 family signature S10_Arc_S20_Euk: ribosomal protein S10 Ribosomal protein S10p/S20e 30S RIBOSOMAL PROTEIN S10 FA [O. tauri	0.47852	1.37413	t=0	t=24	0.308445	1.89706	t=0	t=48	0.266005	1.90993	t=0	t=48	0.267778	2.08532	t=0	t=48	367410	267377	281814	313025	257278	163069	135619	183420	312503	174491	163619	197460	277726	218722	133182	171098		124470	98522	129089	5681.13	43469.8	74225.9	60896.9	6947.61	75669.9
611	ot|OT_ostta16g02130|gb|CEG00423.1	ostta16g02130	CEG00423	2	2	82.97	Concanavalin A-like lectin/glucanases superfamily Coil Type III EGF-like signature Kringle domain signature domain found in Plexins, Semaphorins and Integrins Epidermal growth factor-like domain. Ion transport protein SUBFAMILY NOT NAMED E [O. tauri	0.391188	1.82058	t=48	t=0	0.182787	2.31216	t=24	t=0	0.311943	2.6004	t=48	t=0	0.296654	1.67711	t=72	t=0	3199.69	5252.78	5825.31	4758.24	3394.83	7849.39	6531.91	7848.05	3925.78	8795.58	10208.6	8606.93	4186.63	5267.18	5028.33	7021.46		465.709	1668.75	1631.13	1100.23	993.59	679.469	1466.75	3657.2	59.2111
612	ot|OT_ostta05g02330|gb|CAL53999.1	ostta05g02330	CAL53999	2	2	101.96	MIF4-like, type 1/2/3 Domain in DAP-5, eIF4G, MA-3 and other proteins. MA3 domain PROGRAMMED CELL DEATH 4 MA3 DOMAIN-CONTAINING PROTEIN MI domain profile. ARM repeat [O. tauri]	0.314632	1.49845	t=72	t=24	0.255936	1.40255	t=48	t=24	0.133472	1.63687	t=72	t=0	0.112504	1.83824	t=72	t=0	59858.9	57063.1	82099	85506.2	77935.5	60447.5	84780.5	78422.6	58840.8	67376.6	66265.1	96314.9	54342.4	63314.2	74842.3	99894.5		4755.07	22137.5	16032.8	1320.49	4542.94	11387.5	2136.07	9082.12	8603.96
613	ot|OT_ostta17g00360|gb|CEG00509.1	ostta17g00360	CEG00509	3	2	149.41	Ribosomal protein L27 Ribosomal protein L27 signature L27: ribosomal protein L27 Ribosomal L27 protein RIBOSOMAL PROTEIN L27 Ribosomal L27 protein-like [O. tauri]	0.293028	1.42312	t=0	t=48	0.150861	2.30799	t=0	t=48	0.428403	1.61364	t=0	t=48	0.165613	4.55659	t=0	t=72	47210.1	36875.9	33173.6	33558.5	39946.5	22402.1	17307.9	19312.7	39015.1	25798.9	24178.4	24628.6	36656.3	19923	9794.24	8044.68		1227.44	6699.38	9280.98	1930.11	3230.25	477.026	5176.49	4333.44	2251.31
614	ot|OT_ostta06g01530|gb|CEF98300.1	ostta06g01530	CEF98300	3	2	127.86	ml(S11 cytoplasmic small ribosome subunit-from:Ot06g01700)gb(Ribosomal protein S17) Ribosomal protein S17 family signature arch_S17P: archaeal ribosomal protein S17P 40S RIBOSOMAL PROTEIN S11 FAMILY MEMBER Ribosomal protein S17 signature. [O. tauri]	0.442105	1.36725	t=0	t=72	0.131108	4.2538	t=0	t=48	0.127259	3.82009	t=0	t=48	0.433653	2.83474	t=0	t=72	91641.7	70089.3	80293.9	67026.5	130316	35634.4	30635.1	36022.5	117504	43641.4	30759.4	43107.6	119363	50013.3	47427.1	42107.3		4799.31	23211.6	8755.19	247.548	49905	11774.7	493.922	3259.68	9474.69
615	ot|OT_ostta03g04750|gb|CEF97286.1	ostta03g04750	CEF97286	2	2	149.06	ABC transporter, conserved site sufC: FeS assembly ATPase SufC ABC TRANSPORTER I FAMILY MEMBER 6, CHLOROPLASTIC FAMILY NOT NAMED ABC transporters family signature. ATP-binding cassette, ABC transporter-type domain profile. P-loop containin [O. tauri	0.303762	1.39142	t=24	t=72	0.213503	2.14398	t=0	t=72	0.155368	1.72041	t=0	t=72	0.378575	1.45333	t=48	t=72	109057	110775	100134	79613	108222	77650.2	60586.5	50477.1	109405	87233.4	73767.5	63592.5	92865.5	93527.4	100820	69371.7		3470.25	5210.71	14782	9865.21	4980.24	11053.5	3327.39	16741.5	2231.51
616	ot|OT_ostta07g03440|gb|CEF98798.1	ostta07g03440	CEF98798	2	2	67.49	Nucleotidyl transferase SUGAR-1-PHOSPHATE GUANYL TRANSFERASE GLUCOSE-1-PHOSPHATE ADENYLYLTRANSFERASE LARGE SUBUNIT 2, CHLOROPLASTIC-RELATED Trimeric LpxA-like enzymes Nucleotide-diphospho-sugar transferases [O. tauri]	0.537707	1.48405	t=0	t=48	0.366557	2.00797	t=0	t=48	0.183391	3.16085	t=0	t=48	0.614556	1.50462	t=0	t=24	84760	70665.6	57114	74565.4	108728	59207.1	54148.2	55589.4	136372	54296.7	43144.2	60539.4	90064.6	59858.8	68555.2	69544.1		37615.9	60589.9	33160.2	14449.3	71871.4	10326.3	41079.2	24985.4	55235.1
617	ot|OT_ostta06g02750|gb|CEF98397.1	ostta06g02750	CEF98397	2	2	167.55	Nucleotide-binding, alpha-beta plait Coil RNA recognition motif RNA recognition motif. (a.k.a. RRM, RBD, or RNP domain) POLY-A BINDING PROTEIN 2 Eukaryotic RNA Recognition Motif (RRM) profile. RNA-binding domain, RBD [O. tauri]	0.393229	1.15759	t=72	t=24	0.305555	1.96017	t=72	t=0	0.150464	2.02783	t=72	t=0	0.240492	1.44373	t=72	t=0	147570	127750	129916	147882	121263	172958	219921	237697	125579	156962	235137	254651	102376	137455	146467	147804		6215.19	15334.1	7453.3	5278.7	24658	52952.4	4343.33	29074.5	12438.2
618	ot|OT_ostta03g02820|gb|CEF97137.1	ostta03g02820	CEF97137	2	2	102.01	3-isopropylmalate dehydratase, small subunit Aconitase family signature Aconitase family (aconitate hydratase) leuC: 3-isopropylmalate dehydratase, large subunit leuD: 3-isopropylmalate dehydratase, small subunit Aconitase C-terminal domai [O. tauri	0.209567	1.77157	t=0	t=72	0.0550446	1.99984	t=0	t=48	0.160533	2.45509	t=0	t=72	0.624789	1.49387	t=24	t=72	69917.4	53705.8	44994	39466.4	69934.6	43839.4	34970.2	37353	64510.5	39945.8	31371.3	26276.2	71012.9	101505	71408.8	67947.2		9809.31	7916.18	267.283	627.103	9578.94	3383.88	4689.83	2377.95	3993.55
619	ot|OT_ostta03g01670|gb|CAL52815.1	ostta03g01670	CAL52815	2	2	63.94	WD40/YVTN repeat-like-containing domain Coil WD40 repeats WD domain, G-beta repeat Prp19/Pso4-like PRE-MRNA-PROCESSING FACTOR 19 PRE-MRNA SPLICING FACTOR PRP19-RELATED Trp-Asp (WD) repeats signature. Trp-Asp (WD) repeats circular profile. [O. tauri]	0.377035	1.3594	t=72	t=0	0.301468	1.58946	t=72	t=0	0.666726	1.36081	t=72	t=0	0.159745	1.82427	t=72	t=0	13968.3	17616.4	15449.3	18988.5	16312.9	18378.8	20600.6	25928.6	16409	18936.6	19292.9	22329.5	10546.2	11236	16685.8	19239.2		1764.16	1872.34	5587.56	1377.12	309.404	2471.52	4312.9	2641.95	4041.03
620	ot|OT_ostta09g02330|gb|CAL55395.1	ostta09g02330	CAL55395	2	2	77.32	Zinc finger, RanBP2-type Zinc finger domain Zn-finger in Ran binding protein and others ZINC FINGER PROTEIN SUBFAMILY NOT NAMED Zinc finger RanBP2-type signature. Zinc finger RanBP2 type profile. Ran binding protein zinc finger-like [O. tauri]	0.538152	1.22791	t=48	t=24	0.390875	1.59707	t=48	t=24	0.236217	1.89745	t=72	t=24	0.120446	1.51841	t=72	t=0	37043.8	32164.7	39495.5	38389.4	31586.5	30350.8	48472.5	39852.6	34657.1	33961.7	60134.4	64440.8	30920.8	40113.5	44882.4	46950.5		4078.08	7383.32	2566.12	1640.37	2779.58	2953.28	3061.09	13530.8	9994.75
621	ot|OT_ostta20g00970|gb|CEG00892.1	ostta20g00970	CEG00892	2	2	112.95	Concanavalin A-like lectin/glucanase, subgroup Galactoside-binding lectin (galectin) domain profile. Concanavalin A-like lectins/glucanases [O. tauri]	0.125913	1.24381	t=24	t=48	0.240581	1.7788	t=48	t=0	0.0697176	1.86191	t=48	t=0	0.352048	1.92338	t=48	t=0	26664	29498.8	23716.4	28937.3	26931.5	33688.9	47905.8	43675.8	23958.8	32281.7	44609.1	36235	21342.7	36363.8	41050.2	38883.6		7088.32	8200.38	7212.6	6855.78	5763.76	6671.82	4046.64	18254.8	3698.5
622	ot|OT_ostta09g02220|gb|CEF99057.1	ostta09g02220	CEF99057	2	2	129.69	Coil [O. tauri]	0.834637	1.07753	t=0	t=72	0.261089	2.23124	t=48	t=0	0.166002	2.12103	t=72	t=0	0.245658	2.08601	t=48	t=0	49148	47552.6	48738.8	45611.6	41785	65882	93232.1	75481.6	40448.3	66647.2	78920.7	85792.2	37054	55755.6	77294.9	72722		6964.16	7582.3	12578.6	5733.46	6715.7	1706.55	8445.12	22988.6	337.376
623	ot|OT_ostta06g01960|gb|CAL53475.1	ostta06g01960	CAL53475	2	2	96.29	Myb-like domain Coil SANT SWI3, ADA2, N-CoR and TFIIIB'' DNA-binding domains DnaJ molecular chaperone homology domain DnaJ domain DNAJ HOMOLOG SUBFAMILY C MEMBER DNAJ HOMOLOG SUBFAMILY C MEMBER 2 dnaJ domain profile. Myb-like domain profi [O. tauri]	0.306236	1.29888	t=0	t=48	0.308338	1.55931	t=0	t=48	0.141478	2.00831	t=0	t=72	0.50776	1.24435	t=72	t=48	43382	34895.6	33399.7	34910.1	41236.2	32958	26445.2	28556.6	43936.7	25719.6	29923.1	21877.4	34114.7	31640.5	27424.3	34125.6		4479.93	2475.26	2457.74	1241.26	7620.43	4736.55	2845.73	5684.6	6306.32
624	ot|OT_ostta14g03070|gb|CAL57098.1	ostta14g03070	CAL57098	2	2	71.37	[O. tauri]	0.452114	1.44173	t=72	t=0	0.0773292	2.32178	t=48	t=0	0.430145	1.65415	t=72	t=0	0.279417	3.86404	t=48	t=0	39508.6	47233.5	44570.3	56960.8	31494.3	44709.1	73122.9	42874.4	33831.5	40418.5	50830.8	55962.6	24002.7	90562.3	92747.4	83614.8		5400.37	13071.1	2027.02	7497.54	459.866	663.269	3944.42	3986.21	5803.65
625	ot|OT_ostta05g04560|gb|CEF98147.1	ostta05g04560	CEF98147	2	2	240.2	Photosystem II PsbR Photosystem II 10 kDa polypeptide PsbR Region of a membrane-bound protein predicted to be embedded in the membrane. [O. tauri]	0.287242	1.64927	t=24	t=72	0.237946	1.41026	t=24	t=48	0.318367	1.39225	t=24	t=48	0.561364	1.13194	t=24	t=48	2.42513e+06	3.18537e+06	2.3561e+06	1.93138e+06	2.04133e+06	2.82739e+06	2.00487e+06	2.61028e+06	2.28846e+06	3.14455e+06	2.25861e+06	2.34793e+06	2.54777e+06	2.55524e+06	2.25739e+06	2.47629e+06		304232	548734	690360	78244.1	192405	461162	562584	161016	424807
626	ot|OT_ostta10g01270|gb|CEF99332.1	ostta10g01270	CEF99332	2	2	89.46	RNA polymerase, Rpb8 RPB8 RNA polymerase subunit 8 RNA polymerase Rpb8 DNA-DIRECTED RNA POLYMERASES I, II, AND III SUBUNIT RPABC3 Nucleic acid-binding proteins [O. tauri]	0.297506	1.66123	t=72	t=24	0.659804	1.09219	t=24	t=0	0.187567	1.33309	t=72	t=0	0.225395	1.54763	t=72	t=24	44980.8	40789.2	58611.7	67760.4	47104.5	51446.9	51078.5	51159.3	45413.5	47281	51646.6	60540.1	47381.1	40529.1	42182.9	62724.2		1876.53	4483.36	20210.7	6279.01	8517.88	12635.3	14092.2	2980.42	10524.2
627	ot|OT_ostta16g02180|gb|CEG00428.1	ostta16g02180	CEG00428	2	2	117.42	Adrenodoxin, iron-sulphur binding site Adrenodoxin signature 2Fe-2S iron-sulfur cluster binding domain FERREDOXIN/ADRENODOXIN Adrenodoxin family, iron-sulfur binding region signature. 2Fe-2S ferredoxin-type iron-sulfur binding domain profi [O. tauri	0.414922	1.42231	t=48	t=0	0.292659	1.55249	t=48	t=0	0.396909	1.37491	t=24	t=0	0.295934	1.57364	t=72	t=0	44846.7	58601.4	63786	56663.1	44195.2	68315.9	68612.8	56229	45672.2	62795.1	60725.6	52035.6	54983.1	63497.9	81281.2	86523.7		11958.8	4491.39	3167.88	4972.03	2212.83	12843.9	9838.84	5815.31	4085.7
628	ot|OT_ostta08g01395|gb|CEG01418.1	ostta08g01395	CEG01418	2	2	98.76	ml(S29 cytoplasmic small ribosome subunit-from:Ot08g01380)gb(Ribosomal protein S14, conserved site) Ribosomal protein S14p/S29e 40S RIBOSOMAL PROTEIN S29 Ribosomal protein S14 signature. Glucocorticoid receptor-like (DNA-binding domain) [O. tauri]	0.803182	1.10606	t=48	t=24	0.151988	3.89841	t=0	t=48	0.215798	3.62421	t=0	t=72	0.500788	1.87789	t=0	t=72	89417.8	83497.6	92353.1	87801.3	120521	45416.5	30915.5	35935.6	127935	52780	37742.2	35300.1	104950	67468.2	63570.5	55887.4		12496.9	19584.9	15488	12576.5	16616.4	2920.39	10761.2	3920.66	14954.9
629	ot|OT_ostta03g01170|gb|CEF97026.1	ostta03g01170	CEF97026	2	2	84.37	ml(S10 chloroplastic small ribosome subunit-from:Ot03gcS10)gb(Ribosomal protein S10) Ribosomal protein S10 family signature rpsJ_bact: ribosomal protein S10 Ribosomal protein S10p/S20e 30S RIBOSOMAL PROTEIN S10 FAMILY MEMBER 30S ribosomal [O. tauri]	0.460935	1.54944	t=48	t=72	0.0794097	2.03317	t=0	t=72	0.141421	2.35377	t=0	t=72	0.167527	4.28809	t=0	t=48	74159.6	57760.2	82671.2	53355.7	59758.4	37424.1	35793.6	29391.8	78641.5	51916.7	38865.7	33410.8	71461.4	32749.2	16665.1	20877		10658.1	24109.3	3156.96	22077.4	5451.87	7302.92	5663.3	2544.56	4148.47
630	ot|OT_ostta12g01040|gb|CEF99827.1	ostta12g01040	CEF99827	2	2	140.67	[O. tauri]	0.583186	1.0788	t=0	t=48	0.139703	1.7942	t=24	t=0	0.132975	1.69874	t=24	t=0	0.0790342	2.12634	t=72	t=0	115572	114737	107130	108473	124634	223618	205177	194692	124176	210942	194469	182320	103308	133040	152002	219668		7857.67	9389.05	3343.64	6947.79	3279.82	24038.7	10358.7	18923	14956.9
631	ot|OT_ostta14g02290|gb|CEG02137.1	ostta14g02290	CEG02137	2	2	197.13	[O. tauri]	0.458027	1.14134	t=0	t=72	0.188978	1.52015	t=0	t=48	0.173869	1.78274	t=0	t=48	0.377922	1.20698	t=0	t=24	212839	206396	198009	186481	219620	202858	144473	144675	234992	199499	131815	132081	197015	163229	185846	183978		30062.9	13527.8	32727.3	2870.35	17153.2	7957.86	24625.7	2257.3	33896.1
632	ot|OT_ostta13g01470|gb|CEG00107.1	ostta13g01470	CEG00107	2	2	121.37	Succinate dehydrogenase/fumarate reductase flavoprotein, catalytic domain Cytochrome B5 signature flavo_cyto_c: flavocytochrome c Cytochrome b5-like Heme/Steroid binding domain FAD binding domain FUMARATE REDUCTASE-RELATED SUCCINATE DEHYDR [O. tauri	0.471712	1.40497	t=24	t=48	0.0424043	2.65692	t=72	t=0	0.232424	2.34196	t=72	t=0	0.467387	1.32643	t=48	t=0	85839.1	109708	78086.2	93483.4	82909.6	151141	166627	220284	87286.1	172034	159551	204420	92373.7	121605	122527	118254		18762	14071.1	3504.2	19688.8	9607.53	18972.5	19124.1	9204.62	10065.3
633	ot|OT_ostta02g04820|gb|CEG01239.1	ostta02g04820	CEG01239	2	2	66.47	Chloramphenicol acetyltransferase-like domain sucB: dihydrolipoyllysine-residue succinyltransferase, E2 component of oxoglutarate dehydrogenase (succinyl-transferring) complex 2-oxoacid dehydrogenases acyltransferase (catalytic domain) Bio [O. tauri	0.549815	1.17665	t=24	t=0	0.268319	1.65484	t=72	t=0	0.658806	1.23262	t=72	t=0	0.123513	2.00301	t=72	t=0	41423.3	48740.8	43675.4	48309.9	48937.5	62340.5	70755.5	80983.9	53242.1	59554.7	57068	65627.5	42390.9	45197.8	67470.2	84909.7		597.291	1379.51	11452	4410.24	7267.88	11442.6	2235.14	7909.02	1217.1
634	ot|OT_ostta08g01130|gb|CEG01398.1	ostta08g01130	CEG01398	2	2	60.73	Ankyrin repeat ankyrin repeats Ankyrin repeats (many copies) Ankyrin repeats (3 copies) ANKYRIN REPEAT PROTEIN Ankyrin repeat profile. Ankyrin repeat region circular profile. [O. tauri]	0.19926	1.23553	t=72	t=0	0.759324	1.08728	t=72	t=0	0.100618	1.32499	t=24	t=0	0.387669	1.26477	t=72	t=48	69547.7	85527.7	80577.1	85928.6	59175.8	60671.3	60090.5	64340.4	52816.4	69981.5	57131.9	58051.1	62819.9	70790.7	62609.4	79186.8		4024.82	1160	406.62	6624.57	3790.27	4694.93	2262.86	13384.2	1329.09
635	ot|OT_ostta16g00650|gb|CAL58063.1	ostta16g00650	CAL58063	2	2	67.27	Photosystem II Psb28, class 1 Psb28 protein PS_II_psb28: photosystem II reaction center protein Psb28 PHOTOSYSTEM II REACTION W CENTER PSB28 CHLOROPLAST PHOTOSYNTHESIS PLASTID CENTRE Photosystem II reaction center Psb28 protein [psb28]. [O. tauri]	0.296797	1.32918	t=72	t=24	0.468837	1.52461	t=72	t=0	0.48094	1.28946	t=72	t=0	0.258822	1.58617	t=72	t=0	142805	122002	152676	162162	137293	160934	164041	209318	140488	166587	144559	181154	123511	124609	139188	195909		9151.25	20152.2	37511.3	11316.3	21683.5	60372.5	31830.2	36099.9	6394.67
636	ot|OT_ostta03g04620|gb|CEF97273.1	ostta03g04620	CEF97273	2	2	96.3	6-phosphogluconate dehydrogenase, C-terminal-like 3-hydroxyacyl-CoA dehydrogenase, NAD binding domain 3-hydroxyacyl-CoA dehydrogenase, C-terminal domain Enoyl-CoA hydratase/isomerase family 3-HYDROXYACYL-COA DEHYROGENASE PEROXISOMAL BIFUNC [O. tauri	0.127331	1.41109	t=24	t=0	0.224711	1.88491	t=48	t=0	0.181181	1.79359	t=72	t=0	0.392388	1.55434	t=72	t=24	23402.2	33022.6	27651.2	32251.5	35534	55982.7	66978.5	60208	39054.7	46777.3	67549.7	70048	40211.7	34393.9	35601.3	53460		366.667	1193.76	1176.34	2289.01	6208.31	6195.55	10259.9	807.547	644.395
637	ot|OT_ostta12g01280|gb|CAL57226.1	ostta12g01280	CAL57226	2	2	146.91	Polyprenyl synthetase SUBFAMILY NOT NAMED GERANYLGERANYL PYROPHOSPHATE SYNTHASE Polyprenyl synthases signature 1. Polyprenyl synthases signature 2. Terpenoid synthases [O. tauri]	0.441378	1.54165	t=0	t=24	0.227504	4.52249	t=0	t=72	0.220842	4.29855	t=0	t=72	0.591123	1.57793	t=48	t=72	117962	76516.8	81755	79973.6	82677.1	26838.8	32748.6	18281.3	78768.3	30842.2	29970	18324.4	75847	78810.5	91580.7	58038.6		6505.71	41565.5	2297.99	6729.43	16624.2	5923.28	2658.72	13037.6	17536.6
638	ot|OT_ostta09g03020|gb|CEF99122.1	ostta09g03020	CEF99122	2	2	121.23	Adenylylsulphate kinase apsK: adenylylsulfate kinase ADENYLSULFATE KINASE/SULFATE ADENYLTRANSFERASE Adenylyl-sulfate kinase [cysC]. P-loop containing nucleoside triphosphate hydrolases [O. tauri]	0.330201	1.39416	t=24	t=72	0.243493	1.15645	t=0	t=48	0.386432	1.27698	t=0	t=48	0.34967	1.49843	t=0	t=72	102555	105546	88007.6	75706.1	105444	97196.1	91179.2	103901	120103	104950	94052.3	97175.1	97547	84162.8	76826.1	65099.3		7925.87	18331.5	10366.4	5535.35	3459.87	2154.18	5058.56	11108.4	11919.7
639	ot|OT_ostta19g00270|gb|CEG01905.1	ostta19g00270	CEG01905	2	2	127.5	Methyltransferase FkbM Methyltransferase FkbM domain fkbM_fam: methyltransferase, FkbM family S-adenosyl-L-methionine-dependent methyltransferases Region of a membrane-bound protein predicted to be embedded in the membrane. [O. tauri]	0.521167	1.45503	t=48	t=0	0.372106	1.34321	t=24	t=48	0.331827	1.50829	t=72	t=0	0.411727	1.43526	t=72	t=0	48233.6	59312.9	70181.4	68052.4	54969.5	68280.8	50834.1	64864.6	44885.8	61874.9	55862.7	67700.9	54398.8	61726	58857.3	78076.7		9007.81	19663	34732.3	3652.14	17421.9	19605.2	8240.92	2516.4	14596.3
640	ot|OT_ostta16g00420|gb|CEG00271.1	ostta16g00420	CEG00271	2	2	140.73	Ferredoxin thioredoxin reductase beta subunit, domain FTRc Ferredoxin thioredoxin reductase catalytic beta chain Ferredoxin thioredoxin reductase (FTR), catalytic beta chain [O. tauri]	0.415391	1.27574	t=72	t=0	0.462979	1.23114	t=48	t=24	0.676161	1.13047	t=48	t=24	0.165331	1.59821	t=48	t=24	57624.2	58837.4	69147.1	73513.3	74038.9	60244.7	74169.6	65916.7	69317.5	65996.4	74607	71285.1	54497.7	52551.7	83988.8	83925.9		17181.1	261.963	3669.11	2662.93	2878.62	15244.1	9705.92	107.391	13623.8
641	ot|OT_ostta02g02090|gb|CEG01018.1	ostta02g02090	CEG01018	2	2	76.87	Peptidyl-prolyl cis-trans isomerase, FKBP-type, domain Coil Bacterial trigger factor protein (TF) C-terminus FKBP-type peptidyl-prolyl cis-trans isomerase TRIGGER FACTOR CHAPERONE AND PEPTIDYL-PROLYL CIS/TRANS ISOMERASE TRIGGER FACTOR-LIKE [O. tauri	0.493238	1.35869	t=48	t=0	0.148686	2.58835	t=0	t=72	0.114996	2.5394	t=0	t=72	0.298434	1.77202	t=0	t=72	92241.4	105230	125327	109565	89393.6	54778.4	44603.3	34536.9	93085.1	61111	46614.9	36656.3	91386	81679.1	70366.3	51571.6		3516.99	30526.6	12053.4	13421.6	767.321	7052.34	8335.41	11644.6	10225.5
642	ot|OT_ostta02g04600|gb|CEG01218.1	ostta02g04600	CEG01218	2	2	75.42	Glycine-tRNA ligase, alpha subunit Glycyl-tRNA synthetase alpha subunit signature Glycyl-tRNA synthetase beta subunit glyS: glycine--tRNA ligase, beta subunit glyQ: glycine--tRNA ligase, alpha subunit GLYCINE--TRNA LIGASE 2, CHLOROPLASTIC/ [O. tauri	0.364588	1.62485	t=0	t=72	0.427136	1.45035	t=24	t=72	0.648736	1.12681	t=0	t=72	0.347574	1.65871	t=24	t=72	46580.7	40056.3	35988.6	28667.7	38118.7	42886.6	34749.2	29569.8	39288.5	39193.2	38547.1	34867	34657.9	36694.8	34481.7	22122.5		7143.3	5956.26	15004.6	636.35	7990.93	2918.73	1247.13	6485.45	4447.55
643	ot|OT_ostta07g03130|gb|CEF98778.1	ostta07g03130	CEF98778	2	2	103.49	Cobalamin (vitamin B12) biosynthesis CobW-like, C-terminal Cobalamin synthesis protein cobW C-terminal domain CobW/HypB/UreG, nucleotide-binding domain COBW-RELATED SUBFAMILY NOT NAMED Hypothetical protein YjiA, C-terminal domain P-loop co [O. tauri	0.232098	2.63779	t=0	t=72	0.359181	1.37331	t=0	t=24	0.491028	1.22378	t=0	t=72	0.511899	1.24519	t=0	t=72	250696	121914	112844	95040	187021	136183	158488	158419	156867	133950	130763	128182	148023	141146	137530	118876		73391.8	18780.6	16361.9	22115	18630.3	5489.44	46554.4	11932.2	5350.9
644	ot|OT_ostta04g02710|gb|CAL51686.1	ostta04g02710	CAL51686	2	2	117.48	Thioredoxin, conserved site Thioredoxin family signature THIOREDOXIN-LIKE PROTEIN CITRX, CHLOROPLASTIC Thioredoxin family active site. Thioredoxin domain profile. Thioredoxin-like [O. tauri]	0.120098	2.07027	t=72	t=24	0.259642	2.05473	t=48	t=24	0.332051	1.6539	t=48	t=24	0.322927	2.0809	t=48	t=0	109181	57503.3	78002.9	119048	70760.1	45512.4	93515.7	84912	76234	58605.1	96926.9	86862.4	53618.3	92827.3	111574	104224		39087	10682.3	13380.1	28274.3	3271.56	9533.66	18795.6	15808.5	20377.4
645	ot|OT_ostta02g04340|gb|CEG01195.1	ostta02g04340	CEG01195	2	2	108.09	Short-chain dehydrogenase/reductase SDR Glucose/ribitol dehydrogenase family signature 11-beta-HSD1 short chain dehydrogenase SUBFAMILY NOT NAMED Short-chain dehydrogenases/reductases family signature. NAD(P)-binding Rossmann-fold domains [O. tauri]	0.452194	1.28408	t=72	t=24	0.485787	1.78999	t=48	t=24	0.299775	1.78361	t=48	t=0	0.594808	1.60346	t=48	t=0	34434.4	34275.7	37715.5	44012.8	34828.7	32914.3	58916.3	43408.8	33403.5	35628.8	59578.6	57146.5	31272.5	39306	50144.3	41183.9		715.715	2055.78	9534.94	500.983	8351.83	10365	8005.9	25731.2	4897.88
646	ot|OT_ostta09g04370|gb|CAL55591.1	ostta09g04370	CAL55591	2	2	273.39	[O. tauri]	0.419608	1.27647	t=0	t=72	0.392777	1.28853	t=0	t=48	0.466659	1.33718	t=72	t=48	0.200203	1.39684	t=0	t=24	270681	242738	226032	212055	248048	225038	192504	238173	231160	206529	175819	235102	257333	184224	199696	209460		31150.4	28723.2	18953.7	15998.4	12571.2	44167.4	23410.8	71899.3	24396.4
647	ot|OT_ostta05g00190|gb|CEF97810.1	ostta05g00190	CEF97810	3	2	152.84	Galactose oxidase, beta-propeller Kelch Kelch motif FAMILY NOT NAMED [O. tauri]	0.294824	2.17606	t=24	t=72	0.167851	1.42627	t=24	t=48	0.539843	1.14272	t=24	t=48	0.36662	2.39296	t=0	t=72	85086.4	113025	66452.8	51940	71264.8	78853	55286.2	61315.4	65971	73241	64093.4	69231.2	92042.1	56143.4	49218.1	38463.7		2744.74	772.029	32511.9	2085.14	5022.94	85.3539	3230.38	8926.97	4922.94
648	ot|OT_ostta08g00880|gb|CEG01379.1	ostta08g00880	CEG01379	2	2	119.91	DEK, C-terminal Coil DEK C terminal domain DEK PROTEIN PROTEIN DEK DEK C-terminal domain [O. tauri]	0.736899	1.07172	t=24	t=72	0.399972	1.50346	t=24	t=0	0.324714	1.62479	t=48	t=0	0.278257	2.32776	t=48	t=0	17000.2	17781.2	17720.9	16591.3	19581	29439.2	22934.3	19746.4	18322.3	23456.1	29769.7	23798.9	12121.4	22674.6	28215.8	23455.5		3989.07	1295.81	1475.26	7446.31	2928.74	3275.59	7887.85	4954.38	2921.24
649	ot|OT_ostta12g02950|gb|CAL57390.1	ostta12g02950	CAL57390	2	2	81.72	[O. tauri]	0.508474	1.59651	t=0	t=48	0.353795	2.18518	t=72	t=0	0.191524	2.37036	t=48	t=0	0.19213	2.94705	t=48	t=0	13465.1	10822.4	8434.1	10221.9	9118.11	14389.2	18229.5	19924.7	7284.45	12450.5	17266.8	16217.7	6803.95	11095.3	20051.6	19787.5		5493.91	449.436	281.881	1753.3	2699.79	4391.02	3407.43	5218.49	1345.56
650	ot|OT_ostta06g03170|gb|CEF98429.1	ostta06g03170	CEF98429	2	2	89.12	Synaptobrevin Synaptobrevin signature Regulated-SNARE-like domain SNARE PROTEINS VESICLE-ASSOCIATED MEMBRANE PROTEIN 727 Synaptobrevin signature. Longin domain profile. v-SNARE coiled-coil homology domain profile. SNARE fusion complex Regi [O. tauri	0.449214	1.62726	t=72	t=48	0.229881	1.6609	t=24	t=0	0.570556	1.23099	t=72	t=48	0.188385	3.46255	t=72	t=0	28217.8	30704	27491.5	44735.9	36640.4	60856.1	52402.6	55594.9	36301.5	35964.1	31459	38725.7	31065.6	61147	59650.8	107566		1125.84	13342.2	13780.3	3284.78	1124.64	10445.5	16211.9	10733.8	5348.26
651	ot|OT_ostta11g01710|gb|CEF99637.1	ostta11g01710	CEF99637	2	2	70.56	Pectin lyase fold Pectin lyase-like Region of a membrane-bound protein predicted to be embedded in the membrane. [O. tauri]	0.549858	1.34407	t=0	t=72	0.194662	2.32287	t=72	t=0	0.311913	2.37399	t=72	t=0	0.361375	2.78063	t=48	t=0	13568.6	11705	10864.9	10095.2	14516	15528.1	27115.3	33718.8	10791.5	12436.3	24626.1	25618.9	8876.85	10617.8	24683.2	16692		3064.59	691.217	3195.86	1224.38	4421.56	437.188	11138.7	3101.29	1714.63
652	ot|OT_ostta04g01340|gb|CEF97492.1	ostta04g01340	CEF97492	3	2	108.78	NADH-azoreductase, FMN-dependent Flavodoxin-like fold FMN-DEPENDENT NADH-AZOREDUCTASE NAD(P)H OXIDOREDUCTASE-RELATED FMN-dependent NADH-azoreductase [azoR]. Flavoproteins [O. tauri]	0.35134	1.62685	t=0	t=24	0.423028	1.51872	t=72	t=24	0.347799	1.23025	t=72	t=0	0.462029	1.30413	t=72	t=24	51955.6	31936.3	42563.7	45583.8	35896.3	31925	42171.8	48485.2	37329.3	39365.7	41657.9	45924.4	40519.9	34659	38030.4	45199.7		1620.22	8140.19	6561.13	4934.75	5282.56	7905.8	1813.73	11911.5	3258.31
653	ot|OT_ostta07g01520|gb|CEF98648.1	ostta07g01520	CEF98648	2	2	133.69	Nuclear cap-binding protein subunit 1 Coil Middle domain of eukaryotic initiation factor 4G (eIF4G) MIF4G domain MIF4G like CAP BINDING PROTEIN ARM repeat [O. tauri]	0.574559	1.32516	t=72	t=24	0.329067	3.07342	t=48	t=24	0.249701	2.77889	t=48	t=24	0.279043	3.02336	t=48	t=0	29657.6	24739.6	29379.2	32783.9	20016.8	16590.9	50991	26569	25913.2	19932.7	55390.7	53441.9	13120.8	34270.8	39668.9	24391		545.502	5434.86	1106.67	9144.89	236.358	900.728	8511.48	20169.2	980.608
654	ot|OT_ostta02g03740|gb|CEG01142.1	ostta02g03740	CEG01142	2	2	83.05	Flavodoxin/nitric oxide synthase Flavin reductase like domain Metallo-beta-lactamase superfamily FAMILY NOT NAMED SUBFAMILY NOT NAMED Flavodoxin-like domain profile. Flavoproteins Metallo-hydrolase/oxidoreductase FMN-binding split barrel [O. tauri]	0.290427	1.55771	t=72	t=24	0.253213	1.84568	t=48	t=24	0.310401	2.16434	t=48	t=24	0.318059	2.87849	t=48	t=0	43748.4	31309.7	42857.7	48771.4	39641	27731.3	51183.1	47018.9	39703.3	27901.1	60387.4	40950.7	23105.3	51092.9	66508.4	50951.8		2502.1	5295.78	4768.38	5403.01	6102.3	14409.9	14873.8	20540.3	3504.75
655	ot|OT_ostta14g00080|gb|CAL56758.1	ostta14g00080	CAL56758	2	2	150.08	Succinate dehydrogenase/fumarate reductase, flavoprotein subunit FAD binding domain sdhA_frdA_Gneg: succinate dehydrogenase or fumarate reductase, flavoprotein subunit Fumarate reductase flavoprotein C-term sdhA_forward: succinate dehydrog [O. tauri	0.436399	1.14339	t=0	t=24	0.348974	1.38997	t=48	t=24	0.46023	1.42648	t=72	t=24	0.27732	1.32037	t=72	t=0	56685	49576.1	50082.4	56579.7	55466.9	53555.9	74441	64039.2	61591.8	45833.9	62782.7	65381	56404.6	57137	63605	74474.8		17174.5	7644.01	6945.76	8570.94	20207.5	4952.34	7911.22	17162.4	22099.7
656	ot|OT_ostta09g04150|gb|CEF99218.1	ostta09g04150	CEF99218	2	2	85.55	P-loop containing nucleoside triphosphate hydrolase AAA domain (dynein-related subfamily) FAMILY NOT NAMED P-loop containing nucleoside triphosphate hydrolases [O. tauri]	0.386517	1.48891	t=0	t=72	0.221691	1.99096	t=24	t=72	0.322866	1.91664	t=0	t=48	0.429154	1.82289	t=24	t=72	34897.7	27367	24629	23438.4	31304.4	32723.9	27261.6	16436.2	36543.9	31403.5	19066.7	32051.9	26749.8	38462.9	26317.4	21100		1730.37	5247.86	5228.92	2725.93	2351.13	5162.58	177.296	6245.96	13227.6
657	ot|UniqueORF537|gb|CAL36331.1	UniqueORF537	CAL36331	2	2	62.22	Unique ORF537 Region of a membrane-bound protein predicted to be embedded in the membrane. [O. tauri]	0.279052	1.44587	t=72	t=0	0.286788	1.3727	t=72	t=48	0.409768	1.25872	t=0	t=48	0.258528	1.6204	t=0	t=48	30898.2	43495.7	36412	44674.8	33415.1	37958.6	30746	42205	42867.6	40003	34056.4	42840.8	42625.4	32531.9	26305.5	35666.8		1840.71	4844.04	2804.91	6173.88	4520.33	2790.73	1840.03	769.87	7994.42
658	ot|OT_ostta13g01375|gb|CEG00100.1	ostta13g01375	CEG00100	2	2	138.93	hypothetical protein Region of a membrane-bound protein predicted to be embedded in the membrane. [O. tauri]	0.232939	1.58593	t=24	t=72	0.329687	1.76789	t=24	t=0	0.441884	1.42202	t=24	t=0	0.658594	1.4405	t=48	t=0	405195	521238	408673	328664	363653	642897	543175	495510	407426	579368	511860	455512	512905	636352	738841	624786		43841.6	35658.8	122897	52996.5	1132.09	8823.66	85099.3	146655	7989.33
659	ot|OT_ostta10g02190|gb|CAL56178.1	ostta10g02190	CAL56178	2	2	68.27	Aldehyde dehydrogenase, C-terminal Aldehyde dehydrogenase family ALDEHYDE DEHYDROGENASE-RELATED ALDEHYDE DEHYDROGENASE [NAD(P)+] 1-RELATED Aldehyde dehydrogenases glutamic acid active site. Aldehyde dehydrogenases cysteine active site. ALD [O. tauri	0.090135	1.25602	t=48	t=0	0.114417	2.31008	t=72	t=0	0.411768	1.5916	t=72	t=0	0.388275	1.55106	t=72	t=24	14460.9	17921.3	18163.2	15552.8	13335.9	25503.8	27172.6	30807	21042.8	23781.2	25690	33491.6	20891.3	16500.7	22223.1	25593.7		1122.21	1378.71	2190.96	1693.84	1859.6	4533.81	6477.13	10722.4	1883.06
660	ot|OT_ostta02g01330|gb|CEG00974.1	ostta02g01330	CEG00974	2	2	122.1	Translation elongation/initiation factor/Ribosomal, beta-barrel Gar1/Naf1 RNA binding region NUCLEOLAR PROTEIN FAMILY A MEMBER 1 (SNORNP PROTEIN GAR1) Translation proteins [O. tauri]	0.13393	1.22423	t=24	t=0	0.375044	1.20756	t=48	t=0	0.369204	1.36304	t=48	t=0	0.929115	1.03325	t=48	t=0	107167	131197	126498	120875	131011	141034	158203	151365	119828	137377	163331	148474	115993	117878	119849	118097		11568.1	18212.6	12832.7	9048.92	1076.69	11266.4	16541.6	28927.1	1760.75
661	ot|OT_ostta01g01600|gb|CEF96580.1	ostta01g01600	CEF96580	2	2	145.84	ml(eIF4isoG plant specific isoform of 4G eI4F Cap binding complex-from:Ot01g01600)gb(MIF4-like, type 1/2/3) Coil Domain in DAP-5, eIF4G, MA-3 and other proteins. MA3 domain MIF4G domain EUKARYOTIC TRANSLATION INITIATION FACTOR 4 GAMMA MI d [O. tauri	0.48052	1.3823	t=0	t=72	0.244144	1.85119	t=0	t=24	0.525145	1.23398	t=0	t=24	0.55527	1.30169	t=0	t=72	97328.3	94694.6	84989.8	70410.6	93100.7	50292.3	63851.2	61307.4	83077.6	67325.1	77362.5	75616.7	84154.7	78888.3	84026.6	64650.1		5174.54	17352.1	27760.1	9221.03	10405	5069.67	4299.65	15566.4	5084.23
662	ot|OT_ostta03g00880|gb|CEF97006.1	ostta03g00880	CEF97006	2	2	111.22	Prenyltransferase/squalene oxidase squalene_cyclas: squalene/oxidosqualene cyclases Prenyltransferase and squalene oxidase repeat LANOSTEROL SYNTHASE Terpene synthases signature. Terpenoid cyclases/Protein prenyltransferases [O. tauri]	0.612274	1.43922	t=24	t=48	0.225733	2.68152	t=72	t=0	0.228304	1.91594	t=72	t=0	0.465566	1.53009	t=24	t=0	7573.81	9953.78	6916.11	7627.9	8342.03	15347.8	21777.7	22369.3	10136.3	19228.9	17787.2	19420.6	8988.77	13753.7	10764.5	12394.1		878.957	565.048	4640.42	601.575	1264.37	4077.49	924.328	6485.51	2621.79
663	ot|OT_ostta01g05560|gb|CEF96860.1	ostta01g05560	CEF96860	2	2	62.07	Pyruvate dehydrogenase (acetyl-transferring) E1 component, alpha subunit, subgroup y Dehydrogenase E1 component PDH_E1_alph_y: pyruvate dehydrogenase (acetyl-transferring) E1 component, alpha subunit PDHA1 PROTEIN PYRUVATE DEHYDROGENASE E1 [O. tauri	0.205868	1.26102	t=24	t=48	0.368307	2.06322	t=72	t=0	0.126203	2.01246	t=72	t=0	0.736182	1.239	t=72	t=48	26622.8	30635.1	24293.9	27033.8	23079.7	37743.6	34015.8	47618.5	19673.3	39171.4	38022.8	39591.8	27069.6	27066.1	22681.8	28102.6		8482.21	10885.5	7117.36	6972.58	1236.84	17679.7	10281	3331.45	3053.65
664	ot|OT_ostta15g02830|gb|CEG01876.1	ostta15g02830	CEG01876	2	2	106.13	Alpha/beta hydrolase family ALPHA/BETA HYDROLASE FOLD-CONTAINING PROTEIN alpha/beta-Hydrolases [O. tauri]	0.655124	1.09511	t=0	t=24	0.342815	1.61663	t=48	t=0	0.314198	1.25522	t=48	t=0	0.314465	1.71049	t=48	t=0	25462.2	23250.8	25170.1	24067.8	28748	41426.1	46475	41607.2	30983.7	38545	38891.5	33146.8	22742.9	26163.6	38901.5	33496.1		3830.72	1820.45	7225.31	4765.46	120.462	396.067	13000.2	5193.59	3914.73
665	ot|OT_ostta08g03550|gb|CEG01582.1	ostta08g03550	CEG01582	2	2	107.8	Mitochondrial import inner membrane translocase subunit Tim8 Tim10/DDP family zinc finger MAGNESIUM AND COBALT TRANSPORT PROTEIN/MITOCHONDRIAL IMPORT INNER MEMBRANE TRANSLOCASE SUBUNIT TIM8 Tim10-like [O. tauri]	0.310642	1.30968	t=72	t=0	0.477003	1.25257	t=72	t=0	0.288201	1.20827	t=24	t=0	0.270655	1.40245	t=72	t=24	44051.7	50038.5	51008.2	57693.6	63825.3	76396.2	67604.8	79946	59039.3	71335.7	69340.8	67750.7	58676.8	46371	58237.7	65033.2		11496.4	3256.72	6813.09	5520.03	694.644	16451.6	6762.29	668.13	2975.41
666	ot|OT_ostta15g01290|gb|CAL57549.1	ostta15g01290	CAL57549	2	2	77.09	Protein of unknown function DUF3228 Protein of unknown function (DUF3228) [O. tauri]	0.39103	1.31291	t=0	t=24	0.167521	1.71853	t=72	t=0	0.326772	1.47144	t=48	t=0	0.456517	1.52498	t=48	t=0	18021.7	13726.6	15038.3	14884.6	18864.1	19453.8	22276.2	32418.6	19064.3	21719.1	28051.9	27067.2	13794.3	14677.1	21036	18279.7		2574.11	67.3746	1645.83	1536.41	1213.53	1442.05	4662.26	7828.12	5443.02
667	ot|OT_ostta04g03510|gb|CEF97650.1	ostta04g03510	CEF97650	2	2	116.24	Fatty acid desaturase, type 2 Dlt9_acylACP_des ACYL-(ACYL-CARRIER-PROTEIN) DESATURASE-RELATED ACYL-[ACYL-CARRIER-PROTEIN] DESATURASE 1, CHLOROPLASTIC-RELATED Ferritin-like [O. tauri]	0.342731	1.6234	t=0	t=48	0.171698	2.4072	t=0	t=72	0.281575	2.18766	t=0	t=72	0.365963	1.45482	t=48	t=0	129787	100020	79947.8	94432.6	124087	57261.1	57765.1	51548.3	119390	69619.9	63637.8	54574.3	92744.8	104017	134927	110812		41011.5	5026.07	10260.2	5917.77	20412.1	1717.1	5430.24	10047.4	29999.1
668	ot|OT_ostta16g00090|gb|CEG00246.1	ostta16g00090	CEG00246	2	2	100.68	Cadherin-like beta sandwich domain HMW kininogen signature [O. tauri]	0.428287	1.26676	t=72	t=24	0.482294	1.20025	t=72	t=24	0.583415	1.13105	t=72	t=0	0.293954	2.12676	t=48	t=0	38201.7	36279.9	39695	45957.8	44341.3	43965.1	52575	52769.1	42094.9	44010	45149.1	47611.3	31672.6	36024.8	67360.1	56652.1		4258.04	5180.14	3320.19	5141.91	11429.6	10227.2	1007.21	210.433	447.94
669	ot|OT_ostta05g01200|gb|CAL53873.1	ostta05g01200	CAL53873	2	2	49.95	Beta-propeller repeat TECPR Beta propeller repeats in Physarum polycephalum tectonins, Limulus lectin L-6 and animal hypothetical proteins. Region of a membrane-bound protein predicted to be embedded in the membrane. [O. tauri]	0.367728	1.44942	t=24	t=72	0.192172	1.71236	t=72	t=0	0.169652	1.71852	t=72	t=0	0.285113	1.3301	t=72	t=24	64096.8	84880.5	65137.4	58561.8	77870.7	100050	121564	133343	74314.3	104664	114631	127710	80665.2	80118	97469.2	106565		11218.9	8328.43	16013.1	5671.58	1732.91	19200.3	22013.3	6889.75	11331.7
670	ot|OT_ostta12g00770|gb|CEF99804.1	ostta12g00770	CEF99804	2	2	96.18	[O. tauri]	0.520434	1.43571	t=72	t=24	0.518391	1.29112	t=72	t=24	0.625432	1.38894	t=72	t=0	0.221016	2.0085	t=48	t=0	15013.6	11730.7	15258.1	16841.9	23558.7	21330.5	24709.7	27540.2	17518.9	22452.6	20435.1	24332.7	13279.6	13863.7	26672.2	23880.7		6080.95	1129.5	1023.67	4285.09	4522.02	380.404	101.201	5095.64	7343.38
671	ot|OT_ostta14g00360|gb|CEG01967.1	ostta14g00360	CEG01967	4	2	136.34	Thioredoxin, conserved site Phosphoadenosine phosphosulfate reductase family FAD SYNTHETASE-RELATED (FMN ADENYLYLTRANSFERASE) PHOSPHOADENOSINE PHOSPHOSULFATE REDUCTASE Thioredoxin family active site. Thioredoxin domain profile. Adenine nuc [O. tauri	0.494537	1.34807	t=48	t=24	0.198962	1.93308	t=48	t=24	0.706925	1.12039	t=48	t=0	0.463153	2.00574	t=72	t=24	13312.4	12155.1	16386	12794.8	13391.5	8960.26	17320.9	13365.2	14625.3	15882.6	16386.1	15756.9	11353.7	7401.48	13396.2	14845.4		3960.04	295.52	1255.31	1247.36	955.303	321.726	2882.46	1976.29	3713.38
672	ot|OT_ostta13g00350|gb|CEG00021.1	ostta13g00350	CEG00021	2	2	146.22	Ankyrin repeat ankyrin repeats Ankyrin repeats (3 copies) ANKYRIN REPEAT PROTEIN Ankyrin repeat profile. Ankyrin repeat region circular profile. [O. tauri]	0.44026	1.12541	t=48	t=72	0.296386	1.42496	t=0	t=72	0.330184	1.36903	t=24	t=72	0.332097	1.23235	t=48	t=0	107607	106760	110323	98029.3	129912	120258	109020	91168.7	129540	130081	106105	95016.6	114523	114557	141132	116492		15129.8	487.122	7643.59	8529.25	8291.62	1512.23	27556.2	4289.03	34087.8
673	ot|OT_ostta03g02460|gb|CAL52899.1	ostta03g02460	CAL52899	2	2	95.06	Protein of unknown function DUF3181 Coil Protein of unknown function (DUF3181) [O. tauri]	0.460843	1.1936	t=0	t=48	0.375562	2.08679	t=48	t=0	0.257448	1.92547	t=48	t=24	0.206904	2.21297	t=48	t=0	87103.5	78638.3	72975.4	80377.3	89307.1	99128.6	186366	108831	92874.8	75045.4	144498	135883	73850.9	130248	163430	158647		3675.03	6676.95	13857.1	5655.55	6034.75	20433.7	17136	60894.1	4460.63
674	ot|OT_ostta07g02420|gb|CEF98718.1	ostta07g02420	CEF98718	2	2	105.89	Photosystem II cytochrome b559, alpha subunit Cytochrome_PsbE Cytochrome b559, alpha (gene psbE) and beta (gene psbF)subunits cyt_b559_alpha: cytochrome b559, alpha subunit Lumenal portion of Cytochrome b559, alpha (gene psbE) subunit Cyto [O. tauri	0.820284	1.14219	t=72	t=24	0.535134	1.74996	t=24	t=0	0.275604	1.60527	t=24	t=72	0.308548	1.39434	t=24	t=72	217596	216151	223899	246885	150419	263227	196726	206513	180738	262383	173022	163451	182261	253710	188681	181958		48875.4	24081.1	19422.4	89766.5	22102.3	127777	20396.9	102069	13251.7
675	ot|OT_ostta04g03310|gb|CAL51747.1	ostta04g03310	CAL51747	2	2	76.55	Aromatic-ring hydroxylase-like Aromatic-ring hydroxylase (flavoprotein monooxygenase) signature MONOOXYGENASE KYNURENINE 3-MONOOXYGENASE FAD/NAD(P)-binding domain [O. tauri]	0.293629	1.42796	t=48	t=0	0.310414	1.2889	t=24	t=0	0.284677	1.64128	t=72	t=0	0.488648	1.28198	t=24	t=48	17069.2	24294.1	24374.2	18568.7	20980.9	27042.3	26646.8	25908.3	18977.3	27235.7	24065.3	31147	22095.2	23738.2	18516.8	20825.7		1182.94	3314.52	4926.08	175.836	2386.39	2176.57	7356.07	4115.79	3442.65
676	ot|OT_ostta07g04330|gb|CEF98868.1	ostta07g04330	CEF98868	2	2	51.79	ml(eIF3a eIF3 Preinitiation complex (PIC)-from:Ot07g04200)gb(Eukaryotic translation initiation factor 3 subunit A) Coil PCI domain EUKARYOTIC TRANSLATION INITIATION FACTOR 3 SUBUNIT A EUKARYOTIC TRANSLATION INITIATION FACTOR 3, THETA SUBUN [O. tauri	0.642399	1.25352	t=48	t=72	0.347742	1.48065	t=0	t=24	0.296586	2.51093	t=0	t=48	0.234207	1.49687	t=0	t=48	14482.6	14568.1	16503.5	13165.7	11797.4	7967.75	9227.36	9914.16	17736.2	7716.21	7063.59	8439.17	10634.9	9965.95	7104.79	10162.3		191.073	1897.88	6261.25	872.307	1473.62	964.651	143.28	1704.93	1797.3
677	ot|OT_ostta02g02570|gb|CEG01047.1	ostta02g02570	CEG01047	2	2	86.03	ml(eIF3c eIF3 Preinitiation complex (PIC)-from:Ot02g04700)gb(Eukaryotic translation initiation factor 3 subunit C, N-terminal domain) Eukaryotic translation initiation factor 3 subunit 8 N-terminus PCI domain EUKARYOTIC TRANSLATION INITIAT [O. tauri	0.756006	1.08433	t=0	t=24	0.263296	2.381	t=0	t=72	0.0596428	2.16538	t=0	t=24	0.726364	1.19226	t=0	t=48	31098.6	28679.9	30776	30972.1	30579.1	16089.5	21886.3	12843	30856.7	14250	21146.6	19779.3	25468.3	24922.9	21361.3	24368.9		112.437	10505.7	11283.1	7069.05	5598.23	1950.71	5914.22	3296.93	9724.73
678	ot|OT_ostta05g01300|gb|CEF97897.1	ostta05g01300	CEF97897	2	2	85.59	Aminotransferases, class-I, pyridoxal-phosphate-binding site Aspartate aminotransferase signature Aminotransferase class I and II ASPARTATE AMINOTRANSFERASE Aminotransferases class-I pyridoxal-phosphate attachment site. PLP-dependent trans [O. tauri	0.113572	1.58167	t=72	t=0	0.395964	1.21172	t=0	t=24	0.384457	1.17937	t=72	t=48	0.55836	1.42726	t=72	t=24	27929.4	35564.9	38803.9	44175.2	39739.3	32795.7	39320.9	38872.4	38989.2	34220.9	34133.9	40256.7	36897.9	34320.1	39221.6	48983.5		3732.67	5825.47	4242.59	9741.76	5981.66	7188.62	1583.87	9868.16	7078
679	ot|OT_ostta07g02720|gb|CEF98742.1	ostta07g02720	CEF98742	2	2	152.31	SUF system FeS cluster assembly, SufD sufD: FeS assembly protein SufD Uncharacterized protein family (UPF0051) FES CLUSTER ASSEMBLY PROTEIN SUF PROTEIN ABCI7, CHLOROPLASTIC Stabilizer of iron transporter SufD [O. tauri]	0.729045	1.14834	t=0	t=24	0.105064	1.52682	t=0	t=48	0.248954	1.84146	t=0	t=72	0.72687	1.16073	t=0	t=48	49855.1	43414.9	45249.2	46042.3	47822	41893.6	31321.3	31625.7	55424	39221.3	37341.7	30097.9	44818.4	42933.6	38612.2	43997.8		4059.18	14705.3	9645.65	3710.03	8575.32	3832.36	4556.07	6500.14	4456.4
680	ot|OT_ostta06g04120|gb|CEF98502.1	ostta06g04120	CEF98502	2	2	95.67	HAD hydrolase, subfamily IA Haloacid dehalogenase/epoxide hydrolase family signature Haloacid dehalogenase-like hydrolase HAD-SF-IA-v3: HAD hydrolase, family IA, variant 3 2-DEOXYGLUCOSE-6-PHOSPHATE PHOSPHATASE 2 HALOACID DEHALOGENASE-LIKE [O. tauri	0.11845	2.02153	t=48	t=0	0.706109	1.1185	t=72	t=48	0.537039	1.22645	t=24	t=72	0.242884	2.18258	t=72	t=0	41305.1	50361.2	83499.6	77983	48931.3	49757.6	44801.9	50110.9	44483.2	52681.5	49121.1	42954.6	39292.3	51322.9	65600.4	85758.5		11930.4	10287.2	17058.5	5417.09	7783.72	15762.5	258.836	8924.22	8687.52
681	ot|OT_ostta03g02810|gb|CEF97136.1	ostta03g02810	CEF97136	3	2	106.75	Prefoldin Coil [O. tauri]	0.406947	1.66823	t=24	t=72	0.219845	2.02307	t=24	t=0	0.200956	1.4757	t=24	t=0	0.404403	1.3292	t=72	t=24	17235.2	27828.2	21496.1	16681.2	23451.3	47443.8	32931.6	40164.3	27513.2	40601.1	37328	32661.2	22690.4	19719.4	23283.8	26211		2642.33	10632	114.515	124.575	1214.24	10972	753.47	13296.6	29.0658
682	ot|OT_ostta09g01120|gb|CEF98978.1	ostta09g01120	CEF98978	2	2	86.69	Nucleotide-binding, alpha-beta plait RNA recognition motif RNA recognition motif. (a.k.a. RRM, RBD, or RNP domain) FAMILY NOT NAMED Eukaryotic RNA Recognition Motif (RRM) profile. RNA-binding domain, RBD [O. tauri]	0.647651	1.20607	t=48	t=0	0.0701081	2.36561	t=0	t=48	0.107922	1.68283	t=0	t=48	0.507805	1.63975	t=0	t=24	66817.6	67544.6	80586.9	71121.8	84212.8	66054.6	35598.8	49838.6	75750.1	60782.3	45013.6	47273.4	72911.1	44464.9	52174.9	55678		4425.2	21798.7	25296.6	11190.8	17076.7	9379.37	6646.54	3727.83	8850.45
683	ot|OT_ostta10g02770|gb|CEF99443.1	ostta10g02770	CEF99443	2	2	90.12	DNA recombination/repair protein RecA, monomer-monomer interface RecA protein signature ATPases associated with a variety of cellular activities recA bacterial DNA recombination protein tigrfam_recA: protein RecA RECA/RAD51/RADA DNA STRAND [O. tauri	0.594791	1.70124	t=24	t=72	0.184471	1.82152	t=24	t=0	0.349874	1.53036	t=24	t=48	0.276425	1.81501	t=24	t=72	4506.24	6488.72	3833.47	3814.12	6724.35	12248.5	8602.25	11207.5	11554.6	12095.1	7903.47	8078.54	5103.12	5559.22	4224.89	3062.91		1554.36	1291.24	2261.37	2140.26	1730.84	3333.39	2529.59	541.798	1432.03
684	ot|OT_ostta10g01180|gb|CEF99326.1	ostta10g01180	CEF99326	2	2	113.94	Proteasome A-type subunit Proteasome subunit A N-terminal signature Add an annotation PROTEASOME SUBUNIT ALPHA TYPE-5 PROTEASOME SUBUNIT ALPHA/BETA Proteasome alpha-type subunits signature. Proteasome alpha-type subunit profile. N-termina [O. tauri]	0.431507	1.15991	t=72	t=24	0.612625	1.20671	t=72	t=0	0.662364	1.23307	t=72	t=0	0.445653	1.35496	t=48	t=0	43521.7	39832.6	45463.7	46202.4	52948.4	54308	56922.8	63893.4	50288.9	55878	57887.8	62009.6	45224.5	46652.2	61277.3	58472.6		805.208	1743.16	927.838	7098.12	5109.73	21335.1	5613.42	21678.3	9885.06
685	ot|OT_ostta01g00330|gb|CEF96483.1	ostta01g00330	CEF96483	2	2	109.9	Coil Region of a membrane-bound protein predicted to be embedded in the membrane. [O. tauri]	0.25356	1.2989	t=72	t=0	0.426509	2.54525	t=24	t=0	0.642523	1.66447	t=24	t=0	0.213834	2.96024	t=24	t=48	16741.6	18655.4	18595.2	21745.6	11527.9	29341.4	19941.2	26495.4	15620.7	26000.3	18811	19606.3	15405.2	20427.1	6900.47	14970		7041.72	5872.46	7413.16	6142.17	2613.22	10805.5	16338.1	7070.4	1446.81
686	ot|OT_ostta06g04450|gb|CEF98532.1	ostta06g04450	CEF98532	2	2	60.45	Thiolase-like, subgroup Ac-CoA_Ac_transf Thiolase, C-terminal domain Thiolase, N-terminal domain AcCoA-C-Actrans: acetyl-CoA C-acetyltransferase ACETYL-COA C-ACYLTRANSFERASE 3-KETOACYL-COA THIOLASE, PEROXISOMAL Thiolases signature 2. [O. tauri]	0.486599	1.5855	t=24	t=72	0.0889443	2.39694	t=72	t=0	0.346842	1.91567	t=24	t=0	0.875425	1.12256	t=24	t=0	13128.8	16684.5	12535.2	10523.2	10735.4	23090.9	20340.5	25732.1	14538.6	27851.2	20915.5	22135.1	12368	13883.9	13717	12704.7		269.454	4894.9	5191.06	1321.26	2963.52	5566.32	5963.02	3139.7	285.528
687	ot|OT_ostta13g02970|gb|CEG00231.1	ostta13g02970	CEG00231	2	2	76.53	Chaperone tailless complex polypeptide 1 (TCP-1) Tailless complex polypeptide 1 (chaperone) signature TCP-1/cpn60 chaperonin family T-COMPLEX PROTEIN 1 SUBUNIT GAMMA CHAPERONIN Chaperonins TCP-1 signature 1. Chaperonins TCP-1 signature 2. [O. tauri]	0.354604	1.93794	t=0	t=72	0.506124	1.53135	t=0	t=72	0.494591	1.49592	t=72	t=24	0.577507	1.55818	t=0	t=72	37395.8	29730.9	27464	19296.6	33664.5	24083	31614.6	21983.5	34700.9	23394.3	33791.2	34996	27271.7	20367.9	20606.2	17502.3		4501.61	6938.29	830.693	7127.95	4215.97	5587.31	5582.96	11275.6	7424.99
688	ot|OT_ostta10g02630|gb|CEF99431.1	ostta10g02630	CEF99431	2	2	153.48	Leucine aminopeptidase/peptidase B Cytosol aminopeptidase signature Cytosol aminopeptidase family, catalytic domain LEUCINE AMINOPEPTIDASE-RELATED AMINOPEPTIDASE NPEPL1-RELATED Cytosol aminopeptidase signature. Zn-dependent exopeptidases [O. tauri]	0.488663	1.4219	t=72	t=48	0.383698	2.45887	t=48	t=24	0.298281	2.83999	t=48	t=24	0.301011	1.59751	t=48	t=0	45000.8	34927.4	33067.5	47018.7	46301.3	32932.8	80977.5	45397.7	42719.4	26340.3	74806.3	67843	31403	42134.6	50166.6	45255.3		9637.6	3510.93	5643.08	15334.8	6534.54	5220.89	2536.97	29706	1275.16
689	ot|OT_ostta12g00120|gb|CAL57112.1	ostta12g00120	CAL57112	2	2	73.4	G-protein beta WD-40 repeat G protein beta WD-40 repeat signature WD40 repeats Histone-binding protein RBBP4 or subunit C of CAF1 complex WD domain, G-beta repeat HISTONE-BINDING PROTEIN RBBP7 WD40 REPEAT FAMILY Trp-Asp (WD) repeats signat [O. tauri	0.687337	1.31557	t=24	t=72	0.326952	1.72989	t=48	t=24	0.288992	1.51046	t=48	t=0	0.42939	1.57265	t=48	t=24	7982.67	9191.38	8659.85	6986.63	14338.6	11358.2	19648.4	16318.6	10971	11375.4	16571.2	16423.9	10297.5	9743.46	15323.1	11857.1		3599.68	881.604	1671.07	2794.32	1251.55	4025.95	205.958	2239.03	264.238
[truncated: 556 more rows]
[truncated: 7 more columns]
