# Supplementary material for: Surviving Starvation: Proteomic and Lipidomic Profiling of Nutrient Deprivation in the Smallest Known Free-Living Eukaryote
Source: Metabolites. 2020 Jul 3;10(7):273. doi: 10.3390/metabo10070273 (PMC7407893; doi:10.3390/metabo10070273)
Supplement: Supplementary file 1 [file metabolites-10-00273-s001.zip › metabolites-776545-sup for author-updated/Table S2_Differential Expression of Proteins in O. tauri Focussed Proteomic Analysis.xlsx]

## Sheet: Table S2
Table S2 - Differential Expression of Proteins in O. tauri Focussed Proteomic Analysis
No.	Accession	Region Name	ID	Peptide	Unique	Confidence	Global Comparison				N-lim				P-lim				Description	Normalised Abundance
				Count	Peptides	Score		Max Fold	Highest Mean	Lowest Mean		Max Fold	Highest Mean	Lowest Mean		Max Fold	Highest Mean	Lowest Mean		Complete			N-lim			P-lim
							Anova (p)	Change	Condition	Condition	Anova (p)	Change	Condition	condition	Anova (p)	Change	Condition	Condition		A	B	C	A	B	C	A	B	C
1	ot|RbcL|gb|CAL36384.1	RbcL	CAL36384	37	37	2674.39	0.0900922	5.80197	P-lim	Complete	0.786622	1.04681	N-lim	Complete	0.118483	5.80197	P-lim	Complete	RbcL Ribulose bisphosphate carboxylase large chain, catalytic domain Ribulose bisphosphate carboxylase large chain, N-terminal domain RIBULOSE BISPHOSPHATE CARBOXYLASE LARGE CHAIN-RELATED RIBOSOMAL PROTEIN S15, BACTERIAL AND ORGANELLAR Rib [O. tauri	1.23907e+07	2.02229e+07	1.74633e+07	1.4306e+07	2.11388e+07	1.69761e+07	1.75505e+07	9.32398e+07	1.79754e+08
2	ot|OT_ostta05g02426|gb|CEF97983.1	ostta05g02426	CEF97983	37	36	1936.38	0.0602251	6.46641	P-lim	Complete	0.0369965	3.44656	N-lim	Complete	0.0460756	6.46641	P-lim	Complete	Prefoldin Coil [O. tauri]	26964.5	18624.8	23806.6	78239.6	123911	37026.5	39950.7	146814	261977
3	ot|OT_ostta10g03200|gb|CEF99477.1	ostta10g03200	CEF99477	33	33	1706.4	0.12313	3.00859	P-lim	Complete	0.0545794	1.78525	N-lim	Complete	0.111518	3.00859	P-lim	Complete	Pyridoxal phosphate-dependent transferase, major region, subdomain 1 Coil Glycine cleavage system P-protein gcvP: glycine dehydrogenase GLYCINE DEHYDROGENASE Glycine dehydrogenase [decarboxylating] [gcvP]. PLP-dependent transferases [O. tauri]	760955	794015	1.42331e+06	1.4384e+06	1.82924e+06	2.04933e+06	1.10549e+06	3.011e+06	4.84396e+06
4	ot|AtpB	AtpB		33	32	2526.59	0.336256	3.8319	P-lim	N-lim	0.832762	1.1188	Complete	N-lim	0.309857	3.42501	P-lim	Complete	- contains Intron II|gb|CAL36335.1 AtpB - contains Intron II ATPases associated with a variety of cellular activities ATP synthase alpha/beta family, nucleotide-binding domain ATP synthase alpha/beta chain, C terminal domain atpD: ATP synthase F1, b	212872	471351	645212	195280	441404	551585	235687	2.37821e+06	1.93943e+06
5	ot|OT_ostta01g00890|gb|CEF96527.1	ostta01g00890	CEF96527	32	32	2104.77	0.322847	2.76581	P-lim	Complete	0.105822	1.7658	N-lim	Complete	0.262041	2.76581	P-lim	Complete	Cation-transporting P-type ATPase, C-terminal P-type cation-transporting ATPase superfamily signature Sodium/potassium-transporting ATPase signature Cation transporter/ATPase, N-terminus haloacid dehalogenase-like hydrolase E1-E2 ATPase Ca [O. tauri	255981	266739	645931	566049	754200	743354	261249	1.34016e+06	1.63086e+06
6	ot|OT_ostta14g01040|gb|CEG02027.1;ot|OT_ostta07g02010|gb|CEF98688.1	ostta14g01040	CEG02027	32	32	1958.06	0.151634	3.69434	P-lim	Complete	0.358781	1.29401	N-lim	Complete	0.133791	3.69434	P-lim	Complete	Clp, N-terminal Coil ATP-dependent Clp protease ATP-binding subunit signature C-terminal, D2-small domain, of ClpB protein ATPases associated with a variety of cellular activities Clp amino terminal domain ATPase family associated with var [O. tauri	167484	145631	114247	149367	260481	143163	136126	608212	834483
7	ot|OT_ostta01g03280|gb|CEF96688.1	ostta01g03280	CEF96688	30	30	1551.26	0.170225	2.88368	P-lim	N-lim	0.686799	1.15784	Complete	N-lim	0.207296	2.49057	P-lim	Complete	Rudiment single hybrid motif Coil Biotin carboxylase C-terminal domain Acetyl-CoA carboxylase, central region Carbamoyl-phosphate synthase L chain, N-terminal domain Carboxyl transferase domain Biotin-requiring enzyme Carbamoyl-phosphate s [O. tauri	96654	83418.4	174186	74678.2	133705	97581	95676.7	402323	384305
8	ot|OT_ostta07g02040|gb|CEF98690.1	ostta07g02040	CEF98690	29	29	1439.41	0.0420617	10.3026	P-lim	Complete	0.0046122	3.72146	N-lim	Complete	0.0485457	10.3026	P-lim	Complete	Coil [O. tauri]	24746.7	22416.5	31629.6	73992.7	139340	79891.5	47669.6	298103	465997
9	ot|OT_ostta14g01900|gb|CEG02106.1	ostta14g01900	CEG02106	29	28	1590.16	0.117951	3.61682	P-lim	N-lim	0.94865	1.00507	Complete	N-lim	0.142761	3.59857	P-lim	Complete	Glutamate synthase, alpha subunit, C-terminal Conserved region in glutamate synthase Glutamine amidotransferases class-II GXGXG motif Glutamate synthase central domain FERREDOXIN-DEPENDENT GLUTAMATE SYNTHASE 1, CHLOROPLASTIC-RELATED FAD NA [O. tauri	62187.6	53306.1	100512	62772.1	90966.6	61177	69111.3	440262	267939
10	ot|OT_ostta06g00860|gb|CEF98248.1	ostta06g00860	CEF98248	27	27	1731.6	0.447442	1.71582	P-lim	Complete	0.558244	1.12628	N-lim	Complete	0.323197	1.71582	P-lim	Complete	Tetratricopeptide repeat Coil 70kDa heat shock protein signature Tetratricopeptide repeats Hsp70 protein TPR repeat HEAT SHOCK PROTEIN 70KDA Heat shock hsp70 proteins family signature 3. Heat shock hsp70 proteins family signature 1. Heat s [O. tauri	182218	277228	336913	273288	254069	369567	219674	750223	396513
11	ot|OT_ostta02g01020|gb|CEG00952.1	ostta02g01020	CEG00952	30	25	2105.67	0.798862	1.67596	P-lim	N-lim	0.336837	1.3696	Complete	N-lim	0.925806	1.22369	P-lim	Complete	Heat shock protein 70 family Coil 70kDa heat shock protein signature Hsp70 protein HEAT SHOCK PROTEIN 70KDA Heat shock hsp70 proteins family signature 2. Heat shock hsp70 proteins family signature 1. Heat shock hsp70 proteins family signat [O. tauri	259100	352081	521152	197233	399908	229622	267065	962813	155744
12	ot|OT_ostta14g01520|gb|CEG02074.1	ostta14g01520	CEG02074	24	24	1338.52	0.207468	2.79806	P-lim	Complete	0.814008	1.04908	N-lim	Complete	0.196883	2.79806	P-lim	Complete	Translation elongation/initiation factor/Ribosomal, beta-barrel GTP-binding elongation factor signature Elongation factor G C-terminus Elongation factor G, domain IV small_GTP: small GTP-binding protein domain Elongation factor Tu domain 2 [O. tauri	86945.5	114041	57740.9	95594	110142	65691	69536.4	323103	331294
13	ot|OT_ostta01g01500|gb|CEF96573.1	ostta01g01500	CEF96573	23	23	1620	0.355758	2.76162	P-lim	Complete	0.300149	2.26836	N-lim	Complete	0.174987	2.76162	P-lim	Complete	Enolase, N-terminal Coil Enolase signature Enolase, C-terminal TIM barrel domain Enolase, N-terminal domain eno: phosphopyruvate hydratase ENOLASE Enolase signature. Enolase [eno]. Enolase C-terminal domain-like Enolase N-terminal domain-l [O. tauri	143224	338977	328485	234956	1.19358e+06	410393	260444	699514	1.27885e+06
14	ot|OT_ostta02g04360|gb|CAL52555.1	ostta02g04360	CAL52555	23	23	1352.48	0.320276	1.8103	P-lim	N-lim	0.20919	1.4784	Complete	N-lim	0.761805	1.2245	P-lim	Complete	Pyruvate, phosphate dikinase PPDK PEP-utilising enzyme, mobile domain Pyruvate phosphate dikinase, PEP/pyruvate binding domain pyru_phos_dikin: pyruvate, phosphate dikinase PEP-utilising enzyme, TIM barrel domain PYRUVATE, PHOSPHATE DIKINA [O. tauri	574410	763267	869219	384190	795219	313354	477550	766183	1.45862e+06
15	ot|OT_ostta15g00640|gb|CEG01695.1	ostta15g00640	CEG01695	24	23	1493.21	0.135092	4.83775	P-lim	Complete	0.0911896	1.86246	N-lim	Complete	0.113143	4.83775	P-lim	Complete	ABC transporter, conserved site Chromatin organization modifier domain ATPases associated with a variety of cellular activities Chromo (CHRromatin Organisation MOdifier) domain ELONGATION FACTOR 3A-RELATED ATP-BINDING TRANSPORT PROTEIN-REL [O. tauri	111299	146219	244005	217726	402871	313470	211275	547206	1.66776e+06
16	ot|OT_ostta07g04370|gb|CEF98870.1	ostta07g04370	CEF98870	22	22	1599.29	0.0846931	3.60508	P-lim	Complete	0.0810744	1.57218	N-lim	Complete	0.0728518	3.60508	P-lim	Complete	Transketolase-like, C-terminal Transketolase, pyrimidine binding domain Transketolase, C-terminal domain Transketolase, thiamine diphosphate binding domain tktlase_bact: transketolase DEHYDROGENASE RELATED TRANSKETOLASE 1-RELATED Transketo [O. tauri	803642	839673	839933	907345	1.6922e+06	1.30457e+06	1.23037e+06	2.08561e+06	5.63632e+06
17	ot|OT_ostta09g02130|gb|CAL55369.1	ostta09g02130	CAL55369	22	22	1427.65	0.0271876	5.58953	P-lim	Complete	0.0518865	2.67922	N-lim	Complete	0.0256348	5.58953	P-lim	Complete	Cation-transporting P-type ATPase, C-terminal Coil H+-transporting ATPase (proton pump) signature P-type cation-transporting ATPase superfamily signature Cation transporter/ATPase, N-terminus ATPase-IIB_Ca: calcium-translocating P-type ATP [O. tauri	30089.3	50527.8	68742.1	80659.3	120813	198694	116100	253347	465401
18	ot|OT_ostta04g02510|gb|CEF97580.1	ostta04g02510	CEF97580	21	21	1704.65	0.0867825	4.9761	P-lim	N-lim	0.034408	1.49969	Complete	N-lim	0.200644	3.31809	P-lim	Complete	P-loop containing nucleoside triphosphate hydrolase ATPase family associated with various cellular activities (AAA) RIBULOSE BISPHOSPHATE CARBOXYLASE/OXYGENASE ACTIVASE, CHLOROPLASTIC FAMILY NOT NAMED P-loop containing nucleoside triphosph [O. tauri	713111	847481	951984	454613	605346	615440	722848	5.42336e+06	2.19073e+06
19	ot|OT_ostta08g00030|gb|CEG01310.1;ot|OT_ostta19g00190|gb|CEG01898.1;ot|OT_ostta19g00670|gb|CEG01936.1	ostta08g00030	CEG01310	21	21	1472.2	1.32708e-06	247.928	P-lim	Complete	0.0158444	1.80461	N-lim	Complete	5.94866e-05	247.928	P-lim	Complete	Region of a membrane-bound protein predicted to be embedded in the membrane. [O. tauri]	4131.08	4419	2876.45	7824.54	6540.14	6255.71	761972	1.48543e+06	585553
20	ot|OT_ostta13g00880|gb|CEG00062.1	ostta13g00880	CEG00062	21	21	1172.61	0.607192	3.40874	P-lim	Complete	0.406473	1.44519	N-lim	Complete	0.429368	3.40874	P-lim	Complete	Translation elongation/initiation factor/Ribosomal, beta-barrel GTP-binding elongation factor signature Elongation factor Tu domain 2 Elongation factor Tu GTP binding domain Elongation factor Tu C-terminal domain SUBFAMILY NOT NAMED TRANSL [O. tauri	118301	329756	532523	305026	719533	392560	191652	2.72193e+06	428961
21	ot|OT_ostta17g02030|gb|CEG00633.1	ostta17g02030	CEG00633	26	21	1823.54	0.56419	1.60314	P-lim	Complete	0.468214	1.33637	N-lim	Complete	0.320614	1.60314	P-lim	Complete	Heat shock protein 70 family Coil 70kDa heat shock protein signature Hsp70 protein HEAT SHOCK PROTEIN 70KDA HEAT SHOCK 70 KDA PROTEIN 3 Heat shock hsp70 proteins family signature 3. Heat shock hsp70 proteins family signature 1. Heat shock [O. tauri]	184160	174637	287402	217750	449485	196328	195445	275352	565153
22	ot|OT_ostta07g02310|gb|CEF98707.1	ostta07g02310	CEF98707	20	20	1190.89	0.683713	1.24448	N-lim	P-lim	0.566805	1.20043	N-lim	Complete	0.762604	1.03669	Complete	P-lim	Chaperonin Cpn60 Coil 60kDa chaperonin signature GroEL: chaperonin GroL TCP-1/cpn60 chaperonin family CHAPERONIN 60 SUBUNIT BETA 1, CHLOROPLASTIC-RELATED Chaperonins cpn60 signature. 60 kDa chaperonin [groL]. GroEL equatorial domain-like G [O. tauri	491463	526652	627666	680671	417919	877049	402372	698718	486438
23	ot|OT_ostta15g00480|gb|CEG01684.1	ostta15g00480	CEG01684	20	20	1095.92	0.0379166	2.40292	P-lim	Complete	0.0280398	2.2635	N-lim	Complete	0.0442511	2.40292	P-lim	Complete	Target SNARE coiled-coil domain Coil SUBFAMILY NOT NAMED MYOSIN t-SNARE coiled-coil homology domain profile. Tropomyosin [O. tauri]	34129.9	43406.2	60265.6	95767.8	76411.3	139735	87181.2	76997.2	166948
24	ot|OT_ostta01g03030|gb|CEF96677.1	ostta01g03030	CEF96677	19	19	1064.22	0.098111	2.05598	N-lim	Complete	0.0323579	2.05598	N-lim	Complete	0.134089	2.02305	P-lim	Complete	FAD linked oxidase, N-terminal FAD linked oxidases, C-terminal domain FAD binding domain 4Fe-4S dicluster domain D-LACTATE DEHYDROGENASE SUBFAMILY NOT NAMED 4Fe-4S ferredoxin-type iron-sulfur binding region signature. 4Fe-4S ferredoxin-typ [O. tauri	105500	129183	200779	292764	234474	368064	150171	342260	388529
25	ot|OtMtg00170|gb|CAL36403.1	OtMtg00170	CAL36403	19	19	1162.14	0.203757	2.2408	N-lim	Complete	0.136417	2.2408	N-lim	Complete	0.0991277	2.17286	P-lim	Complete	ATP synthase alpha/beta family, beta-barrel domain ATP synthase alpha/beta family, nucleotide-binding domain atpA: ATP synthase F1, alpha subunit ATP synthase alpha/beta chain, C terminal domain ATP SYNTHASE SUBUNIT ALPHA, MITOCHONDRIAL A [O. tauri	254411	313600	203542	569617	896025	263250	383359	368868	924251
26	ot|AtpA|gb|CAL36372.1	AtpA	CAL36372	18	18	1299.21	0.471867	3.0363	P-lim	N-lim	0.448626	1.25056	Complete	N-lim	0.502141	2.42795	P-lim	Complete	AtpA ATP synthase alpha/beta family, nucleotide-binding domain ATP synthase alpha/beta chain, C terminal domain atpA: ATP synthase F1, alpha subunit ATP synthase alpha/beta family, beta-barrel domain ATP SYNTHASE ATP SYNTHASE SUBUNIT ALPHA [O. tauri	1.40888e+06	2.52813e+06	1.83209e+06	911033	1.30869e+06	2.3935e+06	965107	3.16237e+06	9.87964e+06
27	ot|OT_ostta03g04670|gb|CEF97278.1	ostta03g04670	CEF97278	18	18	978	0.754698	2.4584	P-lim	Complete	0.251578	1.54703	N-lim	Complete	0.600828	2.4584	P-lim	Complete	5-methyltetrahydrofolate--homocysteine methyltransferase B12 binding domain Homocysteine S-methyltransferase Pterin binding enzyme metH: methionine synthase Vitamin B12 dependent methionine synthase, activation domain METHYLTETRAHYDROFOLAT [O. tauri	18763	28584	41196.1	27291.5	57511.6	52175.6	13507.7	35960.3	168206
28	ot|OT_ostta08g00980|gb|CAL54832.1	ostta08g00980	CAL54832	18	18	704.5	0.823239	1.97221	P-lim	Complete	0.728734	1.69975	N-lim	Complete	0.51557	1.97221	P-lim	Complete	Rudiment single hybrid motif Biotin carboxylase C-terminal domain Biotin-requiring enzyme Carbamoyl-phosphate synthase L chain, ATP binding domain pyruv_carbox: pyruvate carboxylase HMGL-like Conserved carboxylase domain Carbamoyl-phosphat [O. tauri	36917.5	38186.8	9147.77	71138.5	64624.8	7444.38	50409.8	102860	12892.2
29	ot|OT_ostta03g03410|gb|CEF97187.1;ot|OT_ostta09g03490|gb|CEF99162.1	ostta03g03410	CEF97187	17	17	927.86	0.495132	2.05982	P-lim	Complete	0.3231	1.48702	N-lim	Complete	0.294823	2.05982	P-lim	Complete	ml(CDPK Calcium Dependent Protein Kinase CDPK CAMK-from:Ot03g03430)gb(Serine/threonine-protein kinase, active site) EF-hand, calcium binding motif Serine/Threonine protein kinases, catalytic domain Protein kinase domain EF-hand domain pair [O. tauri	170013	184643	211170	254709	425333	161352	150145	696081	319275
30	ot|OT_ostta10g02060|gb|CEF99384.1	ostta10g02060	CEF99384	17	17	965.49	0.0719714	3.12397	P-lim	Complete	0.101827	3.09012	N-lim	Complete	0.0137313	3.12397	P-lim	Complete	Immunoglobulin-like fold Coil MgtE intracellular N domain Filamin-type immunoglobulin domains Filamin/ABP280 repeat N-terminal C2 in EEIG1 and EHBP1 proteins Filamin/ABP280 repeat profile. E set domains MgtE N-terminal domain-like [O. tauri]	8076.62	9427.12	13386	35350.4	48723.4	11379	19913.7	35912.7	40672.3
31	ot|OT_ostta02g00610|gb|CAL52064.2	ostta02g00610	CAL52064	17	16	1316.92	0.239267	3.64302	P-lim	Complete	0.0617286	2.91969	N-lim	Complete	0.210851	3.64302	P-lim	Complete	ATPase, F1 complex beta subunit/V1 complex, C-terminal ATPases associated with a variety of cellular activities ATP synthase alpha/beta chain, C terminal domain ATP synthase alpha/beta family, nucleotide-binding domain atpD: ATP synthase F [O. tauri	51794.9	106382	68176.5	142581	377892	140411	72492.7	158077	594042
32	ot|OT_ostta03g04500|gb|CEF97265.1	ostta03g04500	CEF97265	16	16	1248.12	0.000370825	19.3867	Complete	N-lim	0.00196418	19.3867	Complete	N-lim	0.254064	1.44989	Complete	P-lim	[O. tauri]	1.37769e+07	1.33021e+07	7.34898e+06	1.07667e+06	357012	342172	1.11246e+07	6.09766e+06	6.5229e+06
33	ot|OT_ostta06g00700|gb|CEF98237.1	ostta06g00700	CEF98237	16	16	1173	0.178235	2.10692	P-lim	Complete	0.129924	1.60762	N-lim	Complete	0.125063	2.10692	P-lim	Complete	Phosphoglycerate kinase, conserved site Phosphoglycerate kinase family signature Pgk PHOSPHOGLYCERATE KINASE Phosphoglycerate kinase signature. Phosphoglycerate kinase [pgk]. [O. tauri]	1.95178e+06	2.35787e+06	3.46064e+06	3.03675e+06	3.81068e+06	5.64424e+06	2.67659e+06	6.81205e+06	6.88269e+06
34	ot|OT_ostta07g04410|gb|CEF98872.1	ostta07g04410	CEF98872	16	16	1192.05	0.118649	4.13964	P-lim	N-lim	0.232767	2.16069	Complete	N-lim	0.33899	1.91589	P-lim	Complete	Coil [O. tauri]	48732.9	91339.6	190524	51152	76461	25392.1	96770.7	144280	392335
35	ot|OT_ostta09g02610|gb|CEF99088.1	ostta09g02610	CEF99088	16	16	678.28	0.0963527	10.0509	P-lim	N-lim	0.559719	1.50219	Complete	N-lim	0.128602	6.69082	P-lim	Complete	S-adenosyl-L-homocysteine hydrolase, conserved site SAHH S-adenosyl-L-homocysteine hydrolase, NAD binding domain ahcY: adenosylhomocysteinase ADENOSYLHOMOCYSTEINASE S-adenosyl-L-homocysteine hydrolase signature 1. S-adenosyl-L-homocysteine [O. tauri	114767	144193	23381.9	139422	27382.9	21149.2	182240	1.48477e+06	222095
36	ot|OT_ostta10g02780|gb|CAL56242.1	ostta10g02780	CAL56242	16	16	1191.48	0.0696031	4.29234	N-lim	Complete	0.128082	4.29234	N-lim	Complete	0.00121023	3.80414	P-lim	Complete	GTP-binding protein TrmE/Glycine cleavage system T protein, domain 1 GCST gcvT: glycine cleavage system T protein Glycine cleavage T-protein C-terminal barrel domain Aminomethyltransferase folate-binding domain AMINOMETHYLTRANSFERASE, MITO [O. tauri	284799	230410	163918	852038	1.8252e+06	237804	842662	929921	810910
37	ot|OT_ostta15g00955|gb|CAL57515.1	ostta15g00955	CAL57515	16	16	1036.69	0.0949571	3.28472	P-lim	Complete	0.0295159	2.18623	N-lim	Complete	0.0841518	3.28472	P-lim	Complete	S-adenosylmethionine synthetase, C-terminal MAT S-adenosylmethionine synthetase, central domain S-adenosylmethionine synthetase, N-terminal domain S-adenosylmethionine synthetase, C-terminal domain metK: methionine adenosyltransferase S-AD [O. tauri	683426	973515	1.01715e+06	1.33917e+06	1.90381e+06	2.6032e+06	1.2228e+06	2.21619e+06	5.34466e+06
38	ot|OT_ostta16g00040|gb|CAL58002.1	ostta16g00040	CAL58002	16	16	857.52	0.0865901	2.00299	P-lim	Complete	0.114083	1.98481	N-lim	Complete	0.0243775	2.00299	P-lim	Complete	AMP-dependent synthetase/ligase AMP-binding enzyme LONG-CHAIN-FATTY-ACID--COA LIGASE BUBBLEGUM-LIKE-RELATED FAMILY NOT NAMED Putative AMP-binding domain signature. Acetyl-CoA synthetase-like [O. tauri]	115811	170960	180224	288730	462154	176011	234253	326718	374417
39	ot|OT_ostta18g01250|gb|CAL58586.1	ostta18g01250	CAL58586	16	16	831.43	0.410448	1.51549	N-lim	Complete	0.276627	1.51549	N-lim	Complete	0.594827	1.11918	P-lim	Complete	Ferredoxin-NADP+ reductase Flavoprotein pyridine nucleotide cytochrome reductase signature Frd-NADP+_RD FNR-PetH Oxidoreductase NAD-binding domain FERREDOXIN--NADP REDUCTASE, LEAF ISOZYME 1, CHLOROPLASTIC-RELATED FLAVODOXIN-RELATED Ferredo [O. tauri	234844	341400	199150	539326	226083	409694	366603	232639	268563
40	ot|TufA|gb|CAL36350.1	TufA	CAL36350	17	16	1353.95	0.270528	5.36739	P-lim	Complete	0.330325	1.5884	N-lim	Complete	0.199304	5.36739	P-lim	Complete	TufA GTP-binding elongation factor signature Elongation factor Tu GTP binding domain Elongation factor Tu domain 2 small_GTP: small GTP-binding protein domain EF-Tu: translation elongation factor Tu Elongation factor Tu C-terminal domain T [O. tauri	124328	385089	323040	236375	597303	488599	194657	2.47798e+06	1.79549e+06
41	ot|OT_ostta01g03040|gb|CAL50214.1	ostta01g03040	CAL50214	15	15	1112.18	0.0446364	1.75647	P-lim	N-lim	0.247409	1.22336	Complete	N-lim	0.119911	1.43578	P-lim	Complete	Fructose-bisphosphate aldolase, class-I Fructose-bisphosphate aldolase class-I FRUCTOSE-BISPHOSPHATE ALDOLASE 1, CHLOROPLASTIC-RELATED Aldolase [O. tauri]	2.0975e+06	2.32568e+06	1.63513e+06	1.76858e+06	1.86109e+06	1.32254e+06	3.26018e+06	2.12723e+06	3.31099e+06
42	ot|OT_ostta02g02510|gb|CEG01043.1	ostta02g02510	CEG01043	15	15	858.27	0.07719	7.08345	P-lim	N-lim	0.00149709	3.9629	Complete	N-lim	0.865753	1.78744	P-lim	Complete	Pyridine nucleotide-disulphide oxidoreductase, FAD/NAD(P)-binding domain Aromatic-ring hydroxylase (flavoprotein monooxygenase) signature ChlP: geranylgeranyl reductase GG-red-SF: geranylgeranyl reductase family BchP-ChlP: geranylgeranyl r [O. tauri	173994	173327	220075	35064.4	61483.5	46628.9	65292.7	198967	749926
43	ot|OT_ostta03g02810|gb|CEF97136.1	ostta03g02810	CEF97136	17	15	791.04	0.884126	1.51521	P-lim	Complete	0.984044	1.17769	N-lim	Complete	0.64773	1.51521	P-lim	Complete	Prefoldin Coil [O. tauri]	13616.2	12944.9	13623.1	25330.6	16364.2	5629.89	14357.8	38090.5	8439.25
44	ot|OT_ostta07g04530|gb|CEF98878.1	ostta07g04530	CEF98878	15	15	964.51	0.154343	1.78849	Complete	N-lim	0.105262	1.78849	Complete	N-lim	0.155436	1.36555	Complete	P-lim	Translation elongation/initiation factor/Ribosomal, beta-barrel GTP-binding elongation factor signature Elongation factor G C-terminus Elongation factor G, domain IV Elongation Factor G, domain II small_GTP: small GTP-binding protein domai [O. tauri	277744	362855	380146	199405	99354.3	271971	312264	180720	254513
45	ot|OT_ostta10g03420|gb|CEF99493.1	ostta10g03420	CEF99493	16	15	1230.39	0.263982	3.39092	P-lim	Complete	0.944297	1.03079	N-lim	Complete	0.22993	3.39092	P-lim	Complete	Glyceraldehyde 3-phosphate dehydrogenase, NAD(P) binding domain Glyceraldehyde-3-phosphate dehydrogenase signature Glyceraldehyde 3-phosphate dehydrogenase, NAD binding domain GAPDH GAPDH-I: glyceraldehyde-3-phosphate dehydrogenase, type I [O. tauri	333188	309155	688048	432738	674932	263686	336694	2.88496e+06	1.2896e+06
46	ot|OT_ostta12g00210|gb|CEF99763.1	ostta12g00210	CEF99763	15	15	726.35	0.299618	2.91193	P-lim	Complete	0.0403962	1.43452	N-lim	Complete	0.230354	2.91193	P-lim	Complete	Coil Proline rich extensin signature FORMIN-RELATED Region of a membrane-bound protein predicted to be embedded in the membrane. [O. tauri]	77280.6	111296	96240.7	137013	150409	121153	79343.9	539107	210916
47	ot|OT_ostta14g00150|gb|CEG01950.1	ostta14g00150	CEG01950	15	15	930.28	0.164799	4.39258	P-lim	Complete	0.210637	2.11807	N-lim	Complete	0.100072	4.39258	P-lim	Complete	Photosystem II PsbO, manganese-stabilising Manganese-stabilising protein / photosystem II polypeptide OMPA-like [O. tauri]	636648	1.21114e+06	490775	949999	2.97704e+06	1.02622e+06	1.09458e+06	2.29528e+06	6.88249e+06
48	ot|OT_ostta17g00430|gb|CEG00512.1	ostta17g00430	CEG00512	15	15	727.37	0.948645	1.27487	Complete	P-lim	0.995215	1.03204	Complete	N-lim	0.797891	1.27487	Complete	P-lim	Transketolase-like, pyrimidine-binding domain Coil Transketolase, pyrimidine binding domain Transketolase, C-terminal domain Dehydrogenase E1 component PYRUVATE DEHYDROGENASE E1 COMPONENT, ALPHA SUBUNIT (BACTERIAL AND ORGANELLAR) PDHA1 PRO [O. tauri	84411	92624.4	14884.6	90382.8	79033.2	16545.2	78071.7	12719.1	59749.7
49	ot|OT_ostta01g05020|gb|CEF96824.1	ostta01g05020	CEF96824	14	14	842.44	0.0237019	2.25828	N-lim	Complete	0.00556465	2.25828	N-lim	Complete	0.419823	1.29697	P-lim	Complete	Glutamine synthetase, glycine-rich site Glutamine synthetase type III N terminal Glutamine synthetase, catalytic domain GLUTAMINE SYNTHETASE SUBFAMILY NOT NAMED Glutamine synthetase putative ATP-binding region signature. Glutamine syntheta [O. tauri	560907	770463	750688	1.40375e+06	1.37195e+06	1.92616e+06	652073	723462	1.32483e+06
50	ot|OT_ostta08g04010|gb|CEG01619.1	ostta08g04010	CEG01619	14	14	1056.15	0.0670214	5.21513	P-lim	Complete	0.102559	2.5006	N-lim	Complete	0.0619035	5.21513	P-lim	Complete	[O. tauri]	112113	363995	394707	421556	896383	859617	489445	2.17499e+06	1.87698e+06
51	ot|OT_ostta11g03020|gb|CEF99731.1	ostta11g03020	CEF99731	15	14	898.41	0.69702	2.09092	P-lim	Complete	0.996197	1.05805	N-lim	Complete	0.53807	2.09092	P-lim	Complete	Annexin Annexin family signature Annexin repeats ANNEXIN [O. tauri]	218508	175145	192317	295225	201571	123190	238159	870052	117004
52	ot|OT_ostta12g03000|gb|CEF99984.1	ostta12g03000	CEF99984	14	14	925.33	0.966933	1.17889	N-lim	Complete	0.835258	1.17889	N-lim	Complete	0.984304	1.04629	P-lim	Complete	Chaperonin Cpn60 60kDa chaperonin signature GroEL: chaperonin GroL TCP-1/cpn60 chaperonin family CHAPERONIN CHAPERONIN 60 SUBUNIT ALPHA 1, CHLOROPLASTIC-RELATED Chaperonins cpn60 signature. 60 kDa chaperonin [groL]. GroEL-intermediate doma [O. tauri	122849	171871	148182	178146	258856	85130.4	86720.7	192197	184485
53	ot|OT_ostta14g02420|gb|CEG02148.1	ostta14g02420	CEG02148	14	14	707.64	0.265105	5.84577	P-lim	Complete	0.166281	1.86636	N-lim	Complete	0.187559	5.84577	P-lim	Complete	Serine hydroxymethyltransferase, pyridoxal phosphate binding site SHMT SERINE HYDROXYMETHYLTRANSFERASE, MITOCHONDRIAL Serine hydroxymethyltransferase pyridoxal-phosphate attachment site. Serine hydroxymethyltransferase [glyA]. PLP-dependen [O. tauri	107794	187183	153068	144491	384741	306983	126329	1.90781e+06	585039
54	ot|OT_ostta17g00050|gb|CEG00480.1	ostta17g00050	CEG00480	14	14	734.69	0.0327468	5.23963	P-lim	Complete	0.0263317	1.95377	N-lim	Complete	0.0370463	5.23963	P-lim	Complete	Histidine kinase-like ATPase, ATP-binding domain Coil 90kDa heat shock protein signature Histidine kinase-like ATPases HSP90_HTPG Hsp90 protein Histidine kinase-, DNA gyrase B-, and HSP90-like ATPase ENDOPLASMIN HOMOLOG HEAT SHOCK PROTEIN [O. tauri]	99195.8	80847.1	72656.6	209237	166300	118181	143540	538352	642158
55	ot|OT_ostta01g01560|gb|CEF96577.1	ostta01g01560	CEF96577	14	13	810.19	0.262812	2.44745	P-lim	Complete	0.511958	1.25927	N-lim	Complete	0.18443	2.44745	P-lim	Complete	Glyceraldehyde 3-phosphate dehydrogenase, NAD(P) binding domain Glyceraldehyde-3-phosphate dehydrogenase signature Glyceraldehyde 3-phosphate dehydrogenase, NAD binding domain GAPDH GAPDH-I: glyceraldehyde-3-phosphate dehydrogenase, type I [O. tauri	848961	1.60043e+06	479592	803709	1.75331e+06	1.13134e+06	1.00515e+06	2.06481e+06	4.09857e+06
56	ot|OT_ostta02g04060|gb|CEG01170.1	ostta02g04060	CEG01170	13	13	1206.13	2.40639e-05	107.039	P-lim	Complete	0.220184	1.94814	N-lim	Complete	3.5971e-05	107.039	P-lim	Complete	WD40/YVTN repeat-like-containing domain SdiA-regulated PAN/Apple domain profile. Hairpin loop containing domain-like Thermostable phytase (3-phytase) [O. tauri]	13800.1	18928	18946.9	43884.5	42576.8	14208.8	1.29657e+06	1.63169e+06	2.60297e+06
57	ot|OT_ostta05g01780|gb|CAL53934.1	ostta05g01780	CAL53934	13	13	854.34	0.567735	2.45541	N-lim	Complete	0.434393	2.45541	N-lim	Complete	0.0600375	1.57937	P-lim	Complete	Chlorophyll A-B binding protein, plant CHLOROPHYLL A/B BINDING PROTEIN SUBFAMILY NOT NAMED Chlorophyll a-b binding protein [O. tauri]	1.85025e+06	1.49952e+06	1.08101e+06	3.88888e+06	6.2745e+06	715991	2.29625e+06	1.97786e+06	2.72374e+06
58	ot|OT_ostta07g03380|gb|CEF98795.1;ot|OT_ostta12g03030|gb|CAL57398.1	ostta07g03380	CEF98795	14	13	783.5	0.639205	1.83415	P-lim	N-lim	0.915665	1.07885	Complete	N-lim	0.527722	1.70011	P-lim	Complete	ml(eIF4A1-2 DEAD box RNA helicase eI4F Cap binding complex-from:Ot07geIF4A)gb(Helicase, C-terminal) DEAD-like helicases superfamily helicase superfamily c-terminal domain Helicase conserved C-terminal domain DEAD/DEAH box helicase EUKARYOT [O. tauri	88688.5	158062	221700	104303	185636	144276	80338.4	307394	408684
59	ot|OT_ostta08g02510|gb|CEG01502.1	ostta08g02510	CEG01502	13	13	591.15	0.558868	2.88835	P-lim	Complete	0.545421	1.45693	N-lim	Complete	0.354149	2.88835	P-lim	Complete	Carbamoyl-phosphate synthase large subunit, CPSase domain Carbamoyl-phosphate synthase protein CPSase domain signature Carbamoyl-phosphate synthetase large chain, oligomerisation domain MGS-like domain CPSaseII_lrg: carbamoyl-phosphate syn [O. tauri	51464.4	40749.8	67373.9	51059.5	138080	43368	37954.9	336990	86002.1
60	ot|OT_ostta10g01280|gb|CEF99333.1	ostta10g01280	CEF99333	13	13	741.52	0.317066	5.25203	P-lim	N-lim	0.6858	1.1411	Complete	N-lim	0.3199	4.60262	P-lim	Complete	HSP90 Histidine kinase-like ATPase, ATP-binding domain Coil 90kDa heat shock protein signature HSP90_HTPG Histidine kinase-like ATPases Hsp90 protein Histidine kinase-, DNA gyrase B-, and HSP90-like ATPase HEAT SHOCK PROTEIN [O. tauri]	37501.9	52435.3	77243.1	51941.7	62021.5	32545.4	29352.5	551185	188930
61	ot|OT_ostta13g00230|gb|CEG00012.1	ostta13g00230	CEG00012	13	13	920.24	0.181532	2.69245	P-lim	N-lim	0.668376	1.16048	Complete	N-lim	0.221309	2.32011	P-lim	Complete	FAS1 domain Fasciclin domain FAS1/BIgH3 domain profile. [O. tauri]	683721	835912	394943	408270	537710	703831	558313	1.35552e+06	2.5282e+06
62	ot|OT_ostta16g02310|gb|CEG00441.1	ostta16g02310	CEG00441	13	13	767.7	0.0857385	8.6932	P-lim	Complete	0.0102457	2.5916	N-lim	Complete	0.0865915	8.6932	P-lim	Complete	Chlorophyll A-B binding protein, plant CHLOROPHYLL A-B BINDING PROTEIN CP29.1, CHLOROPLASTIC-RELATED CHLOROPHYLL A/B BINDING PROTEIN Chlorophyll a-b binding protein [O. tauri]	390969	767179	491263	1.53305e+06	1.54841e+06	1.19316e+06	694371	8.15642e+06	5.48787e+06
63	ot|PsbC|gb|CAL36326.1	PsbC	CAL36326	13	13	767.91	0.417106	2.05743	P-lim	N-lim	0.391729	1.331	Complete	N-lim	0.539421	1.54578	P-lim	Complete	PsbC psbC: photosystem II 44 kDa subunit reaction center protein Photosystem II protein Photosystem II antenna protein-like Region of a membrane-bound protein predicted to be embedded in the membrane. [O. tauri]	1.71038e+06	1.39895e+06	3.01017e+06	1.27323e+06	1.48553e+06	1.83891e+06	1.63917e+06	5.9252e+06	1.89501e+06
64	ot|AtpF|gb|CAL36371.1	AtpF	CAL36371	12	12	684.78	0.137199	3.01973	P-lim	N-lim	0.2542	1.41358	Complete	N-lim	0.250164	2.13623	P-lim	Complete	AtpF Coil ATP synthase B/B' CF(0) ATP synthase subunit b [atpF]. [O. tauri]	353341	394787	250022	359517	143156	203443	371506	1.35396e+06	406810
65	ot|OT_ostta01g00830|gb|CEF96523.1	ostta01g00830	CEF96523	12	12	771.85	0.168271	3.85602	P-lim	Complete	0.854774	1.56116	N-lim	Complete	0.0307342	3.85602	P-lim	Complete	ATPase, F0 complex, subunit B/B', bacterial/chloroplast Coil ATP synthase B/B' CF(0) [O. tauri]	346686	445441	192734	561693	883683	92147.7	664767	1.97605e+06	1.15683e+06
66	ot|OT_ostta03g00240|gb|CEF96955.1	ostta03g00240	CEF96955	13	12	613.17	0.0536707	3.01198	P-lim	Complete	0.0356794	2.95889	N-lim	Complete	0.0443002	3.01198	P-lim	Complete	Concanavalin A-like lectin/glucanase, subgroup Coil Kringle domain signature Concanavalin A-like lectin/glucanases superfamily FORMIN-RELATED EF-hand calcium-binding domain. EF-hand calcium-binding domain profile. Kringle domain profile. K [O. tauri	19549.1	22562.3	31867.9	82848	98442.4	37606.2	50719.2	46295	125810
67	ot|OT_ostta03g02470|gb|CAL52900.1	ostta03g02470	CAL52900	12	12	675.69	0.574313	1.55395	P-lim	Complete	0.493919	1.54806	N-lim	Complete	0.261433	1.55395	P-lim	Complete	Acetohydroxy acid isomeroreductase, catalytic Acetohydroxy acid isomeroreductase, catalytic domain KETOL-ACID REDUCTOISOMERASE, CHLOROPLASTIC FAMILY NOT NAMED NAD(P)-binding Rossmann-fold domains 6-phosphogluconate dehydrogenase C-terminal [O. tauri	187798	304515	134146	231904	579478	158412	237021	245807	490654
68	ot|OT_ostta04g00090|gb|CEF97398.1	ostta04g00090	CEF97398	12	12	512.51	0.0258868	5.08463	P-lim	N-lim	0.259947	1.74297	Complete	N-lim	0.100906	2.91722	P-lim	Complete	Translation elongation factor EFTs/EF1B, dimerisation Ribosomal protein S1-like RNA-binding domain S1 RNA binding domain UBA/TS-N domain Elongation factor TS tsf: translation elongation factor Ts ELONGATION FACTOR TS Elongation factor Ts s [O. tauri	21330.3	28926.3	65333.8	20872.6	22760.1	22685.4	50923.2	182676	103604
69	ot|OT_ostta06g02940|gb|CEF98412.1	ostta06g02940	CEF98412	12	12	607.98	0.0306151	16.6406	P-lim	Complete	0.000957332	11.4787	N-lim	Complete	0.0678394	16.6406	P-lim	Complete	Glycosyl transferase, family 1 glgA: glycogen/starch synthase, ADP-glucose type Starch synthase catalytic domain Glycosyl transferases group 1 STARCH SYNTHASE 2, CHLOROPLASTIC/AMYLOPLASTIC GLYCOSYLTRANSFERASE Glycogen synthase [glgA]. UDP- [O. tauri	6781.16	9758.01	16657.4	106156	157427	117470	18488.5	364622	169301
70	ot|OT_ostta10g00930|gb|CAL56050.1	ostta10g00930	CAL56050	12	12	494.27	0.343741	2.00763	Complete	N-lim	0.110324	2.00763	Complete	N-lim	0.547508	1.14161	Complete	P-lim	Riboflavin synthase-like beta-barrel Sirohaem Fe-binding site signature Cytochrome B5 reductase signature Nitrite/Sulfite reductase ferredoxin-like half domain Nitrite and sulphite reductase 4Fe-4S domain Oxidoreductase FAD-binding domain [O. tauri]	60394.3	55347.4	98502.7	30036.4	58257.3	18421.5	36260.5	27864.2	123544
71	ot|OT_ostta10g03430|gb|CEF99494.1	ostta10g03430	CEF99494	12	12	786.46	0.0800521	12.9807	P-lim	Complete	0.196241	1.77166	N-lim	Complete	0.0841493	12.9807	P-lim	Complete	NAD-dependent epimerase/dehydratase NAD dependent epimerase/dehydratase family NAD DEPENDENT EPIMERASE/DEHYDRATASE UDP-SULFOQUINOVOSE SYNTHASE, CHLOROPLASTIC NAD(P)-binding Rossmann-fold domains [O. tauri]	37020.6	104364	128549	106024	198180	174027	124483	1.34342e+06	2.03603e+06
72	ot|OT_ostta15g00800|gb|CEG01708.1	ostta15g00800	CEG01708	12	12	588.04	0.757121	1.7723	P-lim	N-lim	0.26643	1.4413	Complete	N-lim	0.925157	1.22966	P-lim	Complete	Nucleotide-binding, alpha-beta plait RNA recognition motif RNA recognition motif. (a.k.a. RRM, RBD, or RNP domain) FAMILY NOT NAMED Eukaryotic RNA Recognition Motif (RRM) profile. RNA-binding domain, RBD [O. tauri]	347464	212668	442768	205907	309643	180281	187416	878715	167091
73	ot|OT_ostta15g02520|gb|CAL57682.1	ostta15g02520	CAL57682	12	12	530.72	0.54624	2.02491	P-lim	Complete	0.692978	1.2932	N-lim	Complete	0.306258	2.02491	P-lim	Complete	Alpha-D-phosphohexomutase, alpha/beta/alpha I/II/III Phosphoglucomutase/phosphomannomutase family signature Phosphoglucomutase/phosphomannomutase, C-terminal domain Phosphoglucomutase/phosphomannomutase, alpha/beta/alpha domain III PHOSPHO [O. tauri	52303	63156	40652.9	67773.3	103141	30970.3	66436.1	48706.5	200970
74	ot|OT_ostta15g02670|gb|CEG01861.1	ostta15g02670	CEG01861	13	12	788.98	0.438643	2.1079	P-lim	Complete	0.10864	1.67244	N-lim	Complete	0.327605	2.1079	P-lim	Complete	Photosystem I PsaD PHOTOSYSTEM I REACTION CENTER SUBUNIT II-1, CHLOROPLASTIC-RELATED FAMILY NOT NAMED Photosystem I subunit PsaD [O. tauri]	402717	504573	576286	533340	857921	1.08992e+06	387699	1.96993e+06	769602
75	ot|OT_ostta01g03760|gb|CEF96725.1	ostta01g03760	CEF96725	11	11	586.93	0.852325	1.39701	N-lim	P-lim	0.678242	1.06177	N-lim	Complete	0.554363	1.31573	Complete	P-lim	ATPase, AAA-type, CDC48 ATPases associated with a variety of cellular activities Cell division protein 48 (CDC48) domain 2 Cell division protein 48 (CDC48) N-terminal domain Cell division protein 48 (CDC48), N-terminal domain Cell division [O. tauri	117265	86270.4	34984.9	204433	24267.8	24552.8	114020	48624.4	18639
76	ot|OT_ostta02g00130|gb|CEG00904.1	ostta02g00130	CEG00904	11	11	552.66	0.653642	1.45483	N-lim	Complete	0.445308	1.45483	N-lim	Complete	0.960959	1.06124	P-lim	Complete	Pyridine nucleotide-disulphide oxidoreductase, class I, active site Pyridine nucleotide disulphide reductase class-I signature FAD-dependent pyridine nucleotide reductase signature gluta_reduc_2: glutathione-disulfide reductase Pyridine nu [O. tauri	13496.3	15028.4	9700.91	16039.5	29676.8	9895.25	20565.2	9634.99	10366.2
77	ot|OT_ostta02g01910|gb|CEG01004.1	ostta02g01910	CEG01004	11	11	864.73	0.258605	2.67586	P-lim	Complete	0.485903	1.12696	N-lim	Complete	0.225965	2.67586	P-lim	Complete	Heat shock protein 70 family Coil 70kDa heat shock protein signature Hsp70 protein HEAT SHOCK PROTEIN 70KDA HEAT SHOCK 70 KDA PROTEIN 6, CHLOROPLASTIC-RELATED Heat shock hsp70 proteins family signature 1. Heat shock hsp70 proteins family s [O. tauri	145426	182814	249821	181577	236200	233673	144692	630749	771373
78	ot|OT_ostta02g04680|gb|CEG01225.1	ostta02g04680	CEG01225	11	11	841.31	0.934062	1.16868	P-lim	N-lim	0.723786	1.11464	Complete	N-lim	0.975687	1.04848	P-lim	Complete	ml(S1 chloroplastic small ribosome subunit-from:Ot02g07080)gb(Ribosomal protein S1, RNA-binding domain) Ribosomal protein S1 signature Ribosomal protein S1-like RNA-binding domain S1 RNA binding domain S1 RNA-BINDING DOMAIN-CONTAINING PROT [O. tauri	140068	196047	310136	103605	296454	179724	98747.9	321761	257073
79	ot|OT_ostta03g00220|gb|CEF96954.1	ostta03g00220	CEF96954	11	11	747.28	0.279881	2.20562	N-lim	Complete	0.00779812	2.20562	N-lim	Complete	0.405754	2.18949	P-lim	Complete	Ribulose-phosphate binding barrel Pdx1 SOR/SNZ family TIGR00343: pyridoxal 5'-phosphate synthase, synthase subunit Pdx1 FAMILY NOT NAMED PYRIDOXINE BIOSYNTHESIS PROTEIN SNZ1-RELATED PdxS/SNZ family signature. Pyridoxal biosynthesis lyase P [O. tauri	54444	75560	74854.1	157839	175600	118400	66485.2	317115	64934
80	ot|OT_ostta03g00830|gb|CEF97003.1	ostta03g00830	CEF97003	11	11	679.48	0.275683	5.04863	P-lim	Complete	0.102155	1.97677	N-lim	Complete	0.202904	5.04863	P-lim	Complete	Pyridoxal phosphate-dependent transferase, major region, subdomain 2 Coil DAPAT_plant: LL-diaminopimelate aminotransferase Aminotransferase class I and II AMINOTRANSFERASE ALD1-RELATED SUBGROUP I AMINOTRANSFERASE RELATED Aminotransferases [O. tauri]	15915	33895.4	25944.8	66917.6	30507	52325.9	17451.9	203514	161494
81	ot|OT_ostta03g03840|gb|CAL53028.1	ostta03g03840	CAL53028	11	11	602.84	0.222768	4.48205	N-lim	Complete	0.226209	4.48205	N-lim	Complete	0.033756	3.68859	P-lim	Complete	Coil [O. tauri]	22338.3	27289.6	14585.1	70376.1	201370	16060.1	56948.1	44615.3	135292
82	ot|OT_ostta04g02740|gb|CEF97598.1	ostta04g02740	CEF97598	11	11	594.94	0.264018	1.80364	P-lim	Complete	0.48294	1.36692	N-lim	Complete	0.100443	1.80364	P-lim	Complete	P-loop containing nucleoside triphosphate hydrolase Phosphoribulokinase family signature Phosphoribulokinase / Uridine kinase family URIDINE KINASE PHOSPHORIBULOKINASE, CHLOROPLASTIC Phosphoribulokinase signature. P-loop containing nucleos [O. tauri	515028	696281	1.0566e+06	846935	621003	1.63211e+06	1.01277e+06	1.18478e+06	1.89295e+06
83	ot|OT_ostta04g04830|gb|CAL51905.1	ostta04g04830	CAL51905	11	11	801.87	0.539771	2.11726	P-lim	Complete	0.0815556	1.81236	N-lim	Complete	0.517864	2.11726	P-lim	Complete	Pyridine nucleotide-disulphide oxidoreductase, class I, active site FAD-dependent pyridine nucleotide reductase signature Pyridine nucleotide disulphide reductase class-I signature Pyridine nucleotide-disulphide oxidoreductase, dimerisatio [O. tauri	27661.7	48854.1	42416.2	48661.8	74643.4	92242	24642.2	47222.8	179945
84	ot|OT_ostta05g01360|gb|CEF97903.1	ostta05g01360	CEF97903	11	11	619.16	0.0223805	2.53844	N-lim	Complete	0.0189873	2.53844	N-lim	Complete	0.0390333	1.87162	P-lim	Complete	D-isomer specific 2-hydroxyacid dehydrogenase, NAD-binding Coil D-isomer specific 2-hydroxyacid dehydrogenase, NAD binding domain D-isomer specific 2-hydroxyacid dehydrogenase, catalytic domain SUBFAMILY NOT NAMED 2-HYDROXYACID DEHYDROGENA [O. tauri	107930	139401	161743	291807	251738	494866	221002	201360	343267
85	ot|OT_ostta05g04960|gb|CAL54267.1	ostta05g04960	CAL54267	11	11	639.19	0.304963	2.5846	P-lim	N-lim	0.249338	1.85845	Complete	N-lim	0.673886	1.39073	P-lim	Complete	von Willebrand factor, type A Coil von Willebrand factor (vWF) type A domain ATPases associated with a variety of cellular activities von Willebrand factor type A domain Magnesium chelatase, subunit ChlI BchD-ChlD: magnesium chelatase ATPa [O. tauri	46714.3	63501.9	21427.1	34622.6	24961.6	11250.7	68633.8	21142.2	93303.9
86	ot|OT_ostta10g02360|gb|CAL56193.1	ostta10g02360	CAL56193	11	11	628.88	0.12014	5.11835	P-lim	Complete	0.0247592	3.00507	N-lim	Complete	0.122999	5.11835	P-lim	Complete	Axin interactor dorsalization-associated protein, C-terminal domain Coil Cytoskeletal adhesion EH domain profile. EF-hand [O. tauri]	19487.5	18981.6	41893	59085.3	112475	69933.5	33191.6	85813.2	292316
87	ot|OT_ostta11g00260|gb|CEF99522.1	ostta11g00260	CEF99522	11	11	560.04	0.0145278	4.51401	P-lim	Complete	0.00807027	3.78519	N-lim	Complete	0.0227619	4.51401	P-lim	Complete	Glycosyl transferase, family 35 Glucan_phosphorylase_GlgP Carbohydrate phosphorylase GLYCOGEN PHOSPHORYLASE ALPHA-GLUCAN PHOSPHORYLASE 1 Phosphorylase pyridoxal-phosphate attachment site. UDP-Glycosyltransferase/glycogen phosphorylase [O. tauri]	48148.4	43678.1	72934	175944	301131	146574	132270	178705	432756
88	ot|OT_ostta14g01890|gb|CAL56969.1	ostta14g01890	CAL56969	11	11	651.85	0.296333	3.89255	P-lim	N-lim	0.858214	1.03572	Complete	N-lim	0.271265	3.75829	P-lim	Complete	Malate/L-lactate dehydrogenase OXIDOREDUCTASE-RELATED L-sulfolactate dehydrogenase-like [O. tauri]	79718.5	129632	256300	126451	140672	182466	91490.9	1.02853e+06	630028
89	ot|OT_ostta15g00830|gb|CAL57499.1	ostta15g00830	CAL57499	11	11	614.48	0.133082	2.98267	P-lim	Complete	0.0220452	2.56302	N-lim	Complete	0.146075	2.98267	P-lim	Complete	Pyridoxal phosphate-dependent transferase, major region, subdomain 2 CGS OAH_OAS_sulfhy: O-acetylhomoserine aminocarboxypropyltransferase/cysteine synthase Cys/Met metabolism PLP-dependent enzyme TRANS-SULFURATION ENZYME FAMILY MEMBER PROT [O. tauri	113636	96743.7	69818.1	157671	236861	323621	129950	147528	558258
90	ot|PsbB|gb|CAL36329.1	PsbB	CAL36329	11	11	610	0.230781	1.93455	P-lim	Complete	0.136227	1.4408	N-lim	Complete	0.173414	1.93455	P-lim	Complete	PsbB PS_II_CP47: photosystem II chlorophyll-binding protein CP47 Photosystem II protein Photosystem II antenna protein-like Region of a membrane-bound protein predicted to be embedded in the membrane. [O. tauri]	386230	668742	448446	561538	771340	833249	501593	903266	1.50358e+06
91	ot|OT_ostta01g04920|gb|CEF96815.1	ostta01g04920	CEF96815	11	10	707.68	0.088126	2.74166	P-lim	Complete	0.0219599	2.56398	N-lim	Complete	0.106652	2.74166	P-lim	Complete	P-loop containing nucleoside triphosphate hydrolase ATPases associated with a variety of cellular activities ATPase family associated with various cellular activities (AAA) Peptidase family M41 FtsH_fam: ATP-dependent metallopeptidase HflB [O. tauri	101611	146752	177122	261578	507577	321783	171769	324755	670012
92	ot|OT_ostta02g02460|gb|CEG01038.1	ostta02g02460	CEG01038	10	10	667.61	6.29363e-05	666.615	P-lim	N-lim	0.0186412	9.93625	Complete	N-lim	0.00154215	67.0892	P-lim	Complete	Phosphate transporter Phosphate transporter family PHOSPHATE TRANSPORTER Region of a membrane-bound protein predicted to be embedded in the membrane. [O. tauri]	37890.9	150059	42151.6	13251.2	6316.5	3590.13	2.47707e+06	4.82959e+06	8.1307e+06
93	ot|OT_ostta02g04120|gb|CAL52529.1	ostta02g04120	CAL52529	10	10	515.92	0.268035	1.44916	P-lim	Complete	0.631852	1.11154	N-lim	Complete	0.133432	1.44916	P-lim	Complete	Ribosome recycling factor Coil frr: ribosome recycling factor RIBOSOME RECYCLING FACTOR Ribosome-recycling factor [frr]. Ribosome recycling factor, RRF [O. tauri]	98155.1	100878	93710.2	143244	85665.7	96484.9	118154	110958	195119
94	ot|OT_ostta03g00870|gb|CAL52736.1	ostta03g00870	CAL52736	10	10	445.78	0.488867	2.17181	P-lim	Complete	0.962107	1.24637	N-lim	Complete	0.218472	2.17181	P-lim	Complete	Glycosyl hydrolase, family 13, catalytic domain Coil GlgB Alpha amylase, C-terminal all-beta domain Carbohydrate-binding module 48 (Isoamylase N-terminal domain) Alpha amylase, catalytic domain ALPHA-AMYLASE SUBFAMILY NOT NAMED (Trans)glyc [O. tauri	40564.6	44093.5	21465.1	80191	41650.5	10427.2	141395	40104.1	48981.3
95	ot|OT_ostta03g02830|gb|CAL52935.1	ostta03g02830	CAL52935	10	10	541.86	0.785533	2.21737	P-lim	Complete	0.6681	1.38784	N-lim	Complete	0.523773	2.21737	P-lim	Complete	Pyridoxal phosphate-dependent transferase, major region, subdomain 2 Aminotransferase class I and II Alanine aminotransferase SUBGROUP I AMINOTRANSFERASE RELATED PLP-dependent transferases [O. tauri]	156541	133888	127362	212684	291039	76103.9	114308	694135	117955
96	ot|OT_ostta03g03210|gb|CEF97170.1	ostta03g03210	CEF97170	10	10	507.5	0.424199	2.94667	P-lim	Complete	0.525495	1.54078	N-lim	Complete	0.236861	2.94667	P-lim	Complete	Permease, cytosine/purines, uracil, thiamine, allantoin Coil Permease for cytosine/purines, uracil, thiamine, allantoin Region of a membrane-bound protein predicted to be embedded in the membrane. [O. tauri]	7368.67	12129.5	8742.33	21496.6	16492.4	5523.48	7082.96	49961.8	26170.8
97	ot|OT_ostta05g01120|gb|CEF97883.1	ostta05g01120	CEF97883	10	10	769.37	0.040899	4.57031	P-lim	Complete	0.238572	2.03177	N-lim	Complete	0.0129271	4.57031	P-lim	Complete	Coil [O. tauri]	78736.8	60898	64587.3	129167	228472	57292.2	148423	421699	363237
98	ot|OT_ostta05g01230|gb|CEF97893.1	ostta05g01230	CEF97893	10	10	470.45	0.0427981	1.4943	P-lim	N-lim	0.421091	1.10208	Complete	N-lim	0.0668949	1.35589	P-lim	Complete	Porphobilinogen deaminase, C-terminal Porphobilinogen deaminase signature PBGD Porphobilinogen deaminase, dipyromethane cofactor binding domain hemC: porphobilinogen deaminase Porphobilinogen deaminase, C-terminal domain PORPHOBILINOGEN DE [O. tauri	432814	347905	387097	356156	408918	294572	603333	429583	550519
99	ot|OT_ostta09g00960|gb|CAL55258.1	ostta09g00960	CAL55258	10	10	464.57	0.00186493	6.7714	P-lim	N-lim	0.00120012	3.15342	Complete	N-lim	0.105738	2.14732	P-lim	Complete	4-hydroxy-3-methylbut-2-en-1-yl diphosphate synthase, bacterial-type IspG_partdup GcpE protein ispG_gcpE: 4-hydroxy-3-methylbut-2-en-1-yl diphosphate synthase 4-HYDROXY-3-METHYLBUT-2-EN-1-YL DIPHOSPHATE SYNTHASE 4-hydroxy-3-methylbut-2-en- [O. tauri	20904.8	24723.9	26855	9188.93	7726.3	6070.51	25198.2	61396.8	69050.5
100	ot|OT_ostta09g01080|gb|CEF98975.1	ostta09g01080	CEF98975	10	10	675.57	0.0890313	3.15503	P-lim	N-lim	0.0680198	1.99823	Complete	N-lim	0.462995	1.57891	P-lim	Complete	ATPase, F1 complex, gamma subunit conserved site ATP synthase gamma subunit signature ATPsyn_F1gamma: ATP synthase F1, gamma subunit ATP SYNTHASE GAMMA CHAIN SUBFAMILY NOT NAMED ATP synthase gamma subunit signature. ATP synthase gamma chai [O. tauri	554868	560035	1.08264e+06	455026	272773	371950	798868	2.0812e+06	589671
101	ot|OT_ostta10g00920|gb|CEF99313.1	ostta10g00920	CEF99313	10	10	575.23	0.117671	3.55435	Complete	N-lim	0.00979451	3.55435	Complete	N-lim	0.621172	1.01889	Complete	P-lim	Moybdenum cofactor oxidoreductase, dimerisation Eukaryotic molybdopterin domain signature Cytochrome B5 reductase signature Oxidoreductase NAD-binding domain Oxidoreductase FAD-binding domain Oxidoreductase molybdopterin binding domain Cyt [O. tauri	44252.6	44541.5	24447.1	10556.4	13984.6	7318.83	11172.3	79862.3	20106.6
102	ot|OT_ostta10g01680|gb|CEF99364.1	ostta10g01680	CEF99364	10	10	523.55	0.0362654	6.35548	P-lim	Complete	0.0323183	2.59673	N-lim	Complete	0.0458193	6.35548	P-lim	Complete	Adenine nucleotide translocator 1 Mitochondrial carrier protein signature Adenine nucleotide translocator signature FAMILY NOT NAMED ADP/ATP TRANSLOCASE 4 Solute carrier (Solcar) repeat profile. Region of a membrane-bound protein predicted [O. tauri	64748.9	147858	54320.3	269034	233992	190112	160979	815372	720100
103	ot|OT_ostta12g02700|gb|CEF99960.1	ostta12g02700	CEF99960	10	10	469.53	0.01049	8.05067	P-lim	Complete	0.0133286	3.66548	N-lim	Complete	0.0202046	8.05067	P-lim	Complete	Region of a membrane-bound protein predicted to be embedded in the membrane. [O. tauri]	24116.2	43890.3	14597.6	85245.8	112318	105220	79332.6	256838	328848
104	ot|OT_ostta13g00980|gb|CAL56428.1	ostta13g00980	CAL56428	10	10	471.25	0.251396	3.16119	P-lim	Complete	0.17619	2.31905	N-lim	Complete	0.124538	3.16119	P-lim	Complete	[O. tauri]	30084.9	35517.8	29523	75594.8	116550	28456.2	31266.9	116522	152922
105	ot|OT_ostta15g00900|gb|CEG01715.1	ostta15g00900	CEG01715	10	10	500.93	0.102128	6.43001	P-lim	Complete	0.00624075	2.96991	N-lim	Complete	0.100935	6.43001	P-lim	Complete	NAD(P)-binding domain NADH(P)-binding NAD DEPENDENT EPIMERASE/DEHYDRATASE CHLOROPLAST STEM-LOOP BINDING PROTEIN OF 41 KDA A, CHLOROPLASTIC NAD(P)-binding Rossmann-fold domains [O. tauri]	36599.4	41219.1	53016.9	92701.4	167988	127880	57528.4	600777	182967
106	ot|OT_ostta15g02680|gb|CEG01862.1	ostta15g02680	CEG01862	10	10	454.82	0.905225	1.19893	N-lim	Complete	0.727633	1.19893	N-lim	Complete	0.966733	1.0759	P-lim	Complete	Rubrerythrin AcsF: magnesium-protoporphyrin IX monomethyl ester aerobic oxidative cyclase MAGNESIUM-PROTOPORPHYRIN IX MONOMETHYL ESTER [OXIDATIVE] CYCLASE, CHLOROPLASTIC FAMILY NOT NAMED Magnesium-protoporphyrin IX monomethyl ester [oxidat [O. tauri	93159.2	79170.8	48130.4	205352	19246.4	39717.1	95799.9	31935.6	109459
107	ot|OT_ostta16g01410|gb|CEG00353.1	ostta16g01410	CEG00353	10	10	672.96	0.389681	3.27755	P-lim	N-lim	0.096498	1.89889	Complete	N-lim	0.860479	1.72604	P-lim	Complete	ml(L4 cytoplasmic large ribosome subunit-from:Ot16g01400)gb(Ribosomal protein L4/L1e, eukaryotic/archaeal, conserved site) Coil Ribosomal protein L4/L1 family 60S ribosomal protein L4 C-terminal domain 60S RIBOSOMAL PROTEIN L4 Ribosomal pr [O. tauri	156745	151346	95211.6	100084	72945.5	39359.5	82926.1	539843	73347.7
108	ot|OT_ostta16g01620|gb|CEG00370.1	ostta16g01620	CEG00370	10	10	845.16	0.488424	2.42248	P-lim	Complete	0.791949	1.07546	N-lim	Complete	0.37903	2.42248	P-lim	Complete	Photosystem II PsbQ, oxygen evolving complex Coil Oxygen evolving enhancer protein 3 (PsbQ) Oxygen-evolving enhancer protein 3, [O. tauri]	1.5989e+06	1.1389e+06	1.95541e+06	1.16288e+06	1.77002e+06	2.11447e+06	1.00316e+06	7.55163e+06	2.81443e+06
109	ot|OT_ostta18g01710|gb|CEG00781.1	ostta18g01710	CEG00781	10	10	516.02	0.000745541	25.6919	N-lim	Complete	0.000187753	25.6919	N-lim	Complete	0.028936	5.45416	P-lim	Complete	Coil [O. tauri]	7647.04	6300.17	6798.99	161887	256826	114296	17076.7	73073.3	23003
110	ot|OT_ostta20g00230|gb|CEG00828.1	ostta20g00230	CEG00828	10	10	436.72	0.670255	2.42067	N-lim	P-lim	0.761476	2.04813	N-lim	Complete	0.440939	1.1819	Complete	P-lim	SAP domain Coil Putative DNA-binding (bihelical) motif predicted to be involved in chromosomal organisation SAP motif profile. Region of a membrane-bound protein predicted to be embedded in the membrane. [O. tauri]	3758.51	4003.48	3112.24	12623.8	8705.91	942.116	6448.68	1090.34	1661.65
111	ot|AtpE|gb|CAL36334.1	AtpE	CAL36334	9	9	600.03	0.327806	2.22303	P-lim	Complete	0.618511	1.03603	N-lim	Complete	0.249506	2.22303	P-lim	Complete	AtpE Coil ATP synthase, Delta/Epsilon chain, long alpha-helix domain ATP synthase, Delta/Epsilon chain, beta-sandwich domain ATP_synt_epsi: ATP synthase F1, epsilon subunit ATP SYNTHASE DELTA/EPSILON CHAIN ATP SYNTHASE ION EPSILON SUBUNIT [O. tauri]	239551	132606	25462	135718	105794	170434	282899	467639	133381
112	ot|OT_ostta02g02650|gb|CAL52353.2	ostta02g02650	CAL52353	9	9	497.52	0.585237	1.79865	P-lim	Complete	0.237195	1.4405	N-lim	Complete	0.411469	1.79865	P-lim	Complete	Aconitase/3-isopropylmalate dehydratase large subunit, alpha/beta/alpha, subdomain 1/3 AcnB Aconitate hydratase 2 N-terminus acnB: aconitate hydratase 2 Aconitase family (aconitate hydratase) Aconitate B N-terminal domain ACONITATE HYDRATA [O. tauri	24257.8	32861.3	37343	64846	38418.6	32808.4	51001.8	21197.5	97705
113	ot|OT_ostta02g03620|gb|CEG01132.1	ostta02g03620	CEG01132	9	9	526.25	0.300705	4.0579	P-lim	Complete	0.0643371	2.07161	N-lim	Complete	0.214952	4.0579	P-lim	Complete	Pyridine nucleotide-disulphide oxidoreductase, FAD/NAD(P)-binding domain FAD-dependent pyridine nucleotide reductase signature EXTERNAL NADH-UBIQUINONE OXIDOREDUCTASE 1, MITOCHONDRIAL-RELATED NADH DEHYDROGENASE-RELATED [O. tauri]	20338.1	25615.9	23902.7	41437.9	72728.4	30549.5	17234.8	179156	87080.7
114	ot|OT_ostta03g00350|gb|CAL52685.1	ostta03g00350	CAL52685	9	9	724.76	0.16259	4.2186	P-lim	Complete	0.0578138	2.4892	N-lim	Complete	0.130393	4.2186	P-lim	Complete	Fructose-1,6-bisphosphatase class 1/Sedoheputulose-1,7-bisphosphatase Fructose-1,6-bisphosphatase signature FBPtase FBPtase_SBPase Fructose-1-6-bisphosphatase FRUCTOSE-1,6-BISPHOSPHATASE-RELATED FRUCTOSE-1,6-BISPHOSPHATASE, CHLOROPLASTIC F [O. tauri	112426	148592	237148	231385	538716	469936	165821	736704	1.19904e+06
115	ot|OT_ostta03g01390|gb|CEF97042.1	ostta03g01390	CEF97042	9	9	612.58	0.402843	1.43039	P-lim	Complete	0.570537	1.31347	N-lim	Complete	0.0185301	1.43039	P-lim	Complete	FAMILY NOT NAMED Region of a membrane-bound protein predicted to be embedded in the membrane. [O. tauri]	622524	691096	856429	1.55604e+06	663460	630788	1.07193e+06	1.01698e+06	1.01512e+06
116	ot|OT_ostta03g05500|gb|CEF97347.1	ostta03g05500	CEF97347	9	9	436.62	0.145599	5.66779	P-lim	Complete	0.682293	1.15091	N-lim	Complete	0.145487	5.66779	P-lim	Complete	Fructose-1,6-bisphosphatase class 1/Sedoheputulose-1,7-bisphosphatase Sedoheptulose-1,7-bisphosphatase family signature FBPtase_SBPase Fructose-1-6-bisphosphatase SEDOHEPTULOSE-1,7-BISPHOSPHATASE, CHLOROPLASTIC FRUCTOSE-1,6-BISPHOSPHATASE- [O. tauri	45461.3	110053	105009	71291.2	147773	80775.5	80379.9	500385	895829
117	ot|OT_ostta04g02090|gb|CAL51621.1	ostta04g02090	CAL51621	9	9	394.25	0.0747049	8.38593	P-lim	N-lim	0.180699	2.48888	Complete	N-lim	0.236922	3.36936	P-lim	Complete	Magnesium chelatase, subunit H, N-terminal Coil Domain of unknown function (DUF3479) CobN/Magnesium Chelatase BchH: magnesium chelatase, H subunit MAGNESIUM-CHELATASE SUBUNIT CHLH, CHLOROPLASTIC SPOT2-RELATED [O. tauri]	14752.3	42543.8	58682.3	13296.6	25703.9	7598.15	35344.3	78935.8	276493
118	ot|OT_ostta04g02200|gb|CEF97559.1	ostta04g02200	CEF97559	9	9	380.96	0.0426075	4.81871	N-lim	Complete	0.0139235	4.81871	N-lim	Complete	0.0651715	3.93612	P-lim	Complete	Concanavalin A-like lectin/glucanases superfamily EF-hand, calcium binding motif EF-hand calcium-binding domain. EF-hand calcium-binding domain profile. Region of a membrane-bound protein predicted to be embedded in the membrane. [O. tauri]	6770.16	10201.1	8347.06	32297.3	67837.9	21866.2	16495	17748.9	65412
119	ot|OT_ostta06g00520|gb|CEF98222.1	ostta06g00520	CEF98222	9	9	384.25	0.00867211	2.55124	N-lim	Complete	0.00956857	2.55124	N-lim	Complete	0.20418	1.37029	P-lim	Complete	P-loop containing nucleoside triphosphate hydrolase Adenylosuccinate synthetase purA: adenylosuccinate synthase ADENYLOSUCCINATE SYNTHETASE Adenylosuccinate synthetase active site. Adenylosuccinate synthetase GTP-binding site. Adenylosucci [O. tauri	37397.2	46222.7	26531.1	78390.5	117294	85337.1	64737.7	41848.2	44353
120	ot|OT_ostta07g01200|gb|CEF98627.1	ostta07g01200	CEF98627	9	9	474.39	0.557808	1.58483	N-lim	Complete	0.392128	1.58483	N-lim	Complete	0.363234	1.38662	P-lim	Complete	Fibrillarin Fibrillarin signature Nop17p RRNA 2-O-METHYLTRANSFERASE FIBRILLARIN Fibrillarin-like rRNA/tRNA 2'-O-methyltransferase [flpA]. S-adenosyl-L-methionine-dependent methyltransferases [O. tauri]	144570	69818.6	163179	161422	331839	105117	124101	249324	150118
121	ot|OT_ostta07g01350|gb|CEF98639.1	ostta07g01350	CEF98639	9	9	514.56	0.589428	1.44026	Complete	P-lim	0.445115	1.43876	Complete	N-lim	0.436744	1.44026	Complete	P-lim	ATPase, F1 complex, OSCP/delta subunit ATP synthase delta subunit signature ATP_synt_delta: ATP synthase F1, delta subunit ATP synthase delta (OSCP) subunit ATP SYNTHASE DELTA CHAIN ATP synthase delta (OSCP) subunit signature. ATP synthase [O. tauri	373862	431183	158385	246145	144062	279417	294596	164352	209981
122	ot|OT_ostta07g01850|gb|CEF98674.1	ostta07g01850	CEF98674	9	9	460.86	0.0252041	4.29152	P-lim	Complete	0.0501342	1.89551	N-lim	Complete	0.028297	4.29152	P-lim	Complete	Coil Region of a membrane-bound protein predicted to be embedded in the membrane. [O. tauri]	17720	20851.2	12254	41093	23100.4	32146	32926.6	118321	66869.1
123	ot|OT_ostta10g00300|gb|CEF99267.1	ostta10g00300	CEF99267	9	9	364.77	0.852558	1.48801	N-lim	Complete	0.582742	1.48801	N-lim	Complete	0.723338	1.32444	P-lim	Complete	Chaperonin Cpn60 Coil 60kDa chaperonin signature TCP-1/cpn60 chaperonin family GroEL: chaperonin GroL CHAPERONIN Chaperonins cpn60 signature. 60 kDa chaperonin [groL]. GroEL-intermediate domain like GroEL equatorial domain-like GroEL apica [O. tauri	9936.12	24283.7	19725.5	20577.4	48064.4	11629.2	10795.5	17908.7	42742.9
124	ot|OT_ostta10g02570|gb|CEF99425.1	ostta10g02570	CEF99425	9	9	430.97	0.0997859	1.57083	P-lim	Complete	0.0991107	1.22411	N-lim	Complete	0.0896758	1.57083	P-lim	Complete	Aldehyde dehydrogenase, C-terminal Coil proA: glutamate-5-semialdehyde dehydrogenase Aldehyde dehydrogenase family DELTA-1-PYRROLINE-5-CARBOXYLATE SYNTHASE GLUTAMATE SEMIALDEHYDE DEHYDROGENASE Gamma-glutamyl phosphate reductase signature. [O. tauri]	30248.4	31808.4	39333.9	45850.1	39141.4	39122.1	37126.8	54758	67382.4
125	ot|OT_ostta11g01340|gb|CEF99610.1	ostta11g01340	CEF99610	9	9	455.31	0.533216	8.2981	P-lim	Complete	0.774777	1.60062	N-lim	Complete	0.354413	8.2981	P-lim	Complete	Cytochrome P450, conserved site Coil E-class P450 group IV signature P450 superfamily signature LANOSTEROL 14-ALPHA DEMETHYLASE FAMILY NOT NAMED Cytochrome P450 cysteine heme-iron ligand signature. Region of a membrane-bound protein predic [O. tauri	3875.92	4873.25	6580.81	8058.99	14598	1880.52	4292.96	116275	6641.48
126	ot|OT_ostta11g02780|gb|CEF99714.1	ostta11g02780	CEF99714	9	9	548.9	0.115739	2.96502	P-lim	Complete	0.974414	1.0286	N-lim	Complete	0.112597	2.96502	P-lim	Complete	Phosphoglucose isomerase, C-terminal Glucose-6-phosphate isomerase signature GLUCOSE-6-PHOSPHATE ISOMERASE, CYTOSOLIC Phosphoglucose isomerase signature 1. Phosphoglucose isomerase signature 2. Glucose-6-phosphate isomerase family profile. [O. tauri	54130.5	54942.5	108944	53981.5	117195	53075.3	78210.6	293305	274907
127	ot|OT_ostta11g02970|gb|CEF99728.1	ostta11g02970	CEF99728	9	9	551.54	0.00254235	2.23675	N-lim	Complete	0.0015408	2.23675	N-lim	Complete	0.0101728	2.0649	P-lim	Complete	Coil Region of a membrane-bound protein predicted to be embedded in the membrane. [O. tauri]	36090.9	44669	43275.8	97713.9	78321.2	101401	77803.1	68678.5	109640
128	ot|OT_ostta14g00360|gb|CEG01967.1	ostta14g00360	CEG01967	9	9	395.85	0.0738972	8.48675	P-lim	Complete	0.00679976	2.81807	N-lim	Complete	0.0793064	8.48675	P-lim	Complete	Thioredoxin, conserved site Phosphoadenosine phosphosulfate reductase family FAD SYNTHETASE-RELATED (FMN ADENYLYLTRANSFERASE) PHOSPHOADENOSINE PHOSPHOSULFATE REDUCTASE Thioredoxin family active site. Thioredoxin domain profile. Adenine nuc [O. tauri	6001.58	12096.1	9217.37	25650.5	27685.4	23639.8	12019	116280	103518
129	ot|OT_ostta15g00510|gb|CAL57471.1	ostta15g00510	CAL57471	9	9	671.7	0.862079	1.65268	N-lim	Complete	0.677093	1.65268	N-lim	Complete	0.34028	1.24396	P-lim	Complete	Coil [O. tauri]	139770	167995	166396	258869	454577	70190.1	141480	253725	194631
130	ot|OT_ostta16g00430|gb|CEG00272.1	ostta16g00430	CEG00272	9	9	461.77	0.130965	4.34324	P-lim	Complete	0.0643932	2.79332	N-lim	Complete	0.088864	4.34324	P-lim	Complete	Actin/actin-like conserved site Actin signature ACTIN ACTIN-1-RELATED Actins signature 2. Actins and actin-related proteins signature. Actins signature 1. Actin-like ATPase domain [O. tauri]	25678.5	27220.8	19066.9	62242.2	106702	32080.1	29947.9	189380	93237.9
131	ot|OT_ostta17g01160|gb|CEG00562.1	ostta17g01160	CEG00562	9	9	451.56	0.796553	1.70453	P-lim	N-lim	0.41623	1.25787	Complete	N-lim	0.883115	1.35509	P-lim	Complete	Carbamoyl-phosphate synthase, small subunit Anthranilate synthase component II signature Carbamoyl-phosphate synthase protein GATase domain signature Glutamine amidotransferase superfamily signature Carbamoyl-phosphate synthase small chain [O. tauri	52176	35615.8	66274	45335.1	48808.9	28337	53669.6	132770	22333
132	ot|OT_ostta18g01060|gb|CAL58566.1	ostta18g01060	CAL58566	9	9	615.76	0.0631703	4.11528	P-lim	Complete	0.0599132	1.60746	N-lim	Complete	0.0676288	4.11528	P-lim	Complete	NAD-dependent epimerase/dehydratase NAD dependent epimerase/dehydratase family GDP-MANNOSE 3,5-EPIMERASE NAD DEPENDENT EPIMERASE/DEHYDRATASE NAD(P)-binding Rossmann-fold domains [O. tauri]	164635	266881	262074	445836	317090	351989	311549	1.03087e+06	1.51189e+06
133	ot|OT_ostta18g01090|gb|CEG00735.1	ostta18g01090	CEG00735	9	9	485.15	0.301802	2.6186	N-lim	Complete	0.16304	2.6186	N-lim	Complete	0.359523	1.57828	P-lim	Complete	Pyridoxal phosphate-dependent transferase, major region, subdomain 2 Aminotransferase class-V AMINOTRANSFERASE CLASS V SUBFAMILY NOT NAMED PLP-dependent transferases [O. tauri]	278321	240151	157991	497985	1.046e+06	227396	350464	175189	541994
134	ot|OT_ostta19g00170|gb|CEG01896.1	ostta19g00170	CEG01896	9	9	481.22	0.0753209	7.1435	P-lim	Complete	0.0079258	3.95105	N-lim	Complete	0.0914496	7.1435	P-lim	Complete	Serine hydroxymethyltransferase SHMT SERINE HYDROXYMETHYLTRANSFERASE Serine hydroxymethyltransferase pyridoxal-phosphate attachment site. Serine hydroxymethyltransferase [glyA]. PLP-dependent transferases [O. tauri]	16059.1	27224.8	36997.9	78050.5	130326	108821	32424.4	306330	234739
135	ot|OT_ostta01g02210|gb|CEF96621.1;ot|OT_ostta01g04320|gb|CEF96771.1	ostta01g02210	CEF96621	8	8	469.14	0.59445	1.35988	N-lim	Complete	0.0517073	1.35988	N-lim	Complete	0.69973	1.20755	P-lim	Complete	Beta tubulin, autoregulation binding site Coil Tubulin signature Beta-tubulin signature Tubulin/FtsZ family, C-terminal domain Tubulin/FtsZ family, GTPase domain Tubulin C-terminal domain TUBULIN TUBULIN BETA-6 CHAIN Tubulin-beta mRNA auto [O. tauri	72325.6	96324.4	102018	121321	113949	132806	27413.4	42701.5	256731
136	ot|OT_ostta01g06340|gb|CEF96917.1	ostta01g06340	CEF96917	8	8	401.52	0.563944	1.41494	P-lim	Complete	0.0590215	1.29419	N-lim	Complete	0.467064	1.41494	P-lim	Complete	Histone H4 Histone H4 signature Core histone H2A/H2B/H3/H4 HISTONE H4 Histone H4 signature. Histone-fold [O. tauri]	4.42728e+06	4.51901e+06	5.88697e+06	6.06162e+06	6.94988e+06	6.18558e+06	3.408e+06	8.06802e+06	9.51211e+06
137	ot|OT_ostta02g00670|gb|CAL52071.1	ostta02g00670	CAL52071	8	8	368.02	0.98935	1.52843	P-lim	Complete	0.901697	1.42944	N-lim	Complete	0.886513	1.52843	P-lim	Complete	Surface antigen variable number Coil Surface antigen variable number repeat PROTEIN TOC75-3, CHLOROPLASTIC-RELATED SORTING AND ASSEMBLY MACHINERY (SAM50) PROTEIN [O. tauri]	55139.6	49198.9	27686	93474.2	82515.9	12730.3	50219.3	136680	14890.7
138	ot|OT_ostta02g03260|gb|CEG01101.1	ostta02g03260	CEG01101	8	8	395.22	0.0333549	3.12642	P-lim	N-lim	0.0874265	2.52105	Complete	N-lim	0.298048	1.24012	P-lim	Complete	ml(S14 cytoplasmic small ribosome subunit-from:Ot02g05650)gb(Ribosomal S11, conserved site) RPS11p_RPS11a_RPS14e_RPS11o Ribosomal protein S11 40S RIBOSOMAL PROTEIN S14/30S RIBOSOMAL PROTEIN S11 Ribosomal protein S11 signature. 30S ribosoma [O. tauri	200494	186372	109434	122865	26735.2	47262.1	176967	214090	224418
139	ot|OT_ostta03g03860|gb|CEF97223.1	ostta03g03860	CEF97223	8	8	471.87	0.261984	1.80875	P-lim	Complete	0.209905	1.36151	N-lim	Complete	0.203641	1.80875	P-lim	Complete	Aconitase/3-isopropylmalate dehydratase, swivel ilvD: dihydroxy-acid dehydratase Dehydratase family DIHYDROXY-ACID DEHYDRATASE (DAD) DIHYDROXY-ACID DEHYDRATASE, MITOCHONDRIAL Dihydroxy-acid and 6-phosphogluconate dehydratases signature 2. [O. tauri]	26140.1	38701.3	56124.1	63444.1	52869.2	48382.2	52600.1	47642.8	118554
140	ot|OT_ostta03g05910|gb|CEF97382.1	ostta03g05910	CEF97382	9	8	413.34	0.000504024	9.55865	N-lim	Complete	0.0012002	9.55865	N-lim	Complete	0.00129878	7.29642	P-lim	Complete	Aldehyde dehydrogenase, C-terminal Aldehyde dehydrogenase family DELTA-1-PYRROLINE-5-CARBOXYLATE DEHYDROGENASE 12A1, MITOCHONDRIAL ALDEHYDE DEHYDROGENASE-RELATED Aldehyde dehydrogenases cysteine active site. ALDH-like [O. tauri]	7817.34	7123.8	6123.59	40259.1	98400	62691.2	40276.8	76538.1	36882.2
141	ot|OT_ostta04g01150|gb|CEF97476.1	ostta04g01150	CEF97476	8	8	610.49	0.214511	2.15092	P-lim	Complete	0.0958593	1.77428	N-lim	Complete	0.134236	2.15092	P-lim	Complete	Coil [O. tauri]	54712.7	48710.9	49227.1	76620.9	133797	60427.5	78680.3	188620	61039.5
142	ot|OT_ostta04g01790|gb|CAL51586.1	ostta04g01790	CAL51586	8	8	656.79	0.82876	2.20235	P-lim	N-lim	0.923574	1.13696	Complete	N-lim	0.695875	1.93705	P-lim	Complete	Photosystem I PsaF, reaction centre subunit III Photosystem I reaction centre subunit III Subunit III of photosystem I reaction centre, PsaF [O. tauri]	1.18042e+06	1.2744e+06	3.1568e+06	1.31185e+06	1.94274e+06	1.68103e+06	1.11312e+06	8.49684e+06	1.26003e+06
143	ot|OT_ostta04g04040|gb|CAL51819.1	ostta04g04040	CAL51819	8	8	412.97	0.979003	1.42235	N-lim	P-lim	0.896485	1.3749	N-lim	Complete	0.956634	1.03451	Complete	P-lim	Heat shock protein 70 family Coil 70kDa heat shock protein signature prok_dnaK: chaperone protein DnaK Hsp70 protein STRESS-70 PROTEIN, MITOCHONDRIAL HEAT SHOCK PROTEIN 70KDA Heat shock hsp70 proteins family signature 1. Heat shock hsp70 p [O. tauri	92650.3	87594	16615.2	209693	27257	33711.2	123314	20687.1	46290.5
144	ot|OT_ostta05g00410|gb|CEF97826.1	ostta05g00410	CEF97826	8	8	427.74	0.1518	2.4251	P-lim	Complete	0.102167	1.80608	N-lim	Complete	0.127201	2.4251	P-lim	Complete	Cyclophilin-like peptidyl-prolyl cis-trans isomerase domain Cyclophilin type peptidyl-prolyl cis-trans isomerase/CLD PEPTIDYL-PROLYL CIS-TRANS ISOMERASE PEPTIDYL-PROLYL CIS-TRANS ISOMERASE CYP38, CHLOROPLASTIC Cyclophilin-type peptidyl-pro [O. tauri	66192.2	84819.1	151416	215239	127114	203855	160292	143642	429482
145	ot|OT_ostta05g01710|gb|CAL53927.1	ostta05g01710	CAL53927	8	8	370.14	0.538735	2.36387	P-lim	Complete	0.157711	1.70231	N-lim	Complete	0.433369	2.36387	P-lim	Complete	Asparagine synthase, glutamine-hydrolyzing Asn_synthetase_glu-h Glutamine amidotransferase domain asn_synth_AEB: asparagine synthase (glutamine-hydrolyzing) ASPARAGINE SYNTHETASE Glutamine amidotransferase type 2 domain profile. Adenine nu [O. tauri	15321.1	24648.4	42236.9	32353.1	51066.8	56521	13566.4	117781	62978
146	ot|OT_ostta05g02920|gb|CEF98022.1	ostta05g02920	CEF98022	9	8	518.84	0.0850952	2.26295	P-lim	Complete	0.00583523	2.00886	N-lim	Complete	0.107054	2.26295	P-lim	Complete	Sad1/UNC-like, C-terminal Coil Sad1 / UNC-like C-terminal KLAROID SAD1/UNC-84-LIKE PROTEIN-RELATED SUN domain profile. Region of a membrane-bound protein predicted to be embedded in the membrane. [O. tauri]	25559.2	23496.3	30560.5	53239.4	43903.8	62794.5	29505.2	94370	56292.1
147	ot|OT_ostta06g02850|gb|CEF98406.1	ostta06g02850	CEF98406	8	8	584.75	0.257634	1.68737	P-lim	N-lim	0.687863	1.00391	Complete	N-lim	0.0493169	1.68081	P-lim	Complete	Thioredoxin-like fold THIOREDOXIN THIOREDOXIN-LIKE PROTEIN CDSP32, CHLOROPLASTIC [O. tauri]	191655	152960	179710	127030	322558	72697.6	207334	358259	315696
148	ot|OT_ostta07g03070|gb|CEF98774.1	ostta07g03070	CEF98774	8	8	412.56	0.00264197	22.6169	P-lim	Complete	0.00352475	3.27517	N-lim	Complete	0.00720568	22.6169	P-lim	Complete	Nucleotidyl transferase glgC: glucose-1-phosphate adenylyltransferase SUGAR-1-PHOSPHATE GUANYL TRANSFERASE GLUCOSE-1-PHOSPHATE ADENYLYLTRANSFERASE-RELATED ADP-glucose pyrophosphorylase signature 3. ADP-glucose pyrophosphorylase signature 2 [O. tauri	6868.7	9497.54	12189	35782.1	32419.6	25321.4	69868.5	441408	134556
149	ot|OT_ostta08g02960|gb|CEG01537.1	ostta08g02960	CEG01537	8	8	612.9	0.265981	1.81074	P-lim	Complete	0.308406	1.74484	N-lim	Complete	0.0249555	1.81074	P-lim	Complete	Cyanobacterial aminoacyl-tRNA synthetase, CAAD domain CAAD domains of cyanobacterial aminoacyl-tRNA synthetase Region of a membrane-bound protein predicted to be embedded in the membrane. [O. tauri]	379008	412296	396832	520246	1.2003e+06	352567	688321	533222	929861
150	ot|OT_ostta10g00940|gb|CEF99314.1	ostta10g00940	CEF99314	8	8	499.17	0.0660455	5.29663	Complete	P-lim	0.549988	1.14884	Complete	N-lim	0.00332107	5.29663	Complete	P-lim	Region of a membrane-bound protein predicted to be embedded in the membrane. [O. tauri]	570613	673316	329263	396583	877495	95293.3	104913	72595.9	119508
151	ot|OT_ostta11g00180|gb|CEF99515.1	ostta11g00180	CEF99515	8	8	484.36	0.473268	2.4704	N-lim	Complete	0.53672	2.4704	N-lim	Complete	0.105484	2.18403	P-lim	Complete	Carbohydrate binding module family 20 Coil Starch binding domain CBM20 (carbohydrate binding type-20) domain profile. Starch-binding domain-like Region of a membrane-bound protein predicted to be embedded in the membrane. [O. tauri]	34139.3	32785.3	8769.44	53176.2	124793	9025.02	48043.9	57951.2	59322.8
152	ot|OT_ostta12g02640|gb|CEF99955.1	ostta12g02640	CEF99955	8	8	508.14	0.981057	1.17967	N-lim	P-lim	0.950132	1.1721	N-lim	Complete	0.853891	1.00646	Complete	P-lim	KDPG/KHG aldolase Demethylmenaquinone methyltransferase KDPG and KHG aldolase 2-DEHYDRO-3-DEOXY-6-PHOSPHOGALACTONATE ALDOLASE 2-KETO-3-DEOXY-6-PHOSPHOGLUCONATE ALDOLASE RraA-like Aldolase [O. tauri]	78741.8	100208	98623.6	193461	70154.5	61729.3	130977	72070.7	72744.5
153	ot|OT_ostta13g02030|gb|CEG00155.1	ostta13g02030	CEG00155	8	8	381.61	0.256195	7.4556	P-lim	Complete	0.264207	3.88086	N-lim	Complete	0.132283	7.4556	P-lim	Complete	UTP--glucose-1-phosphate uridylyltransferase UDP-SUGAR PYROPHOSPHORYLASE UDP- GLUCOSE PYROPHOSPHORYLASE Nucleotide-diphospho-sugar transferases [O. tauri]	12033.1	12376.9	2121.97	34480.2	62945.3	5541.68	16772.2	159420	21620.8
154	ot|OT_ostta16g02150|gb|CEG00425.1	ostta16g02150	CEG00425	8	8	365.67	0.626644	2.17787	P-lim	Complete	0.74507	1.38748	N-lim	Complete	0.334952	2.17787	P-lim	Complete	Pyruvate phosphate dikinase, PEP/pyruvate-binding Pyruvate phosphate dikinase, PEP/pyruvate binding domain PHOSPHOENOLPYRUVATE DIKINASE-RELATED ALPHA-GLUCAN WATER DIKINASE 1, CHLOROPLASTIC-RELATED Glutathione synthetase ATP-binding domain- [O. tauri	20802	20947	24541.3	44594	10484.4	36897.7	26430.7	20494.7	97446.3
155	ot|OT_ostta17g01270|gb|CEG00570.1	ostta17g01270	CEG00570	8	8	401.46	0.435251	2.33364	Complete	P-lim	0.336598	2.04301	Complete	N-lim	0.239247	2.33364	Complete	P-lim	ml(S4 cytoplasmic small ribosome subunit-from:Ot17g01370)gb(Ribosomal protein S4e) KOW (Kyprides, Ouzounis, Woese) motif. RPS4a_RPS4e Ribosomal family S4e RS4NT (NUC023) domain 30S/40S RIBOSOMAL PROTEIN S4 Ribosomal protein S4e signature. [O. tauri]	110814	109698	28164.9	59056.6	52832.9	9831.43	63045.5	15675.2	27841.1
156	ot|OT_ostta18g00330|gb|CEG00681.1	ostta18g00330	CEG00681	8	8	285.2	0.866271	1.27495	N-lim	P-lim	0.749376	1.03285	N-lim	Complete	0.305893	1.2344	Complete	P-lim	FAMILY NOT NAMED ACT DOMAIN-CONTAINING PROTEIN ACT domain profile. ACT-like [O. tauri]	53551.1	70629.9	60418.7	73535	98781	18347.8	56566.8	59547.2	33431.6
157	ot|OT_ostta18g00590|gb|CAL58517.1	ostta18g00590	CAL58517	8	8	425.51	0.0826168	3.40982	Complete	P-lim	0.10946	2.25999	Complete	N-lim	0.0300105	3.40982	Complete	P-lim	Ribosomal protein L15, conserved site Ribosomal protein L18e/L15 rplO_bact: ribosomal protein L15 50S RIBOSOMAL PROTEIN L15, CHLOROPLASTIC Ribosomal protein L15 signature. 50S ribosomal protein L15 [rplO]. Ribosomal proteins L15p and L18e [O. tauri]	121638	95275.7	72907.9	43915.6	69113.4	15210.8	35536.8	37533.8	11925.5
158	ot|OT_ostta18g01010|gb|CEG00730.1	ostta18g01010	CEG00730	8	8	439.71	0.96226	2.54564	P-lim	N-lim	0.973055	1.03069	Complete	N-lim	0.848084	2.46983	P-lim	Complete	Orn/DAP/Arg decarboxylase 2, N-terminal Ornithine/diaminopimelate/arginine (ODA) decarboxylase family signature Diaminopimelate decarboxylase signature Pyridoxal-dependent decarboxylase, pyridoxal binding domain Pyridoxal-dependent decarbo [O. tauri	30603.6	35144.9	66273.7	40754.4	53922.8	33413.8	18091.6	283803	24177.9
159	ot|PetA|gb|CAL36374.1	PetA	CAL36374	8	8	319.85	0.0445557	5.33232	P-lim	Complete	0.180705	1.52904	N-lim	Complete	0.0482427	5.33232	P-lim	Complete	PetA Cytochrome F signature Apocytochrome F, C-terminal Cytochrome f family profile. Apocytochrome f [petA]. Cytochrome f subunit of the cytochrome b6f complex, transmembrane anchor Cytochrome f, large domain Rudiment single hybrid motif R [O. tauri	241821	305815	195981	492357	402086	242580	398178	1.39239e+06	2.17464e+06
160	ot|OT_ostta01g00720|gb|CEF96515.1	ostta01g00720	CEF96515	7	7	372.51	0.8906	3.02738	P-lim	Complete	0.968309	1.03416	N-lim	Complete	0.735495	3.02738	P-lim	Complete	ClpA/B, conserved site 2 Coil ATP-dependent Clp protease ATP-binding subunit signature ATPases associated with a variety of cellular activities C-terminal, D2-small domain, of ClpB protein ATPase family associated with various cellular act [O. tauri	20668.9	11653.8	22672.2	14927.6	28655.1	13290.6	9273.41	146307	10910.3
161	ot|OT_ostta01g01830|gb|CEF96597.1	ostta01g01830	CEF96597	7	7	346.63	0.157152	6.27924	P-lim	Complete	0.403424	1.42732	N-lim	Complete	0.130562	6.27924	P-lim	Complete	Clathrin, heavy chain/VPS, 7-fold repeat Coil Clathrin heavy chain repeat homology CHC Region in Clathrin and VPS Clathrin-H-link Clathrin, heavy-chain linker CLATHRIN HEAVY CHAIN Clathrin heavy-chain (CHCR) repeat profile. ARM repeat Clat [O. tauri	9158.91	6934.82	25619.4	19643.3	28739.4	11155.5	17294	196695	47938
162	ot|OT_ostta02g01320|gb|CEG00973.1	ostta02g01320	CEG00973	7	7	384.52	0.415349	1.56824	P-lim	Complete	0.862258	1.10488	N-lim	Complete	0.0973945	1.56824	P-lim	Complete	Heat shock protein 70 family Coil 70kDa heat shock protein signature Hsp70 protein HEAT SHOCK 70 KDA PROTEIN 6, CHLOROPLASTIC-RELATED HEAT SHOCK PROTEIN 70KDA Heat shock protein 70kD (HSP70), C-terminal subdomain Heat shock protein 70kD (H [O. tauri	101366	97146.8	124404	77492.4	223392	55898.6	126827	231507	148078
163	ot|OT_ostta02g01790|gb|CAL52266.2	ostta02g01790	CAL52266	7	7	400.4	0.921556	1.44017	P-lim	Complete	0.899667	1.36919	N-lim	Complete	0.718108	1.44017	P-lim	Complete	Phenylalanyl-tRNA synthetase Ferredoxin-fold anticodon binding domain tRNA synthetases class II core domain (F) pheS_mito: phenylalanine--tRNA ligase PHENYLALANYL-TRNA SYNTHETASE PHENYLALANINE--TRNA LIGASE, MITOCHONDRIAL Aminoacyl-transfer [O. tauri	50507.7	70009.7	51971.6	53044.3	167473	15652.8	35306.1	56153.6	156954
164	ot|OT_ostta02g01840|gb|CEG00998.1	ostta02g01840	CEG00998	7	7	463.59	0.453126	3.81743	P-lim	N-lim	0.578629	1.21397	Complete	N-lim	0.446933	3.14459	P-lim	Complete	Beta-ketoacyl synthase, active site KAS_II fabF: beta-ketoacyl-acyl-carrier-protein synthase II Beta-ketoacyl synthase, N-terminal domain Beta-ketoacyl synthase, C-terminal domain 3-OXOACYL-[ACYL-CARRIER-PROTEIN] SYNTHASE I, CHLOROPLASTIC [O. tauri]	71386.4	124150	153985	136945	97301.5	53669.7	63739.4	851786	183575
165	ot|OT_ostta02g02870|gb|CEG01069.1	ostta02g02870	CEG01069	7	7	423.71	0.00197562	19.5022	P-lim	Complete	0.624692	1.28692	N-lim	Complete	0.0049751	19.5022	P-lim	Complete	Glyceraldehyde 3-phosphate dehydrogenase, NAD(P) binding domain Glyceraldehyde-3-phosphate dehydrogenase signature GAPDH Glyceraldehyde 3-phosphate dehydrogenase, NAD binding domain GAPDH-I: glyceraldehyde-3-phosphate dehydrogenase, type I [O. tauri	14744	20586	8197.78	28540	18085.4	9391.52	102794	438690	307404
166	ot|OT_ostta02g04430|gb|CEG01201.1	ostta02g04430	CEG01201	7	7	327.18	0.0994356	4.41574	P-lim	Complete	0.212659	2.08736	N-lim	Complete	0.0698109	4.41574	P-lim	Complete	Tetratricopeptide-like helical PROTEIN MICS-1 MITOCHONDRIAL OUTER MEMBRANE PROTEIN 25 TPR-like [O. tauri]	13098.9	52608.9	29282.8	39758.9	113237	45283.4	51473.3	138473	229507
167	ot|OT_ostta03g01190|gb|CEF97028.1	ostta03g01190	CEF97028	7	7	446.61	0.0265034	2.88832	P-lim	Complete	0.0616628	2.01457	N-lim	Complete	0.0306554	2.88832	P-lim	Complete	K Homology domain, type 1 Coil K homology RNA-binding domain Domain with 2 conserved Trp (W) residues Putative DNA-binding (bihelical) motif predicted to be involved in chromosomal organisation SAP domain WW domain KH domain KH DOMAIN CONT [O. tauri	53809.7	69757.8	125408	173742	124388	203450	156439	233599	329085
168	ot|OT_ostta03g01430|gb|CEF97046.1	ostta03g01430	CEF97046	7	7	401.59	0.11623	2.80557	Complete	N-lim	0.0559029	2.80557	Complete	N-lim	0.305011	1.60686	Complete	P-lim	PAN domain [O. tauri]	5523.95	9039.29	14180.4	4492.53	3884.82	1867.86	2912.24	8475.84	6500.01
169	ot|OT_ostta03g03260|gb|CEF97174.1	ostta03g03260	CEF97174	7	7	282.47	0.466598	1.90973	P-lim	Complete	0.65738	1.29943	N-lim	Complete	0.267507	1.90973	P-lim	Complete	Phosphoserine aminotransferase SerC serC_1: phosphoserine transaminase Aminotransferase class-V AMINOTRANSFERASE CLASS V PHOSPHOSERINE AMINOTRANSFERASE Phosphoserine aminotransferase [serC]. PLP-dependent transferases [O. tauri]	14597.6	21353.4	4369.27	31723.2	11998.3	8672	12190.8	34316.3	30493.7
170	ot|OT_ostta04g03190|gb|CEF97632.1	ostta04g03190	CEF97632	7	7	322.03	0.141185	4.42692	Complete	N-lim	0.0723823	4.42692	Complete	N-lim	0.29106	1.53885	Complete	P-lim	Protein translocase subunit SecA Coil SecA protein signature SecA DEAD-like domain SecA preprotein cross-linking domain SecA Wing and Scaffold domain secA: preprotein translocase, SecA subunit SECA INNER MEMBRANE COMPONENT OF SEC PROTEIN S [O. tauri	31108.8	31534.2	24567.1	14521.3	4386.98	791.733	39136.1	3887.78	13648.3
171	ot|OT_ostta04g04740|gb|CEF97732.1	ostta04g04740	CEF97732	7	7	243.45	0.428226	2.82875	P-lim	N-lim	0.596964	1.10825	Complete	N-lim	0.409886	2.55246	P-lim	Complete	Thioredoxin-like fold Coil Alanyl-tRNA synthetase signature Threonyl and Alanyl tRNA synthetase second additional domain alaS: alanine--tRNA ligase Glutathione S-transferase, C-terminal domain tRNA synthetases class II (A) DHHA1 domain ALA [O. tauri	10557.3	8724.56	12872.9	7761.7	14048.2	7204.16	5824.55	52894.8	23354.3
172	ot|OT_ostta04g05280|gb|CEF97774.1	ostta04g05280	CEF97774	9	7	503.62	0.619585	2.2327	N-lim	P-lim	0.762771	1.25921	N-lim	Complete	0.281269	1.7731	Complete	P-lim	Helicase, C-terminal DEAD-like helicases superfamily helicase superfamily c-terminal domain Helicase conserved C-terminal domain DEAD/DEAH box helicase ATP-DEPENDENT RNA HELICASE DDX3X FAMILY NOT NAMED Superfamilies 1 and 2 helicase C-term [O. tauri	20560.3	27120.1	7931.24	31372	37454.5	1200.32	26551	1273.48	3539.64
173	ot|OT_ostta05g00840|gb|CAL53840.1	ostta05g00840	CAL53840	7	7	313.3	0.281438	2.39848	N-lim	Complete	0.225607	2.39848	N-lim	Complete	0.0112587	1.55869	P-lim	Complete	Pyridine nucleotide-disulphide oxidoreductase, NAD-binding domain FAD-dependent pyridine nucleotide reductase signature Pyridine nucleotide disulphide reductase class-I signature MONODEHYDROASCORBATE REDUCTASE, CHLOROPLASTIC DISULFIDE OXID [O. tauri	28395.3	23044.8	20680	51095.1	101670	20213.3	39054.9	34518.8	38839.6
174	ot|OT_ostta05g02930|gb|CEF98023.1	ostta05g02930	CEF98023	7	7	388.78	0.464161	2.05101	N-lim	Complete	0.348576	2.05101	N-lim	Complete	0.303886	1.939	P-lim	Complete	RNA helicase, ATP-dependent, DEAD-box, conserved site Coil EF-hand, calcium binding motif EF-hand domain pair CENTRIN-4 CALCIUM BINDING PROTEIN EF-hand calcium-binding domain. DEAD-box subfamily ATP-dependent helicases signature. EF-hand c [O. tauri	117346	236436	43085.1	180173	524701	109102	216111	437811	115604
175	ot|OT_ostta05g04570|gb|CEF98148.1	ostta05g04570	CEF98148	7	7	257.92	0.900791	1.06027	Complete	P-lim	0.973166	1.02482	Complete	N-lim	0.75162	1.06027	Complete	P-lim	NET domain Coil Bromodomain signature bromo domain FALZ-RELATED BROMODOMAIN-CONTAINING PROTEINS NET domain profile. Bromodomain profile. [O. tauri]	8482.1	16421.8	22638	9792.73	17771.1	18826.6	8493.91	7699.15	28646.6
176	ot|OT_ostta06g02270|gb|CEF98358.1	ostta06g02270	CEF98358	8	7	616.49	0.000235355	3.12577	P-lim	Complete	0.00189871	2.69429	N-lim	Complete	0.00182018	3.12577	P-lim	Complete	Lactate dehydrogenase/glycoside hydrolase, family 4, C-terminal Lac_mal_DH MDH_euk_gproteo: malate dehydrogenase, NAD-dependent lactate/malate dehydrogenase, alpha/beta C-terminal domain lactate/malate dehydrogenase, NAD binding domain MAL [O. tauri	48053.4	54311.8	75152.6	159781	148939	169565	177112	214808	162961
177	ot|OT_ostta06g02860|gb|CEF98407.1	ostta06g02860	CEF98407	7	7	411.24	0.0241658	1.85121	P-lim	Complete	0.0291464	1.6385	N-lim	Complete	0.0257025	1.85121	P-lim	Complete	Pentapeptide repeat Pentapeptide repeats (8 copies) UNCHARACTERIZED Pentapeptide repeat-like [O. tauri]	49436.9	34820.5	42289.8	80040.2	71697.5	55609.8	101603	66115.9	66545.8
178	ot|OT_ostta06g03270|gb|CEF98437.1	ostta06g03270	CEF98437	7	7	390.7	0.799332	1.45865	N-lim	P-lim	0.86053	1.19207	N-lim	Complete	0.429202	1.22363	Complete	P-lim	DAHP synthetase, class II Class-II DAHP synthetase family DAHP_synth_II: 3-deoxy-7-phosphoheptulonate synthase CLASS-II DAHP SYNTHETASE-LIKE PROTEIN-RELATED PHOSPHO-2-DEHYDRO-3-DEOXYHEPTONATE ALDOLASE 1, 2 Aldolase [O. tauri]	32474.7	37426.8	36090.3	39361.8	76507.9	10480.2	22575.4	11094.4	52951.2
179	ot|OT_ostta06g03450|gb|CEF98451.1	ostta06g03450	CEF98451	7	7	366	0.208441	2.79048	P-lim	Complete	0.330874	1.60887	N-lim	Complete	0.107482	2.79048	P-lim	Complete	Metalloenzyme, LuxS/M16 peptidase-like Coil Insulinase (Peptidase family M16) Peptidase M16 inactive domain Peptidase M16C associated PRESEQUENCE PROTEASE, MITOCHONDRIAL METALLOPROTEASE LuxS/MPP-like metallohydrolase [O. tauri]	8422.24	11996.3	15725.3	21656.4	27193.7	9300.62	15098.8	26534.9	59224.9
180	ot|OT_ostta06g03720|gb|CEF98472.1	ostta06g03720	CEF98472	7	7	369.08	0.825845	1.178	P-lim	N-lim	0.688254	1.03393	Complete	N-lim	0.843625	1.13934	P-lim	Complete	Coil [O. tauri]	84798.9	102019	67002.5	25181.9	94530.7	125778	154269	65402.5	69517.2
181	ot|OT_ostta06g03840|gb|CEF98483.1	ostta06g03840	CEF98483	7	7	359.92	0.0429482	2.51236	N-lim	Complete	0.0260712	2.51236	N-lim	Complete	0.0763475	2.33116	P-lim	Complete	Rhodanese-like domain Rhodanese Homology Domain Rhodanese domain profile. Rhodanese/Cell cycle control phosphatase [O. tauri]	87755.7	98485.4	46832.5	159746	256260	169559	109744	163372	270216
182	ot|OT_ostta07g00170|gb|CEF98555.1	ostta07g00170	CEF98555	7	7	373.46	0.683016	1.2178	P-lim	N-lim	0.559691	1.21383	Complete	N-lim	0.919599	1.00327	P-lim	Complete	ml(L18A cytoplasmic large ribosome subunit-from:Ot07g00180)gb(Ribosomal protein L18ae) Ribosomal_L18a Ribosomal L18ae/LX protein domain 60S RIBOSOMAL PROTEIN L18A 50S ribosomal protein L18Ae [rpl18a]. RplX-like [O. tauri]	132198	102102	47888.3	74498.4	143241	14738.9	85442.9	133974	63694.4
183	ot|OT_ostta08g00930|gb|CAL54828.1	ostta08g00930	CAL54828	7	7	431.43	0.478137	1.49756	P-lim	Complete	0.980709	1.02829	N-lim	Complete	0.283185	1.49756	P-lim	Complete	Lactate dehydrogenase/glycoside hydrolase, family 4, C-terminal Malate-DH_plant: malate dehydrogenase, NADP-dependent MalateDH-SF1: malate dehydrogenase lactate/malate dehydrogenase, NAD binding domain lactate/malate dehydrogenase, alpha/b [O. tauri	52053.5	64222.8	17462	83426.4	25871.8	28223.2	77132.9	50510.8	72637.1
184	ot|OT_ostta08g01890|gb|CEG01458.1	ostta08g01890	CEG01458	7	7	422.59	0.193439	1.80344	Complete	N-lim	0.0836796	1.80344	Complete	N-lim	0.183219	1.58729	Complete	P-lim	Ribosomal protein L1, 2-layer alpha/beta-sandwich Ribosomal protein L1p/L10e family rplA_bact: ribosomal protein L1 50S RIBOSOMAL PROTEIN L1, CHLOROPLASTIC RIBOSOMAL PROTEIN L7AE FAMILY MEMBER Ribosomal protein L1 signature. 50S ribosomal [O. tauri]	99668.7	98568	60784.9	68793.9	40782.1	34050	35255.1	86925.2	41004.9
185	ot|OT_ostta08g02360|gb|CAL54968.1	ostta08g02360	CAL54968	7	7	465.77	0.00551231	6.77457	P-lim	N-lim	0.0679264	2.32823	Complete	N-lim	0.0491822	2.90976	P-lim	Complete	HAD-superfamily hydrolase, subfamily IIA PGP-type_phosphatase Haloacid dehalogenase-like hydrolase HAD-SF-IIA: HAD hydrolase, family IIA PGP_euk: phosphoglycolate/pyridoxal phosphate phosphatase family HAD-hyrolase-like 4-NITROPHENYL PHOSP [O. tauri	6253.97	13952.9	12580.9	3118.04	6747.58	4217.1	16965.3	41851.1	36588
186	ot|OT_ostta08g04090|gb|CEG01623.1	ostta08g04090	CEG01623	7	7	455.6	0.0695822	2.0903	P-lim	Complete	0.0956048	1.83396	N-lim	Complete	0.0326749	2.0903	P-lim	Complete	Cyclophilin-type peptidyl-prolyl cis-trans isomerase, conserved site Cyclophilin peptidyl-prolyl cis-trans isomerase signature Cyclophilin type peptidyl-prolyl cis-trans isomerase/CLD FKBP-type peptidyl-prolyl cis-trans isomerase PEPTIDYL- [O. tauri	98497.2	106528	153341	194937	145757	316538	168754	291981	288360
187	ot|OT_ostta10g01260|gb|CEF99331.1	ostta10g01260	CEF99331	7	7	345.48	0.0301973	2.09435	N-lim	Complete	0.0201413	2.09435	N-lim	Complete	0.0386934	1.89731	P-lim	Complete	Beta-lactamase-like Metallo-beta-lactamase superfamily PROTEIN ETHE1, MITOCHONDRIAL BETA LACTAMASE DOMAIN Metallo-hydrolase/oxidoreductase [O. tauri]	68448.6	93957	90740.4	178208	127240	224728	109298	176199	194800
188	ot|OT_ostta10g01745|gb|CEF99369.1	ostta10g01745	CEF99369	7	7	440.74	0.706132	1.50093	N-lim	Complete	0.453368	1.50093	N-lim	Complete	0.639341	1.33348	P-lim	Complete	Tetratricopeptide-like helical TPR-like Region of a membrane-bound protein predicted to be embedded in the membrane. [O. tauri]	1652.86	17310.9	6281.38	5542.01	21806.5	10542.7	3336.87	20694.8	9632.19
189	ot|OT_ostta10g02140|gb|CEF99389.1	ostta10g02140	CEF99389	7	7	294.83	0.242678	4.46181	P-lim	Complete	0.0135618	3.18125	N-lim	Complete	0.285071	4.46181	P-lim	Complete	Nucleoporin, Nup133/Nup155-like, C-terminal Coil Nup133 N terminal like Non-repetitive/WGA-negative nucleoporin C-terminal NUCLEAR PORE COMPLEX PROTEIN NUP155 [O. tauri]	6362.63	9901.88	12384.9	24827	42855.5	23458.6	10567.9	12101.1	105159
190	ot|OT_ostta10g02860|gb|CAL56253.1	ostta10g02860	CAL56253	7	7	440.58	0.85228	1.54852	P-lim	Complete	0.973255	1.04836	N-lim	Complete	0.670583	1.54852	P-lim	Complete	Flavin amine oxidase Flavin-containing amine oxidase signature Flavin containing amine oxidoreductase phytoene_desat: phytoene desaturase AMINE OXIDASE 15-CIS-PHYTOENE DESATURASE, CHLOROPLASTIC/CHROMOPLASTIC FAD/NAD(P)-binding domain [O. tauri]	23299.4	26789.5	37240.4	35561.8	40350.6	15640.3	34746.5	84680.1	15804.1
191	ot|OT_ostta11g01530|gb|CEF99623.1	ostta11g01530	CEF99623	7	7	449.03	0.134693	5.67308	P-lim	Complete	0.159074	2.02058	N-lim	Complete	0.103159	5.67308	P-lim	Complete	Eukaryotic porin/Tom40 [O. tauri]	62954.1	118771	43328.3	232567	135939	86232.2	90132	798737	387876
192	ot|OT_ostta11g02820|gb|CEF99717.1	ostta11g02820	CEF99717	7	7	522.08	0.0773566	3.27883	N-lim	Complete	0.0133908	3.27883	N-lim	Complete	0.177202	2.48363	P-lim	Complete	Pyridine nucleotide-disulphide oxidoreductase, class I, active site FAD-dependent pyridine nucleotide reductase signature Pyridine nucleotide disulphide reductase class-I signature lipoamide_DH: dihydrolipoyl dehydrogenase Pyridine nucleot [O. tauri	27344	18873.7	32010	57488.1	75106	123901	40180	123310	30798.2
193	ot|OT_ostta12g01080|gb|CEF99831.1	ostta12g01080	CEF99831	7	7	491.76	0.0171979	6.98103	P-lim	Complete	0.00227764	3.66399	N-lim	Complete	0.0310206	6.98103	P-lim	Complete	[O. tauri]	12356.2	23090.5	19965.1	63463.2	67984.1	71581.1	38056.1	188148	160627
194	ot|OT_ostta12g02960|gb|CEF99981.1	ostta12g02960	CEF99981	7	7	365.2	0.105575	3.89229	P-lim	Complete	0.210494	2.58054	N-lim	Complete	0.0890135	3.89229	P-lim	Complete	Phosphoenolpyruvate carboxylase Phosphoenolpyruvate carboxylase signature PHOSPHOENOLPYRUVATE CARBOXYLASE 4 Phosphoenolpyruvate carboxylase active site 2. Phosphoenolpyruvate carboxylase active site 1. Phosphoenolpyruvate carboxylase [ppc] [O. tauri	20454.4	16725.9	1840.23	50878.5	33983.9	15831.7	42082.8	43802.4	65994.4
195	ot|OT_ostta13g01060|gb|CEG00073.1	ostta13g01060	CEG00073	7	7	407.12	0.0133821	12.1877	P-lim	Complete	0.00902113	6.18363	N-lim	Complete	0.0250324	12.1877	P-lim	Complete	Photosynthesis system II assembly factor Ycf48/Hcf136 Photosystem_II_Ycf48-like Photosynthesis system II assembly factor YCF48 PHOTOSYSTEM II STABILITY/ASSEMBLY FACTOR HCF136, CHLOROPLASTIC FAMILY NOT NAMED Oligoxyloglucan reducing end-spe [O. tauri	41193.2	26285.4	12075.9	160788	216198	114949	83520.3	313581	572488
196	ot|OT_ostta14g01140|gb|CEG02036.1	ostta14g01140	CEG02036	7	7	432.26	0.805676	1.75715	P-lim	Complete	0.786224	1.34413	N-lim	Complete	0.523642	1.75715	P-lim	Complete	Formin homology 2 domain (FH2 domain) Region of a membrane-bound protein predicted to be embedded in the membrane. [O. tauri]	39797	45440.9	15958.1	36638.5	83728.6	15653.5	45757.3	19733.8	112326
197	ot|OT_ostta14g01170|gb|CEG02041.1	ostta14g01170	CEG02041	7	7	400.27	0.697079	1.48901	N-lim	Complete	0.370031	1.48901	N-lim	Complete	0.687717	1.26217	P-lim	Complete	GroES-like 10kDa chaperonin signature Chaperonin 10 Kd subunit 20 KDA CHAPERONIN, CHLOROPLASTIC 10 KDA HEAT SHOCK PROTEIN [O. tauri]	164486	124731	149168	158327	356851	137580	119331	125764	308223
198	ot|OT_ostta14g02630|gb|CEG02166.1	ostta14g02630	CEG02166	7	7	578.6	0.383125	2.22954	P-lim	N-lim	0.336763	1.19088	Complete	N-lim	0.432165	1.87218	P-lim	Complete	Mog1/PsbP, alpha/beta/alpha sandwich FAMILY NOT NAMED OXYGEN-EVOLVING ENHANCER PROTEIN 2-1, CHLOROPLASTIC-RELATED Mog1p/PsbP-like [O. tauri]	637558	685749	990857	654864	696872	591502	512573	2.66053e+06	1.15942e+06
199	ot|OT_ostta15g01710|gb|CAL57595.1	ostta15g01710	CAL57595	7	7	449	0.00609243	20.676	N-lim	P-lim	0.0231947	5.90902	N-lim	Complete	0.119114	3.49906	Complete	P-lim	Sodium/solute symporter Sodium:solute symporter family sss: transporter, solute:sodium symporter (SSS) family UREA ACTIVE TRANSPORTER SODIUM/SOLUTE SYMPORTER Sodium:solute symporter family profile. Region of a membrane-bound protein predic [O. tauri	9926.9	31176.1	42538.7	97799.3	252801	143641	2763.68	3356.9	17783.5
200	ot|OT_ostta16g00220|gb|CEG00254.1	ostta16g00220	CEG00254	7	7	375.75	0.487511	2.40305	Complete	N-lim	0.276327	2.40305	Complete	N-lim	0.453597	1.77462	Complete	P-lim	Tetratricopeptide repeat PB1 domain Tetratricopeptide repeats TPR repeat TPR REPEAT CONTAINING PROTEIN TPR repeat profile. TPR repeat region circular profile. TPR-like CAD & PB1 domains [O. tauri]	42175.4	51481.7	10598.2	25207.4	14093.6	4083.64	31724.4	5652.77	21370.7
201	ot|OT_ostta16g00290|gb|CAL58022.1	ostta16g00290	CAL58022	7	7	385.52	0.602214	2.08592	P-lim	Complete	0.581131	1.75811	N-lim	Complete	0.292708	2.08592	P-lim	Complete	Inorganic pyrophosphatase INORGANIC PYROPHOSPHATASE Inorganic pyrophosphatase signature. [O. tauri]	35383.2	58196	15973.3	110818	66097.7	15689.3	97125.2	104663	26729.5
202	ot|OT_ostta16g02130|gb|CEG00423.1	ostta16g02130	CEG00423	7	7	377.79	0.080211	4.85176	P-lim	Complete	0.0625872	4.12928	N-lim	Complete	0.0762606	4.85176	P-lim	Complete	Concanavalin A-like lectin/glucanases superfamily Coil Type III EGF-like signature Kringle domain signature domain found in Plexins, Semaphorins and Integrins Epidermal growth factor-like domain. Ion transport protein SUBFAMILY NOT NAMED E [O. tauri	3454.39	7142.67	1693.98	12768	29770	8215.07	6172.26	21190.1	32270.7
203	ot|OT_ostta16g02160|gb|CEG00426.1	ostta16g02160	CEG00426	7	7	427.98	0.0332906	4.6076	P-lim	N-lim	0.599261	1.12369	Complete	N-lim	0.0178077	4.10041	P-lim	Complete	[O. tauri]	32733.7	44521.8	17350.2	58869.9	10190.7	15131.1	79375.5	182551	125994
204	ot|OT_ostta16g02560|gb|CEG00462.1	ostta16g02560	CEG00462	7	7	391.8	0.882763	1.38571	N-lim	Complete	0.714055	1.38571	N-lim	Complete	0.571596	1.35974	P-lim	Complete	Argininosuccinate synthase Arginosuccinate synthase argG: argininosuccinate synthase SUBFAMILY NOT NAMED ARGININOSUCCINATE SYNTHASE Argininosuccinate synthase signature 1. Argininosuccinate synthase signature 2. Argininosuccinate synthase [O. tauri]	88823.5	69183.2	85601.9	200128	48363.7	89079.7	176548	56645.4	98049.9
205	ot|OT_ostta17g01920|gb|CEG00622.1	ostta17g01920	CEG00622	7	7	381.59	0.697493	1.40612	P-lim	Complete	0.386497	1.27255	N-lim	Complete	0.561835	1.40612	P-lim	Complete	Mitochondrial substrate/solute carrier Mitochondrial carrier protein SUBFAMILY NOT NAMED Solute carrier (Solcar) repeat profile. Region of a membrane-bound protein predicted to be embedded in the membrane. [O. tauri]	46198.3	91702	37378.6	76336.3	91040.4	55675.1	52605.6	48173.6	145683
206	ot|OT_ostta18g01230|gb|CAL58584.1	ostta18g01230	CAL58584	7	7	344.99	0.989249	1.58162	N-lim	Complete	0.967444	1.58162	N-lim	Complete	0.867233	1.01584	P-lim	Complete	Chlorophyll A-B binding protein, plant CHLOROPHYLL A/B BINDING PROTEIN LIGHT-HARVESTING COMPLEX I CHLOROPHYLL A/B BINDING PROTEIN 3 Chlorophyll a-b binding protein [O. tauri]	259807	235270	12513.5	264900	531151	6766	372703	36676.8	106250
207	ot|OT_ostta20g00490|gb|CEG00850.1	ostta20g00490	CEG00850	7	7	484.7	0.00782745	6.51507	P-lim	Complete	0.00929966	4.37078	N-lim	Complete	0.0131656	6.51507	P-lim	Complete	Nucleotidyl transferase glgC: glucose-1-phosphate adenylyltransferase SUGAR-1-PHOSPHATE GUANYL TRANSFERASE GLUCOSE-1-PHOSPHATE ADENYLYLTRANSFERASE LARGE SUBUNIT 1, CHLOROPLASTIC ADP-glucose pyrophosphorylase signature 1. ADP-glucose pyroph [O. tauri	74716.8	156344	131893	327107	670669	588616	374814	691230	1.29862e+06
208	ot|PsbA_1|gb|CAL36355.1	PsbA1	CAL36355	7	7	356.03	0.601365	1.67044	P-lim	Complete	0.489196	1.37864	N-lim	Complete	0.398696	1.67044	P-lim	Complete	PsbA_1 Bacterial photosynthetic reaction centre signature Photosynthetic reaction centre protein psbA: photosystem II q(b) protein Photosynthetic reaction center proteins signature. Photosystem Q(B) protein [psbA]. Bacterial photosystem II [O. tauri	217438	342695	87957.9	268006	460191	165288	195130	242389	645079
209	ot|OT_ostta01g00485|gb|CEF96496.1	ostta01g00485	CEF96496	6	6	356.5	0.245391	2.29635	P-lim	N-lim	0.277087	1.7582	Complete	N-lim	0.569452	1.30608	P-lim	Complete	ml(L3 cytoplasmic large ribosome subunit-from:Ot01g00490)gb(Translation elongation/initiation factor/Ribosomal, beta-barrel) Ribosomal protein L3 60S RIBOSOMAL PROTEIN L3-RELATED Ribosomal protein L3 signature. Translation proteins [O. tauri]	47593.4	67448.4	149931	46502.4	65495.3	38709.6	54487.5	150147	141442
210	ot|OT_ostta01g00620|gb|CEF96509.1	ostta01g00620	CEF96509	6	6	332.47	0.00044876	15.6816	P-lim	N-lim	0.473757	1.29257	Complete	N-lim	0.00437962	12.1321	P-lim	Complete	Polyphosphate kinase Coil Polyphosphate kinase C-terminal domain Polyphosphate kinase N-terminal domain poly_P_kin: polyphosphate kinase 1 Polyphosphate kinase middle domain POLYPHOSPHATE KINASE Polyphosphate kinase [ppk]. Phospholipase D/ [O. tauri	5148.97	7893.76	12116	6518.59	5935	7010.56	46335.9	134667	124225
211	ot|OT_ostta01g02390|gb|CEF96634.1	ostta01g02390	CEF96634	6	6	280.61	0.095431	4.85902	P-lim	N-lim	0.251873	2.77701	Complete	N-lim	0.30192	1.74973	P-lim	Complete	Porphobilinogen synthase Delta-aminolevulinic acid dehydratase signature Porphbilin_synth PORPHOBILINOGEN SYNTHASE DELTA-AMINOLEVULINIC ACID DEHYDRATASE Delta-aminolevulinic acid dehydratase active site. Aldolase [O. tauri]	27472.6	25442	5121	10946.7	7844.53	2107.37	33575.5	48811.3	19159.7
212	ot|OT_ostta01g03420|gb|CEF96699.1	ostta01g03420	CEF96699	7	6	404.14	0.72053	1.40242	Complete	P-lim	0.5237	1.37982	Complete	N-lim	0.51346	1.40242	Complete	P-lim	Pyrophosphate-energised proton pump H+-PPtase V_PPase: V-type H(+)-translocating pyrophosphatase Inorganic H+ pyrophosphatase FAMILY NOT NAMED Putative K(+)-stimulated pyrophosphate-energized sodium pump [hppA]. Region of a membrane-bound [O. tauri]	41292.8	82695.2	27339.7	44822.2	53155.1	11694.4	33438.1	26750.7	47715.9
213	ot|OT_ostta01g03910|gb|CEF96739.1	ostta01g03910	CEF96739	6	6	519.21	0.557554	1.563	N-lim	P-lim	0.617071	1.29394	N-lim	Complete	0.525851	1.20794	Complete	P-lim	EF-Hand 1, calcium-binding site EF-hand, calcium binding motif EF-hand domain pair CALCIUM BINDING PROTEIN CALMODULIN-2-RELATED EF-hand calcium-binding domain. EF-hand calcium-binding domain profile. [O. tauri]	246908	321049	447302	210775	568118	534786	333801	361514	145170
214	ot|OT_ostta01g05210|gb|CEF96837.1	ostta01g05210	CEF96837	6	6	393.15	0.467319	1.90489	Complete	P-lim	0.368787	1.46081	Complete	N-lim	0.109588	1.90489	Complete	P-lim	Tetratricopeptide repeat Coil Tetratricopeptide repeats PB1 domain TPR repeat TPR REPEAT CONTAINING PROTEIN TPR repeat region circular profile. TPR repeat profile. CAD & PB1 domains TPR-like [O. tauri]	105919	96516	68077.2	100732	73857.3	10590.7	82389.6	28142	31477.5
215	ot|OT_ostta02g01140|gb|CEG00960.1	ostta02g01140	CEG00960	6	6	281.29	0.971434	1.28453	N-lim	Complete	0.916216	1.28453	N-lim	Complete	0.771293	1.08204	P-lim	Complete	Arginine-tRNA ligase, class Ia Arginyl-tRNA synthetase signature Arginyl tRNA synthetase N terminal dom DALR anticodon binding domain argS: arginine--tRNA ligase tRNA synthetases class I (R) Arginyl tRNA synthetase N terminal domain ARGINI [O. tauri	25012.2	23485.3	19249.3	38298.5	43292.3	5432.24	44030.3	6869.56	22405.2
216	ot|OT_ostta02g01970|gb|CAL52239.2	ostta02g01970	CAL52239	6	6	212.04	0.263182	2.04827	N-lim	Complete	0.223485	2.04827	N-lim	Complete	0.0675242	1.87092	P-lim	Complete	Aminoacyl-tRNA synthetase, class Ia Isoleucyl-tRNA synthetase signature Anticodon-binding domain of tRNA tRNA synthetases class I (I, L, M and V) ileS: isoleucine--tRNA ligase ISOLEUCINE--TRNA LIGASE, CYTOPLASMIC ISOLEUCYL, LEUCYL, TYROSYL [O. tauri	6790.06	6722.63	4649.39	11479.8	20412.3	5308.72	7597.74	10873.8	15508.2
217	ot|OT_ostta02g02090|gb|CEG01018.1	ostta02g02090	CEG01018	6	6	204.78	0.164664	6.52785	P-lim	N-lim	0.20738	1.91015	Complete	N-lim	0.331974	3.41745	P-lim	Complete	Peptidyl-prolyl cis-trans isomerase, FKBP-type, domain Coil Bacterial trigger factor protein (TF) C-terminus FKBP-type peptidyl-prolyl cis-trans isomerase TRIGGER FACTOR CHAPERONE AND PEPTIDYL-PROLYL CIS/TRANS ISOMERASE TRIGGER FACTOR-LIKE [O. tauri	17153.9	19276.3	17732.4	15892.3	10496.4	1966.32	9213.18	94570.7	81313.9
218	ot|OT_ostta02g02370|gb|CEG01033.1	ostta02g02370	CEG01033	6	6	284.73	0.442099	1.72084	P-lim	Complete	0.129346	1.43514	N-lim	Complete	0.350434	1.72084	P-lim	Complete	AMP-dependent synthetase/ligase Ac_CoA_lig_AcsA: acetate--CoA ligase AMP-binding enzyme AMP-binding enzyme C-terminal domain FAMILY NOT NAMED ACETYL-COENZYME A SYNTHETASE, CYTOPLASMIC Putative AMP-binding domain signature. Acetyl-CoA synth [O. tauri	22035.9	23123.3	37276.7	48243.4	35142.6	34920.9	25690.4	31486.7	84681.5
219	ot|OT_ostta02g02380|gb|CEG01034.1	ostta02g02380	CEG01034	6	6	268.05	0.213779	4.062	P-lim	N-lim	0.729338	1.7952	Complete	N-lim	0.283738	2.2627	P-lim	Complete	Magnesium chelatase, ATPase subunit I ATPases associated with a variety of cellular activities Magnesium chelatase, subunit ChlI BchI-ChlI: magnesium chelatase ATPase subunit I P-loop containing nucleoside triphosphate hydrolases [O. tauri]	40427.3	52655.2	6196.07	18767.3	19824.1	16710.9	40528.4	141335	42774.3
220	ot|OT_ostta02g03600|gb|CEG01131.1	ostta02g03600	CEG01131	6	6	366.03	0.0374358	3.02749	N-lim	Complete	0.0119914	3.02749	N-lim	Complete	0.169023	1.96906	P-lim	Complete	Bacterial surface protein 26-residue repeat Mycoplasma protein of unknown function, DUF285 Liste_lipo_26: bacterial surface protein 26-residue repeat Region of a membrane-bound protein predicted to be embedded in the membrane. [O. tauri]	35492.1	32018	65263	114372	172829	114768	44978.2	85958.7	130501
221	ot|OT_ostta02g04800|gb|CAL52594.1	ostta02g04800	CAL52594	6	6	354.48	0.743926	2.32696	P-lim	Complete	0.375791	1.37419	N-lim	Complete	0.528675	2.32696	P-lim	Complete	Chlorophyll A-B binding protein, plant CHLOROPHYLL A/B BINDING PROTEIN CHLOROPHYLL A-B BINDING PROTEIN 6, CHLOROPLASTIC Chlorophyll a-b binding protein [O. tauri]	268537	287835	286895	217398	452511	488899	137155	468842	1.35625e+06
222	ot|OT_ostta03g00770|gb|CEF96997.1	ostta03g00770	CEF96997	6	6	318	0.0609854	2.64801	P-lim	N-lim	0.39067	1.31243	Complete	N-lim	0.0437242	2.01764	P-lim	Complete	ml(eIF4G eI4F Cap binding complex-from:Ot03g00710)gb(MIF4-like, type 1/2/3) Coil Proline rich extensin signature Middle domain of eukaryotic initiation factor 4G (eIF4G) MIF4G domain EUKARYOTIC TRANSLATION INITIATION FACTOR 4 GAMMA MI doma [O. tauri	20206.3	24469.3	14612.7	25221.6	12897.6	7055.27	29118.1	36118	54386.4
223	ot|OT_ostta03g01030|gb|CEF97014.1	ostta03g01030	CEF97014	6	6	389.52	0.767995	1.3069	Complete	P-lim	0.593546	1.11135	Complete	N-lim	0.457303	1.3069	Complete	P-lim	Chloramphenicol acetyltransferase-like domain 2-oxoacid dehydrogenases acyltransferase (catalytic domain) Biotin-requiring enzyme DIHYDROLIPOAMIDE ACETYL/SUCCINYL-TRANSFERASE-RELATED SUBFAMILY NOT NAMED 2-oxo acid dehydrogenases acyltransf [O. tauri	178084	189024	91368.1	281430	72842.6	58266.8	211717	88592.8	50502.8
224	ot|OT_ostta03g02820|gb|CEF97137.1	ostta03g02820	CEF97137	6	6	355.95	0.0794904	2.35577	P-lim	Complete	0.435493	1.08975	N-lim	Complete	0.099605	2.35577	P-lim	Complete	3-isopropylmalate dehydratase, small subunit Aconitase family signature Aconitase family (aconitate hydratase) leuC: 3-isopropylmalate dehydratase, large subunit leuD: 3-isopropylmalate dehydratase, small subunit Aconitase C-terminal domai [O. tauri	32395.4	41693.8	42519.1	40852.3	47124.9	39096.3	44672.4	84436.1	145594
225	ot|OT_ostta03g03160|gb|CEF97166.1	ostta03g03160	CEF97166	6	6	343.63	0.0382536	4.7475	P-lim	N-lim	0.00127098	3.17205	Complete	N-lim	0.780231	1.49667	P-lim	Complete	Coproporphyrinogen III oxidase, conserved site Coprogen oxidase signature Coproporphyri_ox COPROPORPHYRINOGEN-III OXIDASE, MITOCHONDRIAL COPROPORPHYRINOGEN III OXIDASE, MITOCHONDRIAL Coproporphyrinogen III oxidase signature. [O. tauri]	39322.2	50684	43009.2	12581.5	17559.9	11792.3	34080.8	28836.8	136163
226	ot|OT_ostta03g03240|gb|CEF97172.1	ostta03g03240	CEF97172	6	6	204.88	0.796669	2.65662	Complete	P-lim	0.851987	1.18996	Complete	N-lim	0.495431	2.65662	Complete	P-lim	ml(SA cytoplasmic small ribosome subunit-from:Ot03g03270)gb(Ribosomal protein S2, eukaryotic/archaeal) Ribosomal protein S2 signature Sa_S2_E_A: ribosomal protein S2 40S RIBOSOMAL PROTEIN SA Ribosomal protein S2 signature 2. 40S ribosomal [O. tauri]	102433	101716	8387.78	70566.5	102213	5828.79	45400.7	8087.74	26514.3
227	ot|OT_ostta03g04330|gb|CEF97254.1	ostta03g04330	CEF97254	6	6	391.87	0.281863	2.78885	P-lim	Complete	0.0681148	2.78075	N-lim	Complete	0.270837	2.78885	P-lim	Complete	Cyclophilin-type peptidyl-prolyl cis-trans isomerase, conserved site Cyclophilin peptidyl-prolyl cis-trans isomerase signature Peptidylpro_ismrse Cyclophilin type peptidyl-prolyl cis-trans isomerase/CLD PEPTIDYL-PROLYL CIS-TRANS ISOMERASE [O. tauri]	37046.2	39053.6	60287	57365.2	145368	176524	32888.4	238291	109183
228	ot|OT_ostta04g01270|gb|CEF97485.1	ostta04g01270	CEF97485	6	6	290.36	0.0383197	3.18035	Complete	N-lim	0.0321494	3.18035	Complete	N-lim	0.026097	2.39113	Complete	P-lim	ml(S3 cytoplasmic small ribosome subunit-from:Ot04g01450, Ot04g01460)gb(Ribosomal protein S3, eukaryotic/archaeal) Ribosomal protein S3, C-terminal domain rpsC_E_A: ribosomal protein S3 KH domain 30S/40S RIBOSOMAL PROTEIN S3 Type-2 KH doma [O. tauri	300329	307617	233042	134679	36598	93155.2	182098	81762.3	87850.9
229	ot|OT_ostta04g01500|gb|CEF97505.1	ostta04g01500	CEF97505	6	6	328.58	0.181354	3.26255	P-lim	Complete	0.00798249	2.62977	N-lim	Complete	0.208871	3.26255	P-lim	Complete	Tryptophan synthase beta subunit-like PLP-dependent enzymes superfamily thrC: threonine synthase Pyridoxal-phosphate dependent enzyme THREONINE SYNTHASE 1, CHLOROPLASTIC-RELATED SER/THR DEHYDRATASE, TRP SYNTHASE [O. tauri]	11729.8	16937.8	14087.3	26624.8	45604.5	40206.2	13976.9	27644.5	97868.2
230	ot|OT_ostta04g01570|gb|CEF97511.1	ostta04g01570	CEF97511	7	6	260.94	0.977624	1.58694	P-lim	Complete	0.638713	1.09486	N-lim	Complete	0.953435	1.58694	P-lim	Complete	Coatomer, alpha subunit, C-terminal G protein beta WD-40 repeat signature Alpha-COP WD40 repeats Coatomer WD associated region Coatomer (COPI) alpha subunit C-terminus WD domain, G-beta repeat COATOMER COATOMER SUBUNIT ALPHA Trp-Asp (WD) r [O. tauri	10827.2	12055.5	14573.2	11405.9	12164.2	17439.1	4519.18	7825.01	47096.4
231	ot|OT_ostta04g02130|gb|CEF97552.1	ostta04g02130	CEF97552	7	6	348.24	0.515009	1.63574	Complete	P-lim	0.625691	1.02372	Complete	N-lim	0.170612	1.63574	Complete	P-lim	Domain of unknown function DUF221 Coil Late exocytosis, associated with Golgi transport PROBABLE MEMBRANE PROTEIN DUF221-RELATED Region of a membrane-bound protein predicted to be embedded in the membrane. [O. tauri]	44491.2	52026.7	48080.1	16730.3	33392.6	91125.4	44208.6	13110.6	31080.1
232	ot|OT_ostta04g03080|gb|CEF97621.1	ostta04g03080	CEF97621	6	6	406.37	0.0446179	3.3631	N-lim	Complete	0.00959624	3.3631	N-lim	Complete	0.139627	2.16839	P-lim	Complete	Thioredoxin, conserved site Coil Thioredoxin family signature pdi_dom: protein disulfide-isomerase domain PROTEIN DISULFIDE ISOMERASE Thioredoxin family active site. Thioredoxin domain profile. Thioredoxin-like [O. tauri]	445121	476643	384906	917308	1.36592e+06	2.11123e+06	840174	454598	1.5386e+06
233	ot|OT_ostta05g04800|gb|CEF98168.1	ostta05g04800	CEF98168	7	6	483.96	0.0552668	2.965	N-lim	Complete	0.0101324	2.965	N-lim	Complete	0.10198	2.42969	P-lim	Complete	Translation elongation/initiation factor/Ribosomal, beta-barrel GTP-binding elongation factor signature Elongation factor Tu GTP binding domain Elongation factor Tu C-terminal domain EF-Tu: translation elongation factor Tu Elongation facto [O. tauri	70090.7	71153.2	62664	232052	249260	123275	125757	84906.5	284770
234	ot|OT_ostta06g00650|gb|CEF98232.1	ostta06g00650	CEF98232	6	6	272.48	0.0926622	4.23668	P-lim	Complete	0.121754	3.29963	N-lim	Complete	0.0246168	4.23668	P-lim	Complete	Tetratricopeptide repeat Coil Heat shock chaperonin-binding motif. Tetratricopeptide repeats TPR repeat HSP70/HSP90 ORGANIZING PROTEIN HOMOLOG TPR REPEAT CONTAINING PROTEIN TPR repeat profile. TPR repeat region circular profile. TPR-like [O. tauri]	4707.39	4687.31	3950.42	11477	27526.4	5030.44	10508.6	33786.7	12243.7
235	ot|OT_ostta06g03350|gb|CEF98444.1	ostta06g03350	CEF98444	6	6	287.19	0.132982	3.30603	P-lim	Complete	0.0363787	2.68841	N-lim	Complete	0.110268	3.30603	P-lim	Complete	Coil Spt5 In Spt5p, this domain may confer affinity for Spt4p. It possesses a RNP-like fold. KOW (Kyprides, Ouzounis, Woese) motif. KOW motif Spt5 transcription elongation factor, acidic N-terminal Early transcription elongation factor of [O. tauri	15042.4	12893.9	16592.1	36270.2	60834.3	22606	16500	44639.2	86073.1
236	ot|OT_ostta06g04240|gb|CEF98514.1	ostta06g04240	CEF98514	6	6	314.41	0.218008	3.46982	Complete	N-lim	0.0988501	3.46982	Complete	N-lim	0.204277	2.09042	Complete	P-lim	ml(L7A cytoplasmic large ribosome subunit-from:Ot02g04970)gb(Ribosomal protein L7Ae conserved site) Ribosomal protein L7A family signature Ribosomal protein L7A/RS6 family signature Ribosomal protein L7Ae/L30e/S12e/Gadd45 family RIBOSOMAL [O. tauri]	61192.6	44164.9	22179.5	13870.8	20100.9	2784.39	45030.7	10515	5464.76
237	ot|OT_ostta07g01290|gb|CEF98634.1	ostta07g01290	CEF98634	6	6	384.45	0.154552	2.50494	P-lim	N-lim	0.125559	1.87532	Complete	N-lim	0.656206	1.33574	P-lim	Complete	[O. tauri]	44578.7	58996.8	34891.6	26379.1	11741.9	35715.7	36418.1	40190.5	108348
238	ot|OT_ostta07g03820|gb|CEF98830.1	ostta07g03820	CEF98830	6	6	397.07	0.511587	2.11925	P-lim	N-lim	0.361743	1.31095	Complete	N-lim	0.694251	1.61657	P-lim	Complete	ml(PABP Poly(A)-binding protein Cap binding complex-from:Ot07g03680)gb(Polyadenylate-binding protein/Hyperplastic disc protein) Coil C-terminal domain of Poly(A)-binding protein. Present also in Drosophila hyperplastics discs protein. RNA [O. tauri]	65336.4	74736.4	81024.4	48575.2	96828.9	23250.2	45721.4	244029	67669.4
239	ot|OT_ostta07g04160|gb|CEF98857.1	ostta07g04160	CEF98857	6	6	458.27	0.489931	3.84213	P-lim	Complete	0.421448	3.37591	N-lim	Complete	0.259278	3.84213	P-lim	Complete	[O. tauri]	19143	153558	66173.2	70363.9	677444	58611.6	57406.9	199511	660868
240	ot|OT_ostta07g04260|gb|CEF98862.1	ostta07g04260	CEF98862	6	6	263.41	0.013946	3.03756	N-lim	Complete	0.00163294	3.03756	N-lim	Complete	0.0582301	2.34287	P-lim	Complete	6-phosphogluconate dehydrogenase, decarboxylating 6-phosphogluconate dehydrogenase signature 6-phosphogluconate dehydrogenase, C-terminal domain NAD binding domain of 6-phosphogluconate dehydrogenase gnd: 6-phosphogluconate dehydrogenase ( [O. tauri	8881.59	9124.78	7023.72	21305.5	31573.9	23151	17432.9	29977.3	11232
241	ot|OT_ostta08g01570|gb|CAL54894.1	ostta08g01570	CAL54894	6	6	375.25	0.0508769	2.53533	P-lim	N-lim	0.519622	1.15706	Complete	N-lim	0.00126849	2.19119	P-lim	Complete	UDP-glucose 4-epimerase C-terminal domain UDP-glucose 4-epimerase C-term subunit galE: UDP-glucose 4-epimerase GalE NAD dependent epimerase/dehydratase family UDP-GLUCOSE 4-EPIMERASE 1 NAD DEPENDENT EPIMERASE/DEHYDRATASE NAD(P)-binding Ros [O. tauri	22434	25897.4	22572.9	31790.3	21584	7905.46	44852.2	50559.8	59952.4
242	ot|OT_ostta08g02100|gb|CEG01475.1	ostta08g02100	CEG01475	6	6	262.95	0.191537	3.66658	P-lim	Complete	0.455806	1.84128	N-lim	Complete	0.0658404	3.66658	P-lim	Complete	Rhodanese-like domain [O. tauri]	23904	23031.5	30732.8	44211.2	83132.7	15665.3	39923.6	176589	68264.8
243	ot|OT_ostta09g00120|gb|CEF98905.1	ostta09g00120	CEF98905	6	6	311.47	0.302708	2.12752	Complete	N-lim	0.166959	2.12752	Complete	N-lim	0.237026	1.76434	Complete	P-lim	Triosephosphate isomerase tim: triose-phosphate isomerase TRIOSEPHOSPHATE ISOMERASE Triosephosphate isomerase active site. Triosephosphate isomerase (TIM) family profile. Triosephosphate isomerase [tpiA]. [O. tauri]	46748.5	66692.2	27462.7	32896.7	25306.1	8026.16	24597.3	11595.4	43669.3
244	ot|OT_ostta09g00600|gb|CEF98939.1	ostta09g00600	CEF98939	6	6	343.94	0.00939841	13.2113	P-lim	Complete	0.00556858	3.60089	N-lim	Complete	0.0152319	13.2113	P-lim	Complete	Coil Region of a membrane-bound protein predicted to be embedded in the membrane. [O. tauri]	24015.5	32624.8	37639.5	75161.4	140774	123556	105395	575618	564542
245	ot|OT_ostta09g01615|gb|CEF99015.1	ostta09g01615	CEF99015	6	6	360.78	0.0328682	5.50836	N-lim	Complete	0.00294038	5.50836	N-lim	Complete	0.953091	1.4326	P-lim	Complete	ABC-2 type transporter ATPases associated with a variety of cellular activities ABC transporter ATP-BINDING CASSETTE TRANSPORTER ABC transporters family signature. ATP-binding cassette, ABC transporter-type domain profile. P-loop containin [O. tauri	15313	28018.5	22830.8	79881.1	149293	135272	7846.39	21507.2	65430.3
246	ot|OT_ostta09g01890|gb|CEF99033.1	ostta09g01890	CEF99033	6	6	416.49	0.0812264	3.31878	P-lim	Complete	0.0371661	2.06394	N-lim	Complete	0.0830176	3.31878	P-lim	Complete	Ferric reductase transmembrane component-like domain FAD-binding domain Ferric reductase like transmembrane component NADPH OXIDASE 4 Ferredoxin reductase-type FAD binding domain profile. Riboflavin synthase domain-like Ferredoxin reductas [O. tauri	48928.2	64642.7	102996	119254	179126	148600	92346	239259	387133
247	ot|OT_ostta09g02550|gb|CEF99084.1	ostta09g02550	CEF99084	6	6	227.8	0.117636	3.03752	P-lim	N-lim	0.00071713	2.46359	Complete	N-lim	0.932597	1.23296	P-lim	Complete	ml(S9 cytoplasmic small ribosome subunit-from:Ot09gS9)gb(Ribosomal protein S4/S9, eukaryotic/archaeal) S4 RNA-binding domain S4 domain Ribosomal protein S4/S9 N-terminal domain rpsD_arch: ribosomal protein S4 30S 40S RIBOSOMAL PROTEIN Ribo [O. tauri	90730.4	93471.9	106897	39009.3	45174.7	33976.3	66278.1	243469	49167.9
248	ot|OT_ostta09g02850|gb|CEF99105.1	ostta09g02850	CEF99105	6	6	290.85	0.572211	1.42719	N-lim	Complete	0.401835	1.42719	N-lim	Complete	0.84835	1.0544	P-lim	Complete	P-loop containing nucleoside triphosphate hydrolase ATPases associated with a variety of cellular activities Peptidase family M41 FtsH_fam: ATP-dependent metallopeptidase HflB ATPase family associated with various cellular activities (AAA) [O. tauri	78984.1	68047.8	90852.4	105284	171203	63019.7	85117.8	104559	61147.4
249	ot|OT_ostta09g03030|gb|CAL55460.1	ostta09g03030	CAL55460	6	6	304.63	0.781383	1.77333	P-lim	N-lim	0.721746	1.5084	Complete	N-lim	0.773097	1.17563	P-lim	Complete	Eukaryotic porin/Tom40 [O. tauri]	177001	88903.6	8418.09	151944	17418.2	12501.2	132348	172977	17178.2
250	ot|OT_ostta09g03600|gb|CEF99174.1	ostta09g03600	CEF99174	6	6	324.49	0.823806	1.16374	N-lim	P-lim	0.755107	1.16207	N-lim	Complete	0.718567	1.00144	Complete	P-lim	Homoserine dehydrogenase, conserved site Coil ThrA Homoserine dehydrogenase, NAD binding domain ACT domain Amino acid kinase family asp_kinases: aspartate kinase HOMOSERINE DEHYDROGENASE ASPARTATE KINASE Aspartokinase signature. Homoserine [O. tauri	10724.1	13012.8	11967.5	10270.9	21369.2	9850.71	9220.45	5450.27	20982.1
251	ot|OT_ostta09g04240|gb|CEF99226.1	ostta09g04240	CEF99226	6	6	460.34	0.42396	2.0146	P-lim	Complete	0.367941	1.41766	N-lim	Complete	0.279976	2.0146	P-lim	Complete	Blue (type 1) copper protein Plastocyanin signature Type I copper blue protein family signature Copper binding proteins, plastocyanin/azurin family cyanin_plasto: plastocyanin Type-1 copper (blue) proteins signature. Cupredoxins [O. tauri]	141579	242616	81668.9	136569	300229	223640	369410	450462	118658
252	ot|OT_ostta10g00950|gb|CEF99315.1	ostta10g00950	CEF99315	6	6	397.96	0.0180189	6.6472	Complete	P-lim	0.661751	1.09175	Complete	N-lim	0.00966388	6.6472	Complete	P-lim	Major facilitator superfamily domain, general substrate transporter Major Facilitator Superfamily MAJOR FACILITATOR SUPERFAMILY DOMAIN-CONTAINING PROTEIN-RELATED HIGH AFFINITY NITRATE TRANSPORTER 2.5-RELATED MFS general substrate transport [O. tauri	450120	707422	365878	499197	746509	149685	113916	32239.7	83026.4
253	ot|OT_ostta11g00330|gb|CEF99527.1	ostta11g00330	CEF99527	6	6	290.45	0.621928	1.71135	N-lim	Complete	0.366143	1.71135	N-lim	Complete	0.44263	1.38465	P-lim	Complete	FAMILY NOT NAMED PGR5-LIKE PROTEIN 1A, CHLOROPLASTIC-RELATED Region of a membrane-bound protein predicted to be embedded in the membrane. [O. tauri]	40608.4	43352	48022.1	68407.1	124797	32663.7	58729.3	33504.1	90515.9
254	ot|OT_ostta11g02980|gb|CAL55922.1	ostta11g02980	CAL55922	6	6	366.56	0.00683237	3.66828	P-lim	Complete	0.00164385	3.58209	N-lim	Complete	0.0178813	3.66828	P-lim	Complete	Region of a membrane-bound protein predicted to be embedded in the membrane. [O. tauri]	52982.3	60468.1	69602.7	160086	237938	257688	123223	196786	351480
255	ot|OT_ostta12g00160|gb|CEF99759.1	ostta12g00160	CEF99759	6	6	198.14	0.952574	1.34529	N-lim	Complete	0.804485	1.34529	N-lim	Complete	0.972531	1.31561	P-lim	Complete	Heat shock protein 70 family 70kDa heat shock protein signature Hsp70 protein HEAT SHOCK PROTEIN 70KDA HSC70CB, ISOFORM A Heat shock protein 70kD (HSP70), C-terminal subdomain Actin-like ATPase domain Heat shock protein 70kD (HSP70), pepti [O. tauri	16425.2	13788.2	7597.54	40270.5	7610.39	2985.86	27342.6	18801	3600.94
256	ot|OT_ostta12g01320|gb|CEF99848.1;ot|OT_ostta08g03710|gb|CEG01594.1	ostta12g01320	CEF99848	6	6	242.03	0.00454292	3.62428	N-lim	Complete	0.014879	3.62428	N-lim	Complete	0.0057362	3.22603	P-lim	Complete	Tubulin/FtsZ, 2-layer sandwich domain Coil Alpha-tubulin signature Tubulin signature Tubulin/FtsZ family, C-terminal domain Tubulin/FtsZ family, GTPase domain Tubulin C-terminal domain TUBULIN TUBULIN ALPHA-1 CHAIN-RELATED Tubulin subunits [O. tauri	63516.6	70879.2	35705.6	268862	125452	222182	172129	167096	209528
257	ot|OT_ostta12g02770|gb|CEF99966.1	ostta12g02770	CEF99966	6	6	311.12	0.154679	3.35915	N-lim	Complete	0.135142	3.35915	N-lim	Complete	0.333875	1.41411	P-lim	Complete	Small GTPase superfamily, ARF/SAR type GTP-binding SAR1 protein signature ARF-like small GTPases; ARF, ADP-ribosylation factor Sar1p-like members of the Ras-family of small GTPases Rab subfamily of small GTPases ADP-ribosylation factor fa [O. tauri]	49945.2	50068.6	12760.3	108982	222643	47199.4	50705	46518.2	62251.1
258	ot|OT_ostta12g02840|gb|CEF99972.1	ostta12g02840	CEF99972	6	6	221.5	0.966476	1.22822	N-lim	Complete	0.765083	1.22822	N-lim	Complete	0.986291	1.2243	P-lim	Complete	Zinc finger, CW-type Coil Tudor domain DEAD-like helicases superfamily PHD zinc finger helicase superfamily c-terminal domain Helicase conserved C-terminal domain SAND domain CW-type Zinc Finger SNF2 family N-terminal domain SWI/SNF-RELATE [O. tauri	11484	10883.9	11905.7	23060.1	11227.2	7808.29	25073.8	12116.9	4770.56
259	ot|OT_ostta12g02920|gb|CEF99979.1	ostta12g02920	CEF99979	6	6	442.22	0.0527875	3.0882	Complete	N-lim	0.0258267	3.0882	Complete	N-lim	0.0575556	2.39908	Complete	P-lim	ml(L22 cytoplasmic large ribosome subunit-from:Ot12g02950)gb(Ribosomal protein L22e) Ribosomal L22e protein family 60S RIBOSOMAL PROTEIN L22 [O. tauri]	81370.4	73779.6	54717.3	24390.5	32695.5	10871.8	51242.9	15694.9	20540.6
260	ot|OT_ostta12g03060|gb|CEF99986.1	ostta12g03060	CEF99986	6	6	418.28	0.578285	3.23855	P-lim	Complete	0.0797306	2.2936	N-lim	Complete	0.614299	3.23855	P-lim	Complete	Cysteine synthase K/M cysKM: cysteine synthase Pyridoxal-phosphate dependent enzyme cysK: cysteine synthase A BIFUNCTIONAL CYSTATHIONINE GAMMA-LYASE/CYSTEINE SYNTHASE-RELATED SER/THR DEHYDRATASE, TRP SYNTHASE Cysteine synthase/cystathionin [O. tauri	34265.3	77029.5	99289.1	103757	184262	194978	23113.3	100077	558796
261	ot|OT_ostta13g01910|gb|CEG00146.1	ostta13g01910	CEG00146	6	6	323.99	0.0396965	11.6663	P-lim	Complete	0.0137411	2.91018	N-lim	Complete	0.0483173	11.6663	P-lim	Complete	Protein of unknown function DUF2854 Protein of unknown function (DUF2854) Region of a membrane-bound protein predicted to be embedded in the membrane. [O. tauri]	10380.4	15063.3	6597.95	25926.1	38147.9	29172.7	20215.7	174089	179503
262	ot|OT_ostta13g02430|gb|CEG00184.1	ostta13g02430	CEG00184	6	6	469.32	0.0239238	9.99282	P-lim	Complete	0.0121547	3.64893	N-lim	Complete	0.0273798	9.99282	P-lim	Complete	Beta-propeller repeat TECPR Beta propeller repeats in Physarum polycephalum tectonins, Limulus lectin L-6 and animal hypothetical proteins. Fucose-specific lectin Region of a membrane-bound protein predicted to be embedded in the membrane. [O. tauri	48777.8	67341.1	45823.2	157831	304011	129073	127760	851529	638969
263	ot|OT_ostta14g00065|gb|CAL56883.1	ostta14g00065	CAL56883	6	6	341.99	0.0753032	2.39858	P-lim	Complete	0.11462	1.64992	N-lim	Complete	0.0587845	2.39858	P-lim	Complete	Chlorophyll A-B binding protein, plant CHLOROPHYLL A-B BINDING PROTEIN CP26, CHLOROPLASTIC CHLOROPHYLL A/B BINDING PROTEIN Chlorophyll a-b binding protein [O. tauri]	505194	520999	292050	538120	955989	680885	738956	779064	1.64389e+06
264	ot|OT_ostta14g00540|gb|CEG01984.1	ostta14g00540	CEG01984	6	6	269.83	0.76163	1.31115	P-lim	Complete	0.88179	1.04884	N-lim	Complete	0.511858	1.31115	P-lim	Complete	GDP-mannose 4,6-dehydratase NAD dependent epimerase/dehydratase family gmd: GDP-mannose 4,6-dehydratase GDP-MANNOSE 4,6 DEHYDRATASE NAD DEPENDENT EPIMERASE/DEHYDRATASE GDP-mannose 4,6-dehydratase [gmd]. NAD(P)-binding Rossmann-fold domains [O. tauri	53081.8	70633.5	58405.6	62015.5	98814.6	30186.1	79579.5	44617	114591
265	ot|OT_ostta14g01850|gb|CAL56965.1	ostta14g01850	CAL56965	6	6	419.74	0.00458326	7.41826	Complete	P-lim	0.0306589	3.00353	Complete	N-lim	0.00255015	7.41826	Complete	P-lim	Ribosomal protein L31 L31: ribosomal protein L31 L28p-like [O. tauri]	107671	136467	168015	28132.9	28610.8	80479.8	29794.9	12542.3	13222.3
266	ot|OT_ostta14g02310|gb|CEG02139.1	ostta14g02310	CEG02139	6	6	397.37	0.21691	2.5129	P-lim	N-lim	0.294002	1.47602	Complete	N-lim	0.358857	1.70248	P-lim	Complete	ml(S8 cytoplasmic small ribosome subunit-from:Ot14g02710)gb(Ribosomal protein S8e/ribosomal biogenesis NSA2) S8e: ribosomal protein S8.e 40S RIBOSOMAL PROTEIN S8 Ribosomal protein S8e signature. [O. tauri]	63740.5	67110	44786.2	42656.4	61052.8	15283.9	41507.7	148137	109373
267	ot|OT_ostta15g01700|gb|CAL57594.2	ostta15g01700	CAL57594	6	6	321	0.24497	1.93467	N-lim	Complete	0.037064	1.93467	N-lim	Complete	0.464493	1.55299	P-lim	Complete	Urease alpha-subunit, N-terminal Urea amidohydrolase (urease) protein signature urease_beta: urease, beta subunit Amidohydrolase family Urease alpha-subunit, N-terminal domain urease_alph: urease, alpha subunit urease_gam: urease, gamma su [O. tauri	18695.6	28525.4	35474.3	42007.6	55928.7	62052	18355	42919.2	67150.6
268	ot|OT_ostta17g00630|gb|CEG00530.1	ostta17g00630	CEG00530	6	6	225.2	0.202812	1.85933	N-lim	Complete	0.170796	1.85933	N-lim	Complete	0.873776	1.03749	P-lim	Complete	Coil [O. tauri]	13224.6	12267.3	7404.12	28613.5	10753	21798	14141.9	11900.5	8086.75
269	ot|OT_ostta18g00940|gb|CEG00726.1	ostta18g00940	CEG00726	6	6	379.68	0.721239	1.93015	P-lim	Complete	0.158746	1.63046	N-lim	Complete	0.770412	1.93015	P-lim	Complete	Formate-tetrahydrofolate ligase, FTHFS Formate--tetrahydrofolate ligase TETRAHYDROFOLATE DEHYDROGENASE/CYCLOHYDROLASE FAMILY MEMBER Formate--tetrahydrofolate ligase signature 2. Formate--tetrahydrofolate ligase signature 1. Formate--tetrah [O. tauri	24877.3	29778.9	51151.8	39067	75947.1	57502	17202.8	26882.1	160140
270	ot|OT_ostta18g01350|gb|CAL58597.1	ostta18g01350	CAL58597	6	6	241.49	0.487753	2.63393	N-lim	Complete	0.455915	2.63393	N-lim	Complete	0.0787325	2.09702	P-lim	Complete	Mitochondrial substrate/solute carrier Mitochondrial carrier protein signature FAMILY NOT NAMED MITOCHONDRIAL PHOSPHATE CARRIER PROTEIN Solute carrier (Solcar) repeat profile. [O. tauri]	55014.5	44597.2	22154.7	106995	196131	17599.5	62884.4	75832.1	116630
271	ot|OT_ostta18g01550|gb|CEG00767.1	ostta18g01550	CEG00767	6	6	273.55	0.487478	1.30028	Complete	P-lim	0.952026	1.00617	Complete	N-lim	0.414507	1.30028	Complete	P-lim	NmrA-like NmrA-like family SUBFAMILY NOT NAMED NITROGEN METABOLIC REGULATION PROTEIN NMR-RELATED NAD(P)-binding Rossmann-fold domains [O. tauri]	28337.2	35918.8	17999.7	29632.5	20475.5	31643.2	6059.99	12546.9	44653.2
272	ot|OT_ostta18g01880|gb|CAL58650.1	ostta18g01880	CAL58650	6	6	270.08	0.0956793	2.55083	P-lim	N-lim	0.772831	1.19935	Complete	N-lim	0.101467	2.12685	P-lim	Complete	Ribulose bisphosphate carboxylase, small chain RuBisCO small subunit signature FAMILY NOT NAMED RuBisCO, small subunit [O. tauri]	1.41379e+06	1.94216e+06	591629	1.40463e+06	1.30448e+06	582325	3.3413e+06	3.1323e+06	1.92229e+06
273	ot|OT_ostta20g00080|gb|CEG00814.1	ostta20g00080	CEG00814	6	6	326.84	0.322234	2.87692	P-lim	N-lim	0.213632	1.65569	Complete	N-lim	0.587103	1.73759	P-lim	Complete	Tetrapyrrole biosynthesis, glutamate-1-semialdehyde aminotransferase Transaminase_4ab_Lys_Orn Aminotransferase class-III hemL: glutamate-1-semialdehyde-2,1-aminomutase AMINOTRANSFERASE CLASS III GLUTAMATE-1-SEMIALDEHYDE 2,1-AMINOMUTASE 1, [O. tauri]	84222.7	190770	96986.3	53866.9	63945.3	106854	101815	93067.9	451464
274	ot|OT_ostta20g00970|gb|CEG00892.1	ostta20g00970	CEG00892	6	6	258.83	0.0902082	9.31946	P-lim	Complete	0.0082247	3.42346	N-lim	Complete	0.0878306	9.31946	P-lim	Complete	Concanavalin A-like lectin/glucanase, subgroup Galactoside-binding lectin (galectin) domain profile. Concanavalin A-like lectins/glucanases [O. tauri]	5571.99	6553.53	8874.02	15216.5	29051.9	27622.8	8725.24	75262.4	111717
275	ot|OT_ostta01g00140|gb|CAL49925.1	ostta01g00140	CAL49925	5	5	294.1	0.848149	1.49782	P-lim	Complete	0.654236	1.28588	N-lim	Complete	0.609735	1.49782	P-lim	Complete	HAD hydrolase, subfamily IA Haloacid dehalogenase-like hydrolase HAD-SF-IA-v3: HAD hydrolase, family IA, variant 3 2-DEOXYGLUCOSE-6-PHOSPHATE PHOSPHATASE 2 HALOACID DEHALOGENASE-LIKE HYDROLASE DOMAIN-CONTAINING PROTEIN HAD-like [O. tauri]	41535.4	55206.6	87792.6	53521.8	49132.6	134634	104094	31742.1	140563
276	ot|OT_ostta01g01550|gb|CEF96576.1	ostta01g01550	CEF96576	5	5	267.7	0.356743	2.93502	Complete	P-lim	0.33097	1.83061	Complete	N-lim	0.169638	2.93502	Complete	P-lim	K Homology domain, type 1 K homology RNA-binding domain KH domain KH DOMAIN CONTAINING RNA BINDING PROTEIN NEURO-ONCOLOGICAL VENTRAL ANTIGEN 1 Type-1 KH domain profile. Eukaryotic type KH-domain (KH-domain type I) [O. tauri]	40627.5	41649.4	15384.3	21455.4	29642.5	2251.04	23969.6	1156.23	8148.58
277	ot|OT_ostta01g02220|gb|CAL50131.1	ostta01g02220	CAL50131	5	5	221.59	0.0672134	9.54145	P-lim	Complete	0.0247094	2.89922	N-lim	Complete	0.0695126	9.54145	P-lim	Complete	Short-chain dehydrogenase/reductase SDR Short-chain dehydrogenase/reductase (SDR) superfamily signature Glucose/ribitol dehydrogenase family signature short chain dehydrogenase 3oxo_ACP_reduc: 3-oxoacyl-[acyl-carrier-protein] reductase FAM [O. tauri	47404.2	93313.7	113950	194988	332817	210535	125957	1.04583e+06	1.25812e+06
278	ot|OT_ostta01g02480|gb|CEF96641.1	ostta01g02480	CEF96641	5	5	250.11	0.924928	1.30861	N-lim	P-lim	0.900173	1.15858	N-lim	Complete	0.798188	1.1295	Complete	P-lim	Aspartate-semialdehyde dehydrogenase ASA_dh Semialdehyde dehydrogenase, NAD binding domain Semialdehyde dehydrogenase, dimerisation domain asd_B: aspartate-semialdehyde dehydrogenase RETINALDEHYDE BINDING PROTEIN-RELATED NAD(P)-binding Ros [O. tauri	58586.1	59117.4	19284.9	55946.9	84909.1	17855.9	46923.8	15187.9	59170.7
279	ot|OT_ostta01g02490|gb|CEF96642.1	ostta01g02490	CEF96642	5	5	244.33	0.997588	1.19133	N-lim	Complete	0.94494	1.19133	N-lim	Complete	0.956143	1.16129	P-lim	Complete	G-protein beta WD-40 repeat Coil G protein beta WD-40 repeat signature Beta'-COP WD40 repeats Coatomer WD associated region WD domain, G-beta repeat COATOMER COATOMER SUBUNIT BETA' Trp-Asp (WD) repeats profile. Trp-Asp (WD) repeats circula [O. tauri	33929	23822.6	22061.2	51592.7	34658.8	8831.87	38358.4	44853.5	9473.58
280	ot|OT_ostta01g02510|gb|CAL50158.1	ostta01g02510	CAL50158	5	5	292.15	0.6081	1.34585	N-lim	Complete	0.434076	1.34585	N-lim	Complete	0.240212	1.20496	P-lim	Complete	CRAL/TRIO, N-terminal domain CRAL/TRIO domain SEC14 RELATED PROTEIN CRAL-TRIO lipid binding domain profile. CRAL/TRIO N-terminal domain [O. tauri]	28407	29317	36965.3	51019.7	23495.9	52921.7	45630	36425.9	32040.8
281	ot|OT_ostta01g03450|gb|CEF96701.1	ostta01g03450	CEF96701	5	5	267.24	0.0312313	6.55602	P-lim	N-lim	0.0823613	3.28123	Complete	N-lim	0.282044	1.99804	P-lim	Complete	Rhodanese-like domain Rhodanese Homology Domain FAMILY NOT NAMED RHODANESE-LIKE DOMAIN-CONTAINING PROTEIN 9, CHLOROPLASTIC Rhodanese domain profile. Rhodanese/Cell cycle control phosphatase [O. tauri]	49628.4	114805	28235.8	29139	15464.4	14115.2	70730.8	236150	78079.5
282	ot|OT_ostta02g02860|gb|CAL52397.1	ostta02g02860	CAL52397	5	5	253.55	0.000198867	70.2059	P-lim	Complete	0.00283375	5.01215	N-lim	Complete	0.000978609	70.2059	P-lim	Complete	Phosphoglycerate kinase, C-terminal Phosphoglycerate kinase family signature PHOSPHOGLYCERATE KINASE [O. tauri]	2191.53	2948.53	3513.27	9323.84	16584.3	17463.6	71012.5	212851	323651
283	ot|OT_ostta02g03740|gb|CEG01142.1	ostta02g03740	CEG01142	5	5	211.18	0.04542	2.35536	P-lim	Complete	0.0294719	2.18572	N-lim	Complete	0.0430848	2.35536	P-lim	Complete	Flavodoxin/nitric oxide synthase Flavin reductase like domain Metallo-beta-lactamase superfamily FAMILY NOT NAMED SUBFAMILY NOT NAMED Flavodoxin-like domain profile. Flavoproteins Metallo-hydrolase/oxidoreductase FMN-binding split barrel [O. tauri]	14880	14692.9	10260	30556.9	37193.1	19313.4	22680.6	23095.8	48044.3
284	ot|OT_ostta02g03980|gb|CAL52512.1	ostta02g03980	CAL52512	5	5	284.84	0.845431	2.28971	N-lim	Complete	0.855906	2.28971	N-lim	Complete	0.212252	1.70251	P-lim	Complete	Diaminopimelate epimerase, active site DapF: diaminopimelate epimerase DIAMINOPIMELATE EPIMERASE, CHLOROPLASTIC FAMILY NOT NAMED Diaminopimelate epimerase signature. Diaminopimelate epimerase [dapF]. Diaminopimelate epimerase-like [O. tauri]	25447	25988.5	12086.7	55499.4	86852.1	3095.75	23079.4	54063	31005.2
285	ot|OT_ostta02g04560|gb|CEG01214.1	ostta02g04560	CEG01214	6	5	364.43	0.926559	1.66425	N-lim	Complete	0.761841	1.66425	N-lim	Complete	0.915795	1.06181	P-lim	Complete	Translation elongation/initiation factor/Ribosomal, beta-barrel Ribosomal protein L3 L3_bact: 50S ribosomal protein L3 50S RIBOSOMAL PROTEIN L3 Ribosomal protein L3 signature. 50S ribosomal protein L3 [rplC]. Translation proteins [O. tauri]	47922.5	101786	66205.1	77366.7	250870	31097.9	58613.7	52064.7	118580
286	ot|OT_ostta02g04600|gb|CEG01218.1	ostta02g04600	CEG01218	5	5	193.57	0.824139	2.0087	N-lim	P-lim	0.777787	1.75343	N-lim	Complete	0.432173	1.14558	Complete	P-lim	Glycine-tRNA ligase, alpha subunit Glycyl-tRNA synthetase alpha subunit signature Glycyl-tRNA synthetase beta subunit glyS: glycine--tRNA ligase, beta subunit glyQ: glycine--tRNA ligase, alpha subunit GLYCINE--TRNA LIGASE 2, CHLOROPLASTIC/ [O. tauri	8487.08	7543.08	10072.6	13019.9	29690.6	3058.97	7887.47	9320.68	5577.47
287	ot|OT_ostta02g05550|gb|CEG01307.1	ostta02g05550	CEG01307	6	5	312.91	0.462712	2.2413	N-lim	Complete	0.411397	2.2413	N-lim	Complete	0.023972	1.7978	P-lim	Complete	Nucleotide sugar dehydrogenase UDPglc_GDPman_dh UDP_ManNAc_DH NDP-sugDHase: nucleotide sugar dehydrogenase UDP-glucose/GDP-mannose dehydrogenase family, NAD binding domain UDP-glucose/GDP-mannose dehydrogenase family, central domain SUBFAM [O. tauri	32839.8	30091.4	22627.7	60196.4	115357	16209.4	46404.6	64069.1	43343.9
288	ot|OT_ostta03g00180|gb|CEF96952.1	ostta03g00180	CEF96952	5	5	278.18	0.164672	2.35825	P-lim	Complete	0.173744	2.25692	N-lim	Complete	0.0989677	2.35825	P-lim	Complete	Lactate dehydrogenase/glycoside hydrolase, family 4, C-terminal Lac_mal_DH lactate/malate dehydrogenase, NAD binding domain MDH_euk_gproteo: malate dehydrogenase, NAD-dependent lactate/malate dehydrogenase, alpha/beta C-terminal domain MAL [O. tauri	81000.7	93361.5	31028.9	191342	203043	69166.9	139755	105232	239377
289	ot|OT_ostta03g01600|gb|CEF97056.1	ostta03g01600	CEF97056	5	5	181.87	0.640742	3.12154	Complete	N-lim	0.423783	3.12154	Complete	N-lim	0.508523	2.75079	Complete	P-lim	ml(L7 cytoplasmic large ribosome subunit-from:Ot03g01550)gb(Ribosomal protein L30, ferredoxin-like fold domain) Coil Ribosomal protein L30p/L7e Ribosomal L30 N-terminal domain L7: 60S ribosomal protein L7 60S RIBOSOMAL PROTEIN L7 [O. tauri]	159868	99173.6	5564.9	65425.6	18451.2	891.12	75972.8	3479.95	16740
290	ot|OT_ostta03g01820|gb|CAL52833.1	ostta03g01820	CAL52833	5	5	347.7	0.737843	1.33284	P-lim	N-lim	0.588116	1.18351	Complete	N-lim	0.864036	1.12617	P-lim	Complete	Hyaluronan/mRNA-binding protein Hyaluronan / mRNA binding family HYALURONIC ACID-BINDING PROTEIN 4 [O. tauri]	164031	221869	106833	168374	199703	48255.7	174013	96634	284257
291	ot|OT_ostta03g01980|gb|CEF97080.1	ostta03g01980	CEF97080	5	5	323.04	0.000151511	9.48803	P-lim	N-lim	0.000260007	4.52177	Complete	N-lim	0.0532246	2.0983	P-lim	Complete	Chlorophyll a-b binding protein [O. tauri]	54412	67395.1	75693.6	13535.5	13272.1	16870.2	125058	88719.8	200637
292	ot|OT_ostta03g02250|gb|CEF97097.1	ostta03g02250	CEF97097	5	5	235.69	0.19559	5.4221	P-lim	Complete	0.0641658	2.83421	N-lim	Complete	0.178489	5.4221	P-lim	Complete	2-oxoglutarate dehydrogenase, E1 component Transketolase, pyrimidine binding domain Oxoglu_dh_E1 Dehydrogenase E1 component 2oxo_dh_E1: oxoglutarate dehydrogenase (succinyl-transferring), E1 component 2-OXOGLUTARATE DEHYDROGENASE NEURAL CO [O. tauri	5991.86	9716.46	25555	25868.1	40701.7	50379.1	10538	79987.7	133208
293	ot|OT_ostta03g02300|gb|CAL52881.1	ostta03g02300	CAL52881	5	5	295.39	0.15811	3.27152	P-lim	Complete	0.0466724	2.71989	N-lim	Complete	0.145374	3.27152	P-lim	Complete	Pyridoxal phosphate-dependent transferase, major region, subdomain 2 NifS Aminotransferase class-V IscS: cysteine desulfurase IscS CYSTEINE DESULFURASE, MITOCHONDRIAL CYSTEINE DESULFURYLASE Aminotransferases class-V pyridoxal-phosphate att [O. tauri	20113.8	21171.8	37476.6	56806.3	112333	45084.8	27898.3	67762.8	162011
294	ot|OT_ostta03g03090|gb|CEF97161.1	ostta03g03090	CEF97161	5	5	276.25	0.124911	2.50416	P-lim	Complete	0.781277	1.08963	N-lim	Complete	0.110175	2.50416	P-lim	Complete	[O. tauri]	11097.2	10659.5	5353.95	10755.8	12560	6224.75	22159	10681.9	35048.5
295	ot|OT_ostta03g03170|gb|CAL52969.1	ostta03g03170	CAL52969	5	5	219.33	0.423382	4.88865	P-lim	Complete	0.0795414	2.02162	N-lim	Complete	0.316244	4.88865	P-lim	Complete	PapD-like MSP (Major sperm protein) domain AT11025P-RELATED VESICLE-ASSOCIATED MEMBRANE PROTEIN-ASSOCIATED PROTEIN Major sperm protein (MSP) domain profile. Region of a membrane-bound protein predicted to be embedded in the membrane. [O. tauri]	34052.5	47431.6	85382.7	85389.1	152191	99761.3	25828.7	266550	523375
296	ot|OT_ostta03g03460|gb|CEF97192.1	ostta03g03460	CEF97192	5	5	370.73	0.483232	1.62421	P-lim	Complete	0.641431	1.27263	N-lim	Complete	0.242996	1.62421	P-lim	Complete	Concanavalin A-like lectin/glucanases superfamily Calreticulin signature Calreticulin family CALNEXIN 99A, ISOFORM C CALRETICULIN AND CALNEXIN Calreticulin family signature 2. Calreticulin family signature 1. Concanavalin A-like lectins/gl [O. tauri	141324	142256	55433	221558	137716	72163.4	235232	113418	201979
297	ot|OT_ostta03g03570|gb|CAL53007.1	ostta03g03570	CAL53007	5	5	189.69	0.0294194	4.87778	N-lim	Complete	0.0428229	4.87778	N-lim	Complete	0.0233169	4.39251	P-lim	Complete	Armadillo-type fold Coil ARM repeat [O. tauri]	4335.22	6822.28	2195.29	22673.7	33911	8547.2	11360.5	18768.1	28523.7
298	ot|OT_ostta03g04050|gb|CEF97235.1	ostta03g04050	CEF97235	5	5	265.72	0.0797245	2.7461	N-lim	Complete	0.0608071	2.7461	N-lim	Complete	0.0438308	2.71788	P-lim	Complete	Region of a membrane-bound protein predicted to be embedded in the membrane. [O. tauri]	67511.4	55847.7	45661.8	105682	265701	92765.6	109228	98943.9	251207
299	ot|OT_ostta03g05170|gb|CEF97323.1	ostta03g05170	CEF97323	5	5	264.13	0.678626	1.5467	P-lim	Complete	0.601497	1.37937	N-lim	Complete	0.335376	1.5467	P-lim	Complete	Peptidase M3B, oligopeptidase F, N-terminal Peptidase family M3 Oligopeptidase F PROTEASE M3 THIMET OLIGOPEPTIDASE-RELATED SUBFAMILY NOT NAMED Metalloproteases (""zincins""), catalytic domain [O. tauri]	26216.6	23002	35040	39633.7	59331.4	17258.6	22340.5	43955.3	64026.6
300	ot|OT_ostta04g00070|gb|CEF97396.1	ostta04g00070	CEF97396	5	5	236.5	0.500907	2.30167	P-lim	Complete	0.314944	1.54721	N-lim	Complete	0.312176	2.30167	P-lim	Complete	Rieske [2Fe-2S Rieske-like [2Fe-2S] domain RIESKE DOMAIN-CONTAINING PROTEIN FERREDOXIN-RELATED Rieske [2Fe-2S] iron-sulfur domain profile. ISP domain Region of a membrane-bound protein predicted to be embedded in the membrane. [O. tauri]	30292.1	35494.3	23214.5	43976.5	68901	24825.9	19867.7	70510.4	114473
301	ot|OT_ostta04g00380|gb|CAL51443.1	ostta04g00380	CAL51443	5	5	333.14	0.0205906	12.6491	P-lim	Complete	0.00585925	4.8573	N-lim	Complete	0.032547	12.6491	P-lim	Complete	Pyrophosphate-dependent phosphofructokinase TP0108 ATP-dependent phosphofructokinase family signature ATP_PFK_TP0108 Phosphofructokinase PHOSPHOFRUCTOKINASE [O. tauri]	8915.75	15971.2	22950.1	64739.4	98695.3	68924.1	40022.1	227092	337978
302	ot|OT_ostta04g01400|gb|CEF97497.1	ostta04g01400	CEF97497	5	5	272.85	0.132925	4.31693	P-lim	Complete	0.0033691	2.80311	N-lim	Complete	0.14481	4.31693	P-lim	Complete	Manganese/iron superoxide dismutase, binding site Manganese superoxide dismutase signature MnSOD_FeSOD Iron/manganese superoxide dismutases, C-terminal domain Iron/manganese superoxide dismutases, alpha-hairpin domain SUPEROXIDE DISMUTASE [O. tauri]	59034.7	75521.7	86083.4	175514	258745	184218	74493	246585	631409
303	ot|OT_ostta04g03100|gb|CEF97623.1	ostta04g03100	CEF97623	5	5	230.64	0.286638	1.64753	P-lim	Complete	0.224689	1.59923	N-lim	Complete	0.11716	1.64753	P-lim	Complete	Tetratricopeptide, MLP1/MLP2-like Coil TPR/MLP1/MLP2-like protein NUCLEOPROTEIN TPR-RELATED [O. tauri]	11573.5	8234.69	8705.04	23046.5	13304	9248.61	11383	13065.2	22528.3
304	ot|OT_ostta04g05050|gb|CEF97755.1	ostta04g05050	CEF97755	5	5	227.38	0.981949	1.12994	P-lim	N-lim	0.949628	1.09465	Complete	N-lim	0.873492	1.03224	P-lim	Complete	Region of a membrane-bound protein predicted to be embedded in the membrane. [O. tauri]	12431.6	23256.1	4618.48	17136.1	12984	6700.93	14213.6	5958.25	21433.6
305	ot|OT_ostta05g00290|gb|CAL53783.1	ostta05g00290	CAL53783	5	5	317.36	0.0733434	8.81009	P-lim	Complete	0.104205	3.1844	N-lim	Complete	0.0433843	8.81009	P-lim	Complete	[O. tauri]	12635	16857.8	12925.7	58575.1	61563.4	14939.1	27663.7	237527	108520
306	ot|OT_ostta05g01300|gb|CEF97897.1	ostta05g01300	CEF97897	5	5	267.3	0.570006	1.28876	Complete	N-lim	0.384282	1.28876	Complete	N-lim	0.282463	1.23087	Complete	P-lim	Aminotransferases, class-I, pyridoxal-phosphate-binding site Aspartate aminotransferase signature Aminotransferase class I and II ASPARTATE AMINOTRANSFERASE Aminotransferases class-I pyridoxal-phosphate attachment site. PLP-dependent trans [O. tauri	14598	19767.1	18437.5	16945.8	17850.2	6175.41	16122.4	16483.4	10292.6
307	ot|OT_ostta05g01970|gb|CEF97944.1	ostta05g01970	CEF97944	5	5	185.61	0.119628	4.41797	N-lim	Complete	0.157838	4.41797	N-lim	Complete	0.0281857	3.45088	P-lim	Complete	ATPase, F1 complex, OSCP/delta subunit Coil ATP synthase delta subunit signature ATP synthase delta (OSCP) subunit ATP_synt_delta: ATP synthase F1, delta subunit ATP SYNTHASE DELTA CHAIN ATP SYNTHASE SUBUNIT O, MITOCHONDRIAL ATP synthase s [O. tauri	33511.6	32989	11300.1	71542	242994	29185.6	64623.3	92208.9	111649
308	ot|OT_ostta05g02180|gb|CEF97962.1	ostta05g02180	CEF97962	5	5	355.68	0.741194	1.51135	P-lim	Complete	0.986918	1.39981	N-lim	Complete	0.362414	1.51135	P-lim	Complete	Thioredoxin, conserved site Thioredoxin family signature thioredoxin: thioredoxin THIOREDOXIN Thioredoxin family active site. Thioredoxin domain profile. Thioredoxin-like [O. tauri]	25625.3	49877.4	8423.28	31748.8	81805.6	3926.37	33654.1	29150.5	64037.2
309	ot|OT_ostta05g02390|gb|CEF97978.1	ostta05g02390	CEF97978	5	5	220.76	0.785563	1.58755	N-lim	Complete	0.548266	1.58755	N-lim	Complete	0.653207	1.19929	P-lim	Complete	ABC transporter, conserved site Coil ATPases associated with a variety of cellular activities zinc finger ATP-BINDING TRANSPORT PROTEIN-RELATED ATP-BINDING CASSETTE SUB-FAMILY F MEMBER 2 ABC transporters family signature. Zinc finger C3H1- [O. tauri	7838.7	4693.59	5823	8506.14	16932.2	3701.69	5081.1	5714.46	11217.8
310	ot|OT_ostta05g02680|gb|CEF98006.1	ostta05g02680	CEF98006	5	5	285.65	0.189922	6.57764	P-lim	Complete	0.1474	3.40975	N-lim	Complete	0.0984575	6.57764	P-lim	Complete	Armadillo-type fold Coil ARM repeat [O. tauri]	2862.55	4350.16	3054.48	13647.1	18233.9	3127.57	4536.18	47872.5	15125.1
311	ot|OT_ostta05g03870|gb|CEF98090.1	ostta05g03870	CEF98090	5	5	215.28	0.155359	2.79339	P-lim	N-lim	0.141921	2.39719	Complete	N-lim	0.945374	1.16528	P-lim	Complete	ml(S16 cytoplasmic small ribosome subunit-from:Ot05g03930)gb(Ribosomal protein S9, conserved site) Ribosomal protein S9/S16 40S RIBOSOMAL PROTEIN S16 RIBOSOMAL PROTEIN S9 Ribosomal protein S9 signature. Ribosomal protein S5 domain 2-like [O. tauri]	197463	230785	107081	178108	22117.9	23089.5	168297	368069	87441.5
312	ot|OT_ostta05g04130|gb|CEF98109.1	ostta05g04130	CEF98109	5	5	235.64	0.725932	1.48483	P-lim	N-lim	0.653081	1.13436	Complete	N-lim	0.690219	1.30896	P-lim	Complete	Ribose 5-phosphate isomerase, type A Ribose 5-phosphate isomerase A (phosphoriboisomerase A) rpiA: ribose 5-phosphate isomerase A RIBOSE-5-PHOSPHATE ISOMERASE RIBOSE 5-PHOSPHATE ISOMERASE-RELATED Ribose-5-phosphate isomerase A [rpiA]. D-ri [O. tauri	76797.1	82682.6	45433.8	64381.8	64735.4	51525.2	63399.8	48743.1	156081
313	ot|OT_ostta05g04910|gb|CEF98175.1	ostta05g04910	CEF98175	5	5	288.08	0.467896	2.51129	Complete	P-lim	0.34639	2.04676	Complete	N-lim	0.19647	2.51129	Complete	P-lim	ml(L13 cytoplasmic large ribosome subunit-from:Ot05gL13)gb(Ribosomal protein L13e) Coil 60S RIBOSOMAL PROTEIN L13 Ribosomal protein L13e signature. [O. tauri]	69588.9	61239.4	16434.5	28607	41212.2	2129.82	29500.6	13015.9	16123.8
314	ot|OT_ostta06g00260|gb|CEF98204.1	ostta06g00260	CEF98204	5	5	207.9	0.0423898	4.85824	P-lim	Complete	0.508358	1.35351	N-lim	Complete	0.0403379	4.85824	P-lim	Complete	Region of a membrane-bound protein predicted to be embedded in the membrane. [O. tauri]	59977.5	68281.9	76590.3	55571.6	73198.7	148496	109674	465355	420180
315	ot|OT_ostta06g01030|gb|CEF98262.1	ostta06g01030	CEF98262	5	5	231.72	0.0495052	3.24497	Complete	P-lim	0.153438	1.51198	Complete	N-lim	0.0418308	3.24497	Complete	P-lim	Ribosomal protein L13 rplM_bact: ribosomal protein L13 RIBOSOMAL PROTEIN L13 54S RIBOSOMAL PROTEIN L23, MITOCHONDRIAL Ribosomal protein L13 signature. 50S ribosomal protein L13 [rplM]. [O. tauri]	23576	27215.9	20502.9	16630.2	21382.1	9141.15	11975.7	2615.51	7379.72
316	ot|OT_ostta06g02460|gb|CEF98371.1	ostta06g02460	CEF98371	5	5	200.25	0.0717548	2.18115	N-lim	Complete	0.0447886	2.18115	N-lim	Complete	0.054612	2.12528	P-lim	Complete	Aminoacyl-tRNA synthetase, class Ic Tryptophanyl-tRNA synthetase signature trpS: tryptophan--tRNA ligase tRNA synthetases class I (W and Y) TRYPTOPHANYL-TRNA SYNTHETASE Aminoacyl-transfer RNA synthetases class-I signature. Tryptophan--tRNA [O. tauri	17416.3	18928.5	13459.6	52003.6	33433.6	23193.7	22685.1	31236.7	51926.7
317	ot|OT_ostta06g03390|gb|CEF98447.1	ostta06g03390	CEF98447	5	5	323.36	0.271891	4.62298	P-lim	N-lim	0.630259	1.1351	Complete	N-lim	0.283647	4.07274	P-lim	Complete	Photosystem I Ycf4, assembly Photosystem I assembly protein Ycf4 [ycf4]. Region of a membrane-bound protein predicted to be embedded in the membrane. [O. tauri]	25218.9	35994	46562.9	30357.9	47400.7	17189.3	32334.5	348717	57891
318	ot|OT_ostta06g03820|gb|CEF98481.1	ostta06g03820	CEF98481	5	5	248.07	0.38097	1.96878	N-lim	Complete	0.149351	1.96878	N-lim	Complete	0.934285	1.19065	P-lim	Complete	Glutamine amidotransferase AIR synthase related protein, N-terminal domain CobB/CobQ-like glutamine amidotransferase domain AIR synthase related protein, C-terminal domain FGAM_synt: phosphoribosylformylglycinamidine synthase PHOSPHORIBOSY [O. tauri	6012.41	10095.3	4589.75	12525.3	20547.2	7676.2	4894.51	2909.1	16839.9
319	ot|OT_ostta06g03980|gb|CEF98494.1	ostta06g03980	CEF98494	5	5	212.31	0.217172	3.1984	Complete	N-lim	0.0138565	3.1984	Complete	N-lim	0.312917	1.36631	Complete	P-lim	Putative E3 ubiquitin-protein ligase, makorin-related Coil zinc finger Zinc finger C-x8-C-x5-C-x3-H type (and similar) Probable zinc-binding domain Zinc finger C3H1-type profile. CCCH zinc finger [O. tauri]	15583.9	14878.8	19741	6839.71	2802.93	6053.89	29266	4608.51	2869.43
320	ot|OT_ostta07g01610|gb|CEF98657.1	ostta07g01610	CEF98657	5	5	228.04	0.0394902	15.5132	P-lim	Complete	0.0928603	5.70451	N-lim	Complete	0.0531688	15.5132	P-lim	Complete	Cell division protein FtsZ, C-terminal Cell division protein FtsZ signature Tubulin/FtsZ family, GTPase domain Tubulin/FtsZ family, C-terminal domain ftsZ: cell division protein FtsZ CELL DIVISION PROTEIN FTSZ-RELATED CELL DIVISION PROTEIN [O. tauri	8403.14	14819.1	451.623	36920	64665.7	33461.8	37471.7	121537	208250
321	ot|OT_ostta07g02590|gb|CAL54515.1	ostta07g02590	CAL54515	5	5	190.65	0.487266	1.37581	P-lim	N-lim	0.381928	1.36526	Complete	N-lim	0.919514	1.00773	P-lim	Complete	Magnesium-protoporphyrin IX methyltransferase BchM-ChlM: magnesium protoporphyrin O-methyltransferase Magnesium-protoporphyrin IX methyltransferase C-terminus SUBFAMILY NOT NAMED METHYLTRANSFERASE Magnesium protoporphyrin IX methyltransfer [O. tauri	45274.3	33730.8	30712.5	25472	47972.1	6919.51	53704.9	27535.3	29325.1
322	ot|OT_ostta07g02820|gb|CAL54542.1	ostta07g02820	CAL54542	5	5	244.86	0.0282839	3.82467	N-lim	Complete	0.0523676	3.82467	N-lim	Complete	0.00422539	3.73564	P-lim	Complete	Helicase, C-terminal DEAD-like helicases superfamily helicase superfamily c-terminal domain Helicase conserved C-terminal domain DEAD/DEAH box helicase DEAD BOX PROTEIN 80, ISOFORM E FAMILY NOT NAMED Superfamilies 1 and 2 helicase ATP-bind [O. tauri	4591.72	6366.69	5343.55	11456.1	39584.6	11308.9	15504.1	16501.9	28892.3
323	ot|OT_ostta07g03420|gb|CEF98797.1	ostta07g03420	CEF98797	5	5	223.53	0.0796957	4.95954	P-lim	Complete	0.0536192	2.38764	N-lim	Complete	0.0594463	4.95954	P-lim	Complete	CCR4-Not complex component, Not1, C-terminal Domain of unknown function (DUF3819) CCR4-NOT TRANSCRIPTION COMPLEX SUBUNIT 1 [O. tauri]	6631.42	7791.51	6998.39	11777.5	27674.5	11694.4	10206	37167.9	58865.9
324	ot|OT_ostta07g03880|gb|CEF98835.1	ostta07g03880	CEF98835	5	5	250.02	0.876785	1.43259	Complete	N-lim	0.756543	1.43259	Complete	N-lim	0.902574	1.07616	Complete	P-lim	Glucose/ribitol dehydrogenase Glucose/ribitol dehydrogenase family signature Enoyl-(Acyl carrier protein) reductase ENOYL-[ACYL-CARRIER-PROTEIN] REDUCTASE [NADH], CHLOROPLASTIC FAMILY NOT NAMED NAD(P)-binding Rossmann-fold domains [O. tauri]	26718.3	48005.1	7491.2	28691.1	8821.6	19876	29449.4	11992.5	34954.4
325	ot|OT_ostta07g04290|gb|CEF98864.1	ostta07g04290	CEF98864	5	5	238.75	0.450023	1.6794	N-lim	P-lim	0.249818	1.65788	N-lim	Complete	0.949837	1.01298	Complete	P-lim	Helicase, C-terminal Coil helicase superfamily c-terminal domain SANT SWI3, ADA2, N-CoR and TFIIIB'' DNA-binding domains DEAD-like helicases superfamily SNF2 family N-terminal domain SLIDE Helicase conserved C-terminal domain CHROMATIN-RE [O. tauri]	27977.7	28222.4	5785.78	32634.6	30122	40008.3	33481.1	5185.3	22525.2
326	ot|OT_ostta07g04460|gb|CAL54707.1	ostta07g04460	CAL54707	5	5	251.04	0.0370802	9.75965	P-lim	Complete	0.0514149	4.06791	N-lim	Complete	0.0457625	9.75965	P-lim	Complete	ml(PP2C-from:Ot07g04340)gb(Protein phosphatase 2C) Sigma factor PP2C-like phosphatases Serine/threonine phosphatases, family 2C, catalytic domain PROTEIN PHOSPHATASE 2C [O. tauri]	27502.6	19696.4	4904.08	55403.8	104667	51880.3	41060.2	224892	242555
327	ot|OT_ostta08g00060|gb|CEG01313.1	ostta08g00060	CEG01313	5	5	171.29	0.0824639	9.12785	P-lim	Complete	0.0124257	3.79705	N-lim	Complete	0.0847003	9.12785	P-lim	Complete	Adenylate kinase Adenylate kinase signature adk: adenylate kinase NUCLEOTIDE KINASE Adenylate kinase signature. Adenylate kinase [adk]. P-loop containing nucleoside triphosphate hydrolases [O. tauri]	9145.59	18389.8	15278.4	32946.9	64509.2	65109.6	20618.7	94522.8	275656
328	ot|OT_ostta08g01130|gb|CEG01398.1	ostta08g01130	CEG01398	5	5	476.47	0.226755	2.25765	P-lim	N-lim	0.336481	1.60813	Complete	N-lim	0.407488	1.4039	P-lim	Complete	Ankyrin repeat ankyrin repeats Ankyrin repeats (many copies) Ankyrin repeats (3 copies) ANKYRIN REPEAT PROTEIN Ankyrin repeat profile. Ankyrin repeat region circular profile. [O. tauri]	31308.3	50962.1	81017.7	42000.3	47090.4	12448.6	60556.6	51223.5	117460
329	ot|OT_ostta08g01410|gb|CEG01420.1	ostta08g01410	CEG01420	5	5	274.05	0.36419	1.67744	N-lim	Complete	0.15122	1.67744	N-lim	Complete	0.808627	1.17542	P-lim	Complete	Region of a membrane-bound protein predicted to be embedded in the membrane. [O. tauri]	15611.6	21271.6	18719.6	28457.3	19374.5	45438.8	16350.5	13625.9	35380.5
330	ot|OT_ostta08g01920|gb|CEG01462.1	ostta08g01920	CEG01462	5	5	250.43	0.230395	2.59176	P-lim	Complete	0.1301	1.62427	N-lim	Complete	0.179336	2.59176	P-lim	Complete	Histone core Histone H2B signature Core histone H2A/H2B/H3/H4 HISTONE H2B Histone H2B signature. Histone-fold [O. tauri]	1.17713e+06	2.0826e+06	920704	2.69445e+06	1.70816e+06	2.38753e+06	1.22202e+06	5.10125e+06	4.5114e+06
331	ot|OT_ostta08g02470|gb|CAL54979.1	ostta08g02470	CAL54979	5	5	281.67	0.196428	3.83162	P-lim	Complete	0.177095	1.76345	N-lim	Complete	0.156346	3.83162	P-lim	Complete	Phosphoglycerate mutase, 2,3-bisphosphoglycerate-independent IPGAM Metalloenzyme superfamily pgm_bpd_ind: 2,3-bisphosphoglycerate-independent phosphoglycerate mutase BPG-independent PGAM N-terminus (iPGM_N) COFACTOR-INDEPENDENT PHOSPHOGLYC [O. tauri	12902	28934.9	45846.2	43688.2	69671	41265.7	27929.7	114762	193276
332	ot|OT_ostta08g03230|gb|CAL55052.1	ostta08g03230	CAL55052	7	5	331.51	0.53063	1.64383	N-lim	Complete	0.412693	1.64383	N-lim	Complete	0.849671	1.03611	P-lim	Complete	Helicase, C-terminal DEAD-like helicases superfamily helicase superfamily c-terminal domain DEAD/DEAH box helicase Helicase conserved C-terminal domain FAMILY NOT NAMED ATP-DEPENDENT RNA HELICASE RHLE-RELATED DEAD-box subfamily ATP-depende [O. tauri	18678	14007.6	13426.5	23213.4	41675.5	10911.3	14824.9	13211.5	19740.6
333	ot|OT_ostta08g03340|gb|CEG01565.1	ostta08g03340	CEG01565	5	5	267.56	0.732271	1.31979	Complete	P-lim	0.552781	1.21223	Complete	N-lim	0.612863	1.31979	Complete	P-lim	Twin-arginine translocation pathway, signal sequence Photosystem II Pbs27 Photosystem II lipoprotein Psb27 [psb27]. Twin arginine translocation (Tat) signal profile. [O. tauri]	104132	80993.3	34942.8	79550.8	95788.8	6199.37	57181.6	48123.7	61439.2
334	ot|OT_ostta08g04020|gb|CEG01620.1	ostta08g04020	CEG01620	5	5	295.56	0.503791	3.80378	N-lim	Complete	0.408951	3.80378	N-lim	Complete	0.119818	2.44972	P-lim	Complete	Chlorophyll a/b binding protein domain Coil Chlorophyll A-B binding protein Chlorophyll a-b binding protein Region of a membrane-bound protein predicted to be embedded in the membrane. [O. tauri]	68828.3	60165.4	27948.1	153972	420926	22074.2	130145	61420.6	192898
335	ot|OT_ostta08g04240|gb|CEG01634.1	ostta08g04240	CEG01634	5	5	263.52	0.0201411	5.51987	P-lim	Complete	0.106101	3.04092	N-lim	Complete	0.0049466	5.51987	P-lim	Complete	Signal transduction histidine kinase, phosphotransfer (Hpt) domain Coil Hpt domain Histidine-containing phosphotransfer (HPt) domain profile. Histidine-containing phosphotransfer domain, HPT domain [O. tauri]	6581	12370.7	9929.63	17266.2	55842.7	14716.8	34364.7	77492	47564.2
336	ot|OT_ostta09g00050|gb|CEF98899.1	ostta09g00050	CEF98899	5	5	197.77	0.397758	1.72987	P-lim	Complete	0.0845453	1.29632	N-lim	Complete	0.295242	1.72987	P-lim	Complete	Alternative oxidase AO ALTERNATIVE OXIDASE FAMILY NOT NAMED Region of a membrane-bound protein predicted to be embedded in the membrane. [O. tauri]	31136.6	37394.6	44767.6	54225.2	46539	46107	30114.1	101027	64851.7
337	ot|OT_ostta09g03190|gb|CEF99135.1	ostta09g03190	CEF99135	5	5	304.14	0.164168	2.0031	N-lim	Complete	0.087208	2.0031	N-lim	Complete	0.206497	1.86963	P-lim	Complete	ABC transporter, conserved site Coil ATPases associated with a variety of cellular activities ABC_ABC_ChvD: ATP-binding cassette protein, ChvD family ATP-BINDING TRANSPORT PROTEIN-RELATED ABC TRANSPORTER-RELATED PROTEIN ABC transporters fa [O. tauri	19433.9	40702.2	50860.7	52673.4	86829.4	82835.2	42081.9	54947.8	110493
338	ot|OT_ostta09g04130|gb|CEF99216.1	ostta09g04130	CEF99216	5	5	267.73	0.0111302	3.42124	P-lim	Complete	0.00707358	2.69401	N-lim	Complete	0.0226779	3.42124	P-lim	Complete	Region of a membrane-bound protein predicted to be embedded in the membrane. [O. tauri]	23862.3	42736.4	35517.8	76248.9	107643	91210.8	77587.8	85412.2	186366
339	ot|OT_ostta09g04140|gb|CEF99217.1	ostta09g04140	CEF99217	5	5	383.09	0.0861315	4.89585	P-lim	Complete	0.0152791	3.34359	N-lim	Complete	0.110703	4.89585	P-lim	Complete	[O. tauri]	49050.3	95373.8	132076	241972	340153	342376	106295	427925	819485
340	ot|OT_ostta10g00530|gb|CEF99281.1	ostta10g00530	CEF99281	5	5	242.2	0.157188	2.93056	N-lim	Complete	0.122708	2.93056	N-lim	Complete	0.346821	1.45476	P-lim	Complete	Mitochondrial substrate/solute carrier Mitochondrial carrier protein FAMILY NOT NAMED MITOCHONDRIAL 2-OXOGLUTARATE/MALATE CARRIER PROTEIN Solute carrier (Solcar) repeat profile. Region of a membrane-bound protein predicted to be embedded i [O. tauri	10028.5	11522.2	3227.17	20166.8	41178.3	11268	11278.3	16344.2	8423.41
341	ot|OT_ostta10g01470|gb|CEF99348.1	ostta10g01470	CEF99348	5	5	274.31	0.0257392	6.30345	P-lim	Complete	0.0632736	2.34917	N-lim	Complete	0.0246895	6.30345	P-lim	Complete	Fructose-bisphosphate aldolase, class II, yeast/E. coli subtype F_bP_aldolase_II cbbA: ketose-bisphosphate aldolase FruBisAldo_II_A: fructose-bisphosphate aldolase, class II Fructose-bisphosphate aldolase class-II FRUCTOSE-BISPHOSPHATE ALD [O. tauri	60983.8	40309	77357.6	78154.7	160438	181088	130903	555756	439454
342	ot|OT_ostta10g01530|gb|CAL56109.1	ostta10g01530	CAL56109	5	5	290.3	0.02545	10.2844	P-lim	Complete	0.0510789	2.95124	N-lim	Complete	0.0237427	10.2844	P-lim	Complete	ml(CAMK-like-from:Ot10g01520)gb(RmlC-like jelly roll fold) Serine/Threonine protein kinases, catalytic domain Cyclic nucleotide-monophosphate binding domain Cyclic nucleotide-binding domain Protein kinase domain SERINE/THREONINE-PROTEIN KI [O. tauri	3666.06	3813.25	6296.39	15082.3	19064	6509.15	14049.8	95412.7	32211.9
343	ot|OT_ostta10g01820|gb|CAL56142.1	ostta10g01820	CAL56142	5	5	292.63	0.13896	4.79556	P-lim	Complete	0.0768603	2.93917	N-lim	Complete	0.112226	4.79556	P-lim	Complete	Heat shock chaperonin-binding Heat shock chaperonin-binding motif. PROTEIN C33H5.8 TPR REPEAT CONTAINING PROTEIN Region of a membrane-bound protein predicted to be embedded in the membrane. [O. tauri]	13590.8	27697.5	40521.4	38905.1	87321.1	114227	32534	113269	246520
344	ot|OT_ostta10g02240|gb|CAL56183.1	ostta10g02240	CAL56183	5	5	276.17	0.111048	2.69325	Complete	P-lim	0.2224	1.48232	Complete	N-lim	0.0996876	2.69325	Complete	P-lim	ml(eIF3j eIF3 Preinitiation complex (PIC)-from:Ot10g02260)gb(Eukaryotic translation initiation factor 3 subunit J) Translation initiation factor eIF3 subunit EUKARYOTIC TRANSLATION INITIATION FACTOR 3 SUBUNIT 1 [O. tauri]	34085.2	49061.5	64512.5	21767.3	33095.1	44751.1	41007.4	6035.35	7782.88
345	ot|OT_ostta10g02400|gb|CEF99409.1	ostta10g02400	CEF99409	5	5	179.68	0.685172	1.89591	N-lim	Complete	0.645267	1.89591	N-lim	Complete	0.352386	1.77975	P-lim	Complete	NADH:ubiquinone oxidoreductase intermediate-associated protein 30 Complex I intermediate-associated protein 30 (CIA30) ROSSMANN-FOLD NAD(P)-BINDING DOMAIN-CONTAINING PROTEIN COMPLEX I INTERMEDIATE-ASSOCIATED PROTEIN 30 Galactose-binding do [O. tauri	22259.4	27096.5	3152.81	41462.1	53929.5	4160.06	27404.6	50616.2	15431.5
346	ot|OT_ostta10g03390|gb|CAL56307.1	ostta10g03390	CAL56307	5	5	257.88	0.195125	2.6262	N-lim	Complete	0.0466465	2.6262	N-lim	Complete	0.271182	2.04476	P-lim	Complete	Adenosine kinase Adenosine kinase signature pfkB family carbohydrate kinase ADENOSINE KINASE SUGAR KINASE pfkB family of carbohydrate kinases signature 2. Ribokinase-like [O. tauri]	23618.1	27152.8	35836.5	58159.3	122174	47115.3	60008.1	22215	94868.1
347	ot|OT_ostta11g00870|gb|CEF99564.1	ostta11g00870	CEF99564	5	5	271.32	0.179254	2.55876	P-lim	Complete	0.245329	1.95078	N-lim	Complete	0.0599487	2.55876	P-lim	Complete	Phosphoribosyltransferase domain Phosphoribosyl transferase domain ADENINE PHOSPHORIBOSYLTRANSFERASE-RELATED PRTase-like [O. tauri]	10165.2	9484.49	6119.84	14739.2	27943.5	7588.05	11563.1	22283.2	32091.7
348	ot|OT_ostta11g01640|gb|CEF99631.1	ostta11g01640	CEF99631	5	5	189.16	0.963871	1.40768	N-lim	P-lim	0.935341	1.22008	N-lim	Complete	0.60182	1.15376	Complete	P-lim	Leucine rich repeat 4 Leucine Rich repeats (2 copies) ACIDIC LEUCINE-RICH NUCLEAR PHOSPHOPROTEIN 32 Leucine-rich repeat profile. L domain-like [O. tauri]	23161.5	18423.8	12502.4	22360.8	38324.8	5305.93	15439.3	11168.6	20271.6
349	ot|OT_ostta11g01940|gb|CEF99655.1	ostta11g01940	CEF99655	5	5	224.64	0.78147	1.49275	Complete	N-lim	0.557219	1.49275	Complete	N-lim	0.841293	1.13354	Complete	P-lim	Rieske [2Fe-2S Rieske [2Fe-2S] domain Rieske [2Fe-2S] iron-sulfur domain profile. ISP domain [O. tauri]	41357.5	54521	8774.03	39535.2	28258.1	2313.84	60827.5	8401.28	23094.8
350	ot|OT_ostta12g00140|gb|CAL57114.1	ostta12g00140	CAL57114	5	5	257.59	0.68447	1.45899	Complete	N-lim	0.220616	1.45899	Complete	N-lim	0.620556	1.11347	Complete	P-lim	Nitrite/sulphite reductase iron-sulphur/siroheam-binding site Sirohaem Fe-binding site signature sir: sulfite reductase, ferredoxin dependent Nitrite/Sulfite reductase ferredoxin-like half domain Nitrite and sulphite reductase 4Fe-4S domai [O. tauri	75158.2	76988.9	46021	66305.9	37532.5	31987.4	89855.1	69490	18628.3
351	ot|OT_ostta12g00770|gb|CEF99804.1	ostta12g00770	CEF99804	5	5	330.73	0.0210254	5.68644	P-lim	Complete	0.0330622	3.35879	N-lim	Complete	0.0208879	5.68644	P-lim	Complete	[O. tauri]	15019.3	6636.45	7988.56	23976.3	53322.5	22270.2	23598.3	62069.5	82903.1
352	ot|OT_ostta12g01010|gb|CEF99824.1	ostta12g01010	CEF99824	5	5	209.49	0.0600731	8.99508	Complete	N-lim	0.0561029	8.99508	Complete	N-lim	0.0914121	4.45622	Complete	P-lim	ml(L26 cytoplasmic large ribosome subunit-from:Ot12g01090)gb(KOW) KOW (Kyprides, Ouzounis, Woese) motif. rplX_A_E: ribosomal protein L24 KOW motif 60S RIBOSOMAL PROTEIN L26 FAMILY MEMBER Translation proteins SH3-like domain [O. tauri]	3142.99	13222.3	2731.68	1366.65	634.376	122.013	2491.44	881.117	912.906
353	ot|OT_ostta12g02450|gb|CEF99938.1	ostta12g02450	CEF99938	5	5	176.58	0.282843	3.07643	Complete	N-lim	0.214858	3.07643	Complete	N-lim	0.0387018	2.8994	Complete	P-lim	ml(L13A cytoplasmic large ribosome subunit-from:Ot12g02490)gb(Ribosomal protein L13, eukaryotic/archaeal) L13_A_E: ribosomal protein L13 60S RIBOSOMAL PROTEIN L13A [O. tauri]	33099.5	31361.5	15958	10827.2	15114.1	199.189	12971.8	5199.86	9564.76
354	ot|OT_ostta13g00070|gb|CEG00003.1	ostta13g00070	CEG00003	5	5	195.27	0.0483416	5.53243	Complete	P-lim	0.188796	2.04044	Complete	N-lim	0.0540654	5.53243	Complete	P-lim	Ribosomal protein S21 Ribosomal protein S21 family signature S21p: ribosomal protein S21 30S ribosomal protein S21 [rpsU]. [O. tauri]	5341.12	17053.3	12844.5	4381.44	8578.22	4310.55	1072.46	483.003	4814.05
355	ot|OT_ostta13g00360|gb|CEG00022.1	ostta13g00360	CEG00022	5	5	215.83	0.329545	2.82036	P-lim	N-lim	0.413774	1.91097	Complete	N-lim	0.490765	1.47588	P-lim	Complete	Metalloenzyme, LuxS/M16 peptidase-like Insulinase (Peptidase family M16) Peptidase M16 inactive domain Peptidase M16C associated METALLOPROTEASE PRESEQUENCE PROTEASE 1, CHLOROPLASTIC/MITOCHONDRIAL-RELATED LuxS/MPP-like metallohydrolase [O. tauri]	9828.09	17505.1	3121.29	7123.23	8068.79	744.631	18799.9	6072.15	20075.1
356	ot|OT_ostta13g01510|gb|CEG00110.1	ostta13g01510	CEG00110	5	5	202.84	0.966589	1.18781	N-lim	P-lim	0.909551	1.13899	N-lim	Complete	0.881792	1.04286	Complete	P-lim	G-protein beta WD-40 repeat G protein beta WD-40 repeat signature WD40 repeats WD domain, G-beta repeat GUANINE NUCLEOTIDE-BINDING PROTEIN SUBUNIT BETA-2-LIKE 1 RECEPTOR FOR ACTIVATED PROTEIN KINASE C (RACK1) Trp-Asp (WD) repeats signature [O. tauri	29014.2	44732.7	4882.18	37984.1	49394.9	2178.92	23895.8	42283.1	9218.44
357	ot|OT_ostta13g02170|gb|CEG00166.1	ostta13g02170	CEG00166	5	5	195.14	0.0231465	25.8691	P-lim	Complete	0.00441104	7.39271	N-lim	Complete	0.0354874	25.8691	P-lim	Complete	Chlorophyll a/b binding protein domain Chlorophyll A-B binding protein UPF0041 BRAIN PROTEIN 44-RELATED EARLY LIGHT-INDUCIBLE PROTEIN 2 Chlorophyll a-b binding protein [O. tauri]	907.342	2505.17	1698.82	8261.98	14790.2	14734.4	5686.5	100698	25841.3
358	ot|OT_ostta13g02500|gb|CEG00191.1	ostta13g02500	CEG00191	5	5	222.41	0.803421	2.16259	P-lim	Complete	0.49145	1.6295	N-lim	Complete	0.643984	2.16259	P-lim	Complete	Peptidase M1, alanyl aminopeptidase Membrane alanyl dipeptidase (M1) family signature Peptidase family M1 Domain of unknown function (DUF3458) pepN_proteo: aminopeptidase N PROTEASE M1 ZINC METALLOPROTEASE PEPTIDASE M1 FAMILY PROTEIN Metal [O. tauri	7881.73	11024.3	2217.86	14579.3	16037.5	3804.59	2561.02	34823.2	8298.08
359	ot|OT_ostta13g02970|gb|CEG00231.1	ostta13g02970	CEG00231	5	5	231	0.240651	3.13467	P-lim	Complete	0.0477243	1.863	N-lim	Complete	0.203682	3.13467	P-lim	Complete	Chaperone tailless complex polypeptide 1 (TCP-1) Tailless complex polypeptide 1 (chaperone) signature TCP-1/cpn60 chaperonin family T-COMPLEX PROTEIN 1 SUBUNIT GAMMA CHAPERONIN Chaperonins TCP-1 signature 1. Chaperonins TCP-1 signature 2. [O. tauri]	8617.58	12035.7	18825.3	21293.5	26915.9	25339	11127.9	36037.1	76587.1
360	ot|OT_ostta14g00110|gb|CEG01946.1	ostta14g00110	CEG01946	5	5	310.9	0.43869	1.7176	P-lim	N-lim	0.40924	1.10093	Complete	N-lim	0.616174	1.56014	P-lim	Complete	ml(LP0 cytoplasmic large ribosome subunit-from:Ot14g00160)gb(Ribosomal protein L10/acidic P0) 60s Acidic ribosomal protein 60S ACIDIC RIBOSOMAL PROTEIN P0 60S ACIDIC RIBOSOMAL PROTEIN FAMILY MEMBER Ribosomal protein L10-like [O. tauri]	35556.9	50473.6	42054.2	14822.5	97666	3854.01	34506.6	35031.3	130292
361	ot|OT_ostta14g00930|gb|CAL56855.1	ostta14g00930	CAL56855	5	5	193.44	0.339839	1.61022	N-lim	Complete	0.329555	1.61022	N-lim	Complete	0.24531	1.55328	P-lim	Complete	Fumarate lyase, conserved site Fumarate lyase superfamily signature Lyase Adenylosuccinate lyase C-terminal purB: adenylosuccinate lyase ASPARTATEAMMONIA/ARGININOSUCCINATE/ADENYLOSUCCINATE LYASE Fumarate lyases signature. L-aspartase-like [O. tauri]	33251	35966.1	9350.69	65704.4	32023.7	28783.1	37556.3	43331.3	41150.2
362	ot|OT_ostta14g02070|gb|CEG02121.1	ostta14g02070	CEG02121	5	5	232.06	0.224901	1.24147	P-lim	Complete	0.155856	1.187	N-lim	Complete	0.116821	1.24147	P-lim	Complete	RNA 3'-terminal phosphate cyclase/enolpyruvate transferase, alpha/beta EPSPS EPSP synthase (3-phosphoshikimate 1-carboxyvinyltransferase) aroA: 3-phosphoshikimate 1-carboxyvinyltransferase AROM/DEHYDROQUINATE SYNTHASE EPSP synthase signatu [O. tauri	34447.3	31439.1	30979.5	39645.3	43235.9	32098.9	46685.5	40367.1	33203.2
363	ot|OT_ostta14g02970|gb|CEG02197.1	ostta14g02970	CEG02197	5	5	279.7	0.7291	1.50016	P-lim	Complete	0.854294	1.42664	N-lim	Complete	0.343812	1.50016	P-lim	Complete	Isocitrate/isopropylmalate dehydrogenase, conserved site leuB: 3-isopropylmalate dehydrogenase 3-ISOPROPYLMALATE DEHYDROGENASE 1, CHLOROPLASTIC-RELATED DECARBOXYLATING DEHYDROGENASES-ISOCITRATE, ISOPROPYLMALATE, TARTRATE Isocitrate and iso [O. tauri	47350.1	57010.6	29325.6	154247	18549.6	17925.4	102081	59313.4	39156.8
364	ot|OT_ostta15g00280|gb|CEG01667.1	ostta15g00280	CEG01667	5	5	257.41	0.325919	6.20257	P-lim	Complete	0.970309	2.05374	N-lim	Complete	0.151815	6.20257	P-lim	Complete	Acyl-CoA N-acyltransferase Acetyltransferase (GNAT) family N-TERMINAL ACETYLTRANSFERASE SUBFAMILY NOT NAMED Gcn5-related N-acetyltransferase (GNAT) domain profile. Acyl-CoA N-acyltransferases (Nat) Region of a membrane-bound protein predic [O. tauri	18614.3	19508.7	3046.48	75698.1	7072.75	1780.29	52700.5	186594	16062
365	ot|OT_ostta15g01160|gb|CEG01741.1	ostta15g01160	CEG01741	5	5	191.57	0.244776	4.1085	P-lim	N-lim	0.00122456	1.84314	Complete	N-lim	0.544752	2.22907	P-lim	Complete	ml(L5 cytoplasmic large ribosome subunit-from:Ot15g01160)gb(Ribosomal protein L18/L5) Coil Ribosomal protein L5 signature Ribosomal L18 C-terminal region Ribosomal L18p/L5e family RIBOSOMAL PROTEIN L5-RELATED 50S ribosomal protein L18 [rpl [O. tauri	63751.4	69639.7	75634.7	34241.6	41631.4	37534.4	27770.5	198823	239341
366	ot|OT_ostta16g00300|gb|CAL58023.1	ostta16g00300	CAL58023	5	5	199.31	0.371668	1.50592	N-lim	P-lim	0.73987	1.1376	N-lim	Complete	0.344666	1.32377	Complete	P-lim	Zinc finger, C2H2 zinc finger Arsenite-resistance protein 2 Domain of unknown function (DUF3546) SERRATE RNA EFFECTOR MOLECULE HOMOLOG ARSENITE-RESISTANCE PROTEIN 2 Zinc finger C2H2 type domain signature. Zinc finger C2H2 type domain profi [O. tauri	22630.9	31914.4	20697.8	37170	31291.3	17135.2	6666.74	6376.6	43796.6
367	ot|OT_ostta16g01370|gb|CEG00349.1	ostta16g01370	CEG00349	5	5	270.57	0.0497813	20.6991	P-lim	Complete	0.0242334	5.49219	N-lim	Complete	0.0551443	20.6991	P-lim	Complete	Asparagine synthase Glutamine amidotransferase superfamily signature Anthranilate synthase component II signature GMP synthase C terminal domain Glutamine amidotransferase class-I guaA_Cterm: GMP synthase (glutamine-hydrolyzing), C-termina [O. tauri	1493.78	5994.89	3765.53	23480.3	27647.8	10682	7985.4	155074	69892.4
368	ot|OT_ostta16g02190|gb|CEG00429.1	ostta16g02190	CEG00429	6	5	393.23	0.00780359	39.0659	P-lim	N-lim	0.387274	1.47994	Complete	N-lim	0.00291378	26.397	P-lim	Complete	Insulin-like growth factor binding protein, N-terminal Domain abundant in complement control proteins; SUSHI repeat; short complement-like repeat (SCR) Region of a membrane-bound protein predicted to be embedded in the membrane. [O. tauri]	6606.07	5522.02	3196.39	3672.06	6393.03	289.719	48262.4	185374	170883
369	ot|OT_ostta17g00760|gb|CEG00536.1	ostta17g00760	CEG00536	5	5	269.05	0.0562251	6.98883	P-lim	Complete	0.0388996	4.86722	N-lim	Complete	0.0470981	6.98883	P-lim	Complete	Coil [O. tauri]	12730.2	27718.7	27669.8	54123.1	206555	70869.8	49070	105486	321513
370	ot|OT_ostta17g01170|gb|CAL57853.1	ostta17g01170	CAL57853	5	5	242.87	0.0805163	2.99549	P-lim	N-lim	0.0426643	2.46887	Complete	N-lim	0.897012	1.2133	P-lim	Complete	Forkhead-associated (FHA) domain Forkhead associated domain FHA domain Forkhead-associated (FHA) domain profile. SMAD/FHA domain Region of a membrane-bound protein predicted to be embedded in the membrane. [O. tauri]	43537.6	42476.7	39761	26405.5	16471.2	8067.79	51900.8	79790.3	20912.7
371	ot|OT_ostta17g01280|gb|CEG00571.1	ostta17g01280	CEG00571	5	5	291.02	0.147772	1.90601	P-lim	N-lim	0.34131	1.34658	Complete	N-lim	0.136857	1.41544	P-lim	Complete	Transaldolase TRANSALDOLASE Aldolase [O. tauri]	43883.9	55089.6	65896.4	42999	19124.7	60312.1	83389	57826.4	92148.1
372	ot|OT_ostta17g01460|gb|CAL57885.1	ostta17g01460	CAL57885	5	5	236.78	0.768466	1.44842	P-lim	N-lim	0.660685	1.44661	Complete	N-lim	0.849471	1.00125	P-lim	Complete	Coil [O. tauri]	95275.6	101112	16755.4	59983.2	77208.8	10147.6	102024	29634.1	81751.1
373	ot|OT_ostta17g01590|gb|CAL57896.1	ostta17g01590	CAL57896	5	5	175.83	0.100825	3.50826	N-lim	Complete	0.0491567	3.50826	N-lim	Complete	0.0795909	3.15415	P-lim	Complete	Coil [O. tauri]	13115.7	14934.2	10123.6	35057.4	78036.4	20828.6	19907.9	25626.4	74870.4
374	ot|OT_ostta17g02150|gb|CEG00638.1	ostta17g02150	CEG00638	5	5	239.81	0.723415	1.64314	Complete	N-lim	0.403719	1.64314	Complete	N-lim	0.673199	1.1967	Complete	P-lim	Mitochondrial substrate/solute carrier Mitochondrial carrier protein FAMILY NOT NAMED Solute carrier (Solcar) repeat profile. [O. tauri]	24106.8	42364.3	11116.6	27817	8499.37	10903	15797.7	7162.21	41875.1
375	ot|OT_ostta18g00920|gb|CEG00724.1	ostta18g00920	CEG00724	5	5	328.86	0.0592126	2.40843	P-lim	Complete	0.0756486	1.72087	N-lim	Complete	0.0419911	2.40843	P-lim	Complete	14-3-3 protein, conserved site Coil 14-3-3 protein zeta signature 14-3-3 homologues 14-3-3 PROTEIN 14-3-3 proteins signature 2. [O. tauri]	247633	200234	162542	464241	340142	246052	277704	571515	620912
376	ot|OT_ostta18g00930|gb|CEG00725.1	ostta18g00930	CEG00725	5	5	191.63	0.0705023	5.09891	P-lim	Complete	0.112784	2.72283	N-lim	Complete	0.0820574	5.09891	P-lim	Complete	Regulator of chromosome condensation, RCC1 Chromosome condensation regulator RCC1 signature Regulator of chromosome condensation (RCC1) repeat REGULATOR OF CHROMOSOME CONDENSATION PROTEIN RCC2 Regulator of chromosome condensation (RCC1) si [O. tauri	36982.5	35392.4	5340.37	74964.2	75901.7	60739.3	53253.4	114426	228584
377	ot|OT_ostta20g00110|gb|CEG00817.1	ostta20g00110	CEG00817	5	5	282.5	0.468822	1.35238	Complete	N-lim	0.353887	1.35238	Complete	N-lim	0.567519	1.08035	Complete	P-lim	Peptidase M24, methionine aminopeptidase Methionine aminopeptidase-1 signature Metallopeptidase family M24 PROLIFERATION-ASSOCIATED PROTEIN 2G4 PROTEASE FAMILY M24 (METHIONYL AMINOPEPTIDASE, AMINOPEPTIDASE P) Creatinase/aminopeptidase ""Win [O. tauri	17749.4	18000.6	22199.3	19014.8	18414.8	5420.27	20207.2	19399.1	14032.8
378	ot|OT_ostta20g00130|gb|CEG00819.1	ostta20g00130	CEG00819	5	5	212.49	0.241644	2.65504	Complete	N-lim	0.0993376	2.65504	Complete	N-lim	0.654141	1.07909	Complete	P-lim	ml(S3A cytoplasmic small ribosome subunit-from:Ot20gS3A)gb(Ribosomal protein S3Ae) Ribosomal S3Ae family 40S RIBOSOMAL PROTEIN S3A Ribosomal protein S3Ae signature. 40S ribosomal protein S1 [RPS3A]. [O. tauri]	43752.5	22134	20758.2	22286.6	5924.09	4423.35	22840.3	50240.8	7213.28
379	ot|OT_ostta20g00140|gb|CEG00820.1	ostta20g00140	CEG00820	5	5	328.34	0.0380064	3.16225	P-lim	Complete	0.0280534	2.14522	N-lim	Complete	0.0368208	3.16225	P-lim	Complete	Metalloenzyme, LuxS/M16 peptidase-like Coil Insulinase (Peptidase family M16) Peptidase M16 inactive domain MITOCHONDRIAL-PROCESSING PEPTIDASE SUBUNIT ALPHA METALLOPROTEASE LuxS/MPP-like metallohydrolase [O. tauri]	39513.9	50008.8	62123.1	148737	94326.4	82249.8	86438.8	259585	133519
380	ot|OT_ostta20g00220|gb|CEG00827.1	ostta20g00220	CEG00827	5	5	366.71	0.00120567	10.3093	P-lim	N-lim	0.00173527	6.21618	Complete	N-lim	0.318941	1.65846	P-lim	Complete	[O. tauri]	81959.7	87786.1	59432.2	17181.7	11638.9	8047.38	94755.6	70415.1	214912
381	ot|OT_ostta20g00410|gb|CEG00842.1	ostta20g00410	CEG00842	5	5	205.17	0.983339	2.14602	N-lim	P-lim	0.888022	1.97977	N-lim	Complete	0.646327	1.08397	Complete	P-lim	Legume lectin, beta chain, Mn/Ca-binding site Legume lectins beta-chain signature. Concanavalin A-like lectins/glucanases [O. tauri]	4435.94	6373.3	5490.56	9280.43	22557.9	431.47	7296.14	3836.77	3904.16
382	ot|PsbD|gb|CAL36327.1	PsbD	CAL36327	5	5	374.02	0.452695	1.66512	P-lim	Complete	0.831524	1.03842	N-lim	Complete	0.349297	1.66512	P-lim	Complete	PsbD Bacterial photosynthetic reaction centre signature psbD: photosystem II D2 protein (photosystem q(a) protein) Photosynthetic reaction centre protein Photosynthetic reaction center proteins signature. Photosystem II D2 protein [psbD]. [O. tauri]	2.38142e+06	2.89157e+06	3.98312e+06	3.46901e+06	2.44719e+06	3.6955e+06	3.08739e+06	3.27999e+06	9.04514e+06
383	ot|Rps3|gb|CAL36360.1	Rps3	CAL36360	5	5	228.75	0.573346	1.40377	N-lim	Complete	0.297964	1.40377	N-lim	Complete	0.884495	1.04149	P-lim	Complete	ml(S3 chloroplastic small ribosome subunit-from:OtCpg00350)gb(Rps3) K homology RNA-binding domain KH domain rpsC_bact: ribosomal protein S3 Ribosomal protein S3, C-terminal domain 30S/40S RIBOSOMAL PROTEIN S3 30S RIBOSOMAL PROTEIN S3, CHLO [O. tauri	113992	140327	100746	138346	244844	115240	59475.3	123080	187242
384	ot|OT_ostta01g00190|gb|CEF96474.1	ostta01g00190	CEF96474	4	4	279.18	0.0436412	3.63141	P-lim	N-lim	0.281382	1.30753	Complete	N-lim	0.106573	2.7773	P-lim	Complete	Histidine kinase-like ATPase, ATP-binding domain 90kDa heat shock protein signature HSP90_HTPG Histidine kinase-, DNA gyrase B-, and HSP90-like ATPase Hsp90 protein HEAT SHOCK PROTEIN 90 Heat shock hsp90 proteins family signature. Chaperon [O. tauri	22084.6	40017.5	30955.1	20366.5	22068	28735.6	36861.8	75439.5	146147
385	ot|OT_ostta01g00330|gb|CEF96483.1	ostta01g00330	CEF96483	4	4	128.38	0.833494	1.29292	Complete	P-lim	0.606622	1.07679	Complete	N-lim	0.698866	1.29292	Complete	P-lim	Coil Region of a membrane-bound protein predicted to be embedded in the membrane. [O. tauri]	15290	12246.4	2323.08	11039.9	16521.1	169.21	10660.3	1050.94	11383.3
386	ot|OT_ostta01g00670|gb|CEF96513.1	ostta01g00670	CEF96513	4	4	212.98	0.936676	1.16817	N-lim	P-lim	0.850409	1.0416	N-lim	Complete	0.683708	1.12152	Complete	P-lim	Thioredoxin-like fold Thioredoxin family signature C-terminal domain of 1-Cys peroxiredoxin THIOREDOXIN PEROXIDASE 2-CYS PEROXIREDOXIN BAS1, CHLOROPLASTIC-RELATED Thioredoxin domain profile. [O. tauri]	15560.5	17910.8	6878.74	20273	18230.1	3525.58	22873.1	5807.59	7297.37
387	ot|OT_ostta01g01350|gb|CEF96561.1	ostta01g01350	CEF96561	5	4	196.25	0.311798	3.89467	N-lim	P-lim	0.695541	1.83914	N-lim	Complete	0.231024	2.11766	Complete	P-lim	Coil Tropomyosin [O. tauri]	6766.41	9523.03	2824.62	12530.1	20681.6	1941.73	6479.9	806.654	1739.47
388	ot|OT_ostta01g01980|gb|CEF96608.1	ostta01g01980	CEF96608	4	4	300.4	0.0801054	4.87277	P-lim	N-lim	0.161555	1.67786	Complete	N-lim	0.201693	2.90416	P-lim	Complete	Nitrogen regulatory PII-like, alpha/beta ATP phosphoribosyltransferase HisG_C-term: ATP phosphoribosyltransferase, C-terminal domain HisG, C-terminal domain hisG: ATP phosphoribosyltransferase ATP PHOSPHORIBOSYL TRANSFERASE ATP PHOSPHORIBO [O. tauri	12464.2	26181.5	15725.6	12334.1	13009.8	7061.25	14477.6	61269.9	82155.4
389	ot|OT_ostta01g02440|gb|CAL50152.1	ostta01g02440	CAL50152	4	4	183.34	0.0224698	17.4842	P-lim	Complete	0.0100811	6.14044	N-lim	Complete	0.0289091	17.4842	P-lim	Complete	Alpha,alpha-trehalose-phosphate synthase Trehalose-phosphatase trehalose_OtsA: alpha,alpha-trehalose-phosphate synthase (UDP-forming) Glycosyltransferase family 20 BCDNA.GH08860 TREHALOSE-6-PHOSPHATE SYNTHASE HAD-like UDP-Glycosyltransfera [O. tauri	3440.36	7939.75	4391.27	21686.1	53300.7	21856.4	14949	117913	142888
390	ot|OT_ostta01g02760|gb|CEF96659.1	ostta01g02760	CEF96659	4	4	309.23	0.658004	1.35503	Complete	P-lim	0.767741	1.03959	Complete	N-lim	0.399296	1.35503	Complete	P-lim	Carbohydrate binding module family 20 Coil Starch binding domain Tropomyosin Starch-binding domain-like [O. tauri]	21738	23860.2	13681.1	30370.6	17008.7	9642.76	18497.4	5699.04	19551.2
391	ot|OT_ostta01g02825|gb|CEF96661.1	ostta01g02825	CEF96661	4	4	198.37	0.0864738	5.07927	N-lim	Complete	0.0243865	5.07927	N-lim	Complete	0.132537	3.86347	P-lim	Complete	Nucleotide-binding, alpha-beta plait RNA recognition motif RNA recognition motif. (a.k.a. RRM, RBD, or RNP domain) Eukaryotic RNA Recognition Motif (RRM) profile. RNA-binding domain, RBD [O. tauri]	24826	45713.8	45475	105946	356376	126949	45111.7	103785	299324
392	ot|OT_ostta01g03150|gb|CAL50223.1	ostta01g03150	CAL50223	4	4	259.38	0.319509	2.14618	Complete	N-lim	0.095772	2.14618	Complete	N-lim	0.470337	1.19171	Complete	P-lim	ml(S13 cytoplasmic small ribosome subunit-from:Ot01g03120)gb(S15/NS1, RNA-binding) Ribosomal S13/S15 N-terminal domain Ribosomal protein S15 RIBOSOMAL PROTEIN S15P/S13E Ribosomal protein S15 signature. 30S ribosomal protein S15 [rpsO]. S15 [O. tauri	148981	252381	210559	41360.2	113529	130233	91067.8	349366	73048.7
393	ot|OT_ostta01g03310|gb|CEF96691.1	ostta01g03310	CEF96691	4	4	177.29	0.0841752	6.88649	P-lim	Complete	0.119739	4.29084	N-lim	Complete	0.0430751	6.88649	P-lim	Complete	EF-Hand 1, calcium-binding site Coil EF-hand, calcium binding motif EF-hand domain pair EF-hand calcium-binding domain. EF-hand calcium-binding domain profile. [O. tauri]	2716.91	2720.97	891.048	6529.11	17878.2	2749.11	5940.63	29428.5	8214.96
394	ot|OT_ostta01g04600|gb|CEF96792.1	ostta01g04600	CEF96792	4	4	246.98	0.12147	2.86622	N-lim	Complete	0.0242709	2.86622	N-lim	Complete	0.254327	2.25951	P-lim	Complete	ABC transporter, conserved site Coil ATPases associated with a variety of cellular activities ABC transporter transmembrane region FAMILY NOT NAMED MULTIDRUG RESISTANCE PROTEIN PGP-1 ABC transporters family signature. ATP-binding cassette, [O. tauri	6563.19	13546.1	13881.8	22215.4	40765.7	34444.8	19519.4	10170.3	47113.4
395	ot|OT_ostta01g05260|gb|CEF96841.1	ostta01g05260	CEF96841	4	4	292.89	0.00569519	3.2038	P-lim	N-lim	0.0807316	1.7677	Complete	N-lim	0.0126162	1.81241	P-lim	Complete	2-isopropylmalate synthase, bacterial-type LeuA allosteric (dimerisation) domain HMGL-like leuA_bact: 2-isopropylmalate synthase HOMOCITRATE SYNTHASE-RELATED 2-ISOPROPYLMALATE SYNTHASE 1, CHLOROPLASTIC-RELATED Alpha-isopropylmalate and hom [O. tauri	22526.7	32011.6	26634.9	23188.4	10099.8	12632	43121.8	45471.5	58525.8
396	ot|OT_ostta01g05310|gb|CEF96846.1	ostta01g05310	CEF96846	4	4	285.6	0.825228	1.82265	N-lim	Complete	0.633346	1.82265	N-lim	Complete	0.581988	1.47285	P-lim	Complete	Prokaryotic membrane lipoprotein lipid attachment site profile. Region of a membrane-bound protein predicted to be embedded in the membrane. [O. tauri]	60609.6	63458.8	11874.5	66009.2	165642	16124.4	96249	21289.5	82685.7
397	ot|OT_ostta01g05990|gb|CEF96890.1	ostta01g05990	CEF96890	4	4	186.4	0.228598	7.55224	P-lim	Complete	0.237571	5.98614	N-lim	Complete	0.145856	7.55224	P-lim	Complete	Phytoene desaturase CrtI family crtI_fam: phytoene desaturase Flavin containing amine oxidoreductase SUBFAMILY NOT NAMED PHYTOENE DEHYDROGENASE FAD/NAD(P)-binding domain [O. tauri]	1460.08	2722.36	71.8943	14337	10333.4	796.621	17754.3	12634.5	1740.87
398	ot|OT_ostta02g00100|gb|CAL51996.2	ostta02g00100	CAL51996	4	4	371.35	0.634276	1.50104	N-lim	Complete	0.389065	1.50104	N-lim	Complete	0.4772	1.47879	P-lim	Complete	Histone core Histone H2A signature Histone 2A Core histone H2A/H2B/H3/H4 HISTONE H2A.V Histone H2A signature. Histone-fold [O. tauri]	555004	241421	224889	750573	262726	519731	857881	391697	260732
399	ot|OT_ostta02g00640|gb|CEG00929.1	ostta02g00640	CEG00929	4	4	150.62	0.552427	3.82626	N-lim	Complete	0.355726	3.82626	N-lim	Complete	0.577775	1.53097	P-lim	Complete	Pseudouridine synthase/archaeosine transglycosylase Putative RNA-binding Domain in PseudoUridine synthase and Archaeosine transglycosylase CBF5: putative rRNA pseudouridine synthase unchar_dom_2: uncharacterized domain 2 TruB family pseudo [O. tauri	11674.3	12537	956.131	28798.6	64078.9	3419.77	19692.6	2942.3	15895.6
400	ot|OT_ostta02g00810|gb|CAL52091.2	ostta02g00810	CAL52091	4	4	185.15	0.742834	1.84787	P-lim	Complete	0.555483	1.40596	N-lim	Complete	0.483909	1.84787	P-lim	Complete	IMP dehydrogenase / GMP reductase, conserved site Domain in cystathionine beta-synthase and other proteins. IMPDH CBS domain IMP dehydrogenase / GMP reductase domain IMP_dehydrog: inosine-5'-monophosphate dehydrogenase INOSINE-5'-MONOPHOSP [O. tauri	40585.5	30731.9	36207.8	43173.9	82974	25027.6	90461.9	18874.3	89355.9
401	ot|OT_ostta02g01360|gb|CAL52183.1	ostta02g01360	CAL52183	4	4	279.15	0.719107	1.42748	P-lim	Complete	0.188517	1.33835	N-lim	Complete	0.655651	1.42748	P-lim	Complete	P-loop containing nucleoside triphosphate hydrolase GTP1/OBG GTP-binding protein family signature 50S ribosome-binding GTPase TIGR00092: GTP-binding protein YchF Protein of unknown function (DUF933) GTP-BINDING PROTEIN-RELATED Ribosome-bin [O. tauri	19372	30941.1	27335.2	26667.7	38884.4	38368.1	17402.5	25768.2	67670.6
402	ot|OT_ostta02g01490|gb|CAL52204.1	ostta02g01490	CAL52204	4	4	194.12	0.512842	1.4706	P-lim	Complete	0.969575	1.07533	N-lim	Complete	0.247571	1.4706	P-lim	Complete	Small GTPase superfamily, Rab type Transforming protein P21 ras signature Rab subfamily of small GTPases Ras family small_GTP: small GTP-binding protein domain FAMILY NOT NAMED DRAB11 small GTPase Rab1 family profile. P-loop containing nuc [O. tauri	12086.9	15491.8	6770.86	12907.4	18408	5621.77	12432.7	15297.4	22784.2
403	ot|OT_ostta02g02420|gb|CEG01036.1	ostta02g02420	CEG01036	4	4	241.44	0.55374	2.6355	P-lim	Complete	0.801845	1.50424	N-lim	Complete	0.263019	2.6355	P-lim	Complete	Clathrin alpha-adaptin/coatomer adaptor, appendage, C-terminal subdomain Gamma-COP Coatomer gamma subunit appendage platform subdomain Adaptin N terminal region COATOMER SUBUNIT GAMMA-2 Clathrin adaptor appendage domain Subdomain of clathr [O. tauri	8618.1	12120.3	5289.77	14679.3	21513.6	2959.73	8215.36	47002.9	13379
404	ot|OT_ostta02g02570|gb|CEG01047.1	ostta02g02570	CEG01047	4	4	197.03	0.11846	3.44868	Complete	N-lim	0.112754	3.44868	Complete	N-lim	0.00271551	3.23358	Complete	P-lim	ml(eIF3c eIF3 Preinitiation complex (PIC)-from:Ot02g04700)gb(Eukaryotic translation initiation factor 3 subunit C, N-terminal domain) Eukaryotic translation initiation factor 3 subunit 8 N-terminus PCI domain EUKARYOTIC TRANSLATION INITIAT [O. tauri	14200.3	16558.6	16666.1	5881.38	7348.7	521.551	3457.24	6296.17	4912.99
405	ot|OT_ostta02g02700|gb|CEG01054.1	ostta02g02700	CEG01054	4	4	185.04	0.169551	2.43123	Complete	N-lim	0.154591	2.43123	Complete	N-lim	0.3824	1.29116	Complete	P-lim	ml(L19 cytoplasmic large ribosome subunit-from:Ot07g03420)gb(Ribosomal protein L19/L19e domain) Ribosomal protein L19e 60S RIBOSOMAL PROTEIN L19 Ribosomal protein L19 (L19e) [O. tauri]	53916	52919.8	29852	22944.8	29305.3	3971.58	25832.6	35688.9	44342.4
406	ot|OT_ostta02g03400|gb|CAL52454.1	ostta02g03400	CAL52454	4	4	158.8	0.36609	4.17235	P-lim	Complete	0.0230756	3.65465	N-lim	Complete	0.573499	4.17235	P-lim	Complete	Ferritin-like superfamily Ferritin-like domain FERRITIN Ferritin-like diiron domain profile. [O. tauri]	3695.27	1889.87	4341.27	8759.01	8778.38	18740.2	1520.28	36540.3	3355.91
407	ot|OT_ostta02g03880|gb|CEG01153.1	ostta02g03880	CEG01153	4	4	222.63	0.407575	3.47547	P-lim	Complete	0.589437	1.33931	N-lim	Complete	0.274955	3.47547	P-lim	Complete	P-loop containing nucleoside triphosphate hydrolase MinD CobQ/CobB/MinD/ParA nucleotide binding domain minD_bact: septum site-determining protein MinD SEPTUM SITE-DETERMINING PROTEIN MIND HOMOLOG, CHLOROPLASTIC-RELATED FAMILY NOT NAMED P-l [O. tauri	13720.7	9713.08	22330.6	14411.4	34758.1	12123	14362.6	121369	23321
408	ot|OT_ostta03g00690|gb|CEF96991.1	ostta03g00690	CEF96991	4	4	188.15	0.887452	1.08137	Complete	P-lim	0.786184	1.06661	Complete	N-lim	0.664054	1.08137	Complete	P-lim	NOSIC Coil NOSIC (NUC001) domain NOP5NT (NUC127) domain Putative snoRNA binding domain NUCLEOLAR PROTEIN 5 (NUCLEOLAR PROTEIN NOP5)(NOP58) Nop domain profile. [O. tauri]	31129	26160.5	13313	23659.5	33378.7	9155.31	37864	5168.99	22256.8
409	ot|OT_ostta03g00920|gb|CEF97008.1	ostta03g00920	CEF97008	4	4	196.91	0.106828	7.48925	P-lim	Complete	0.037078	2.23237	N-lim	Complete	0.102664	7.48925	P-lim	Complete	Serine hydroxymethyltransferase SHMT SERINE HYDROXYMETHYLTRANSFERASE SERINE HYDROXYMETHYLTRANSFERASE 1 Serine hydroxymethyltransferase pyridoxal-phosphate attachment site. Trp-Asp (WD) repeats signature. Serine hydroxymethyltransferase [gl [O. tauri	15698.1	19356.8	39931.1	52007.8	61612	53776.6	27885.1	243118	290586
410	ot|OT_ostta03g01690|gb|CAL52817.1	ostta03g01690	CAL52817	4	4	185.96	0.00796566	1.57003	P-lim	Complete	0.0324616	1.48283	N-lim	Complete	0.000951908	1.57003	P-lim	Complete	Tetratricopeptide repeat Coatomer epsilon subunit COATOMER SUBUNIT EPSILON TPR repeat region circular profile. TPR repeat profile. TPR-like [O. tauri]	41077.9	36011.6	41533.6	71629.4	49516.9	54751.7	61154.8	60026.5	65060.4
411	ot|OT_ostta03g01810|gb|CAL52830.1	ostta03g01810	CAL52830	4	4	155.22	0.15073	2.10863	N-lim	Complete	0.113575	2.10863	N-lim	Complete	0.380067	1.24826	P-lim	Complete	Mitochondrial outer membrane translocase complex, subunit Tom22 Mitochondrial import receptor subunit Tom22 Region of a membrane-bound protein predicted to be embedded in the membrane. [O. tauri]	14148.7	24349.3	14342.4	25800.9	60666.4	24953.6	21360.6	16523.6	28074.3
412	ot|OT_ostta03g02230|gb|CEF97095.1	ostta03g02230	CEF97095	4	4	213.56	0.163036	1.80608	P-lim	Complete	0.132904	1.48973	N-lim	Complete	0.127662	1.80608	P-lim	Complete	Membrane insertase OXA1/ALB3/YidC yidC_oxa1_cterm: membrane protein insertase, YidC/Oxa1 family 60Kd inner membrane protein INNER MEMBRANE PROTEIN ALBINO3, CHLOROPLASTIC Region of a membrane-bound protein predicted to be embedded in the me [O. tauri	16839	29807.7	27643.3	28185.6	41558.5	40928.2	39190.4	29441.1	65542.4
413	ot|OT_ostta03g02390|gb|CAL52892.1	ostta03g02390	CAL52892	4	4	104.28	0.900029	1.487	N-lim	P-lim	0.711956	1.18509	N-lim	Complete	0.695847	1.25476	Complete	P-lim	Polyprenyl synthetase FARNESYL-PYROPHOSPHATE SYNTHETASE FARNESYL PYROPHOSPHATE SYNTHASE Polyprenyl synthases signature 2. Polyprenyl synthases signature 1. Terpenoid synthases [O. tauri]	7166.29	9881.65	2830.81	7848.98	15293.6	415.561	7367.64	2245.88	6229.21
414	ot|OT_ostta03g02500|gb|CEF97114.1	ostta03g02500	CEF97114	4	4	239.86	0.834115	1.29132	N-lim	Complete	0.399001	1.29132	N-lim	Complete	0.994276	1.23267	P-lim	Complete	Mitochondrial substrate/solute carrier Mitochondrial carrier protein FAMILY NOT NAMED SUBFAMILY NOT NAMED Solute carrier (Solcar) repeat profile. [O. tauri]	7449.45	13381.9	15696.1	17727.4	18784.3	10656.8	15885.3	3838.93	25302.1
415	ot|OT_ostta03g02650|gb|CAL52914.1	ostta03g02650	CAL52914	4	4	231.55	0.359464	2.11826	Complete	P-lim	0.218746	2.08859	Complete	N-lim	0.216415	2.11826	Complete	P-lim	Ribosome biogenesis protein BRX1 Coil Brix Brix domain RIBOSOME BIOGENESIS PROTEIN BRIX Brix domain profile. Class II aaRS ABD-related [O. tauri]	10708.2	10241.3	3621.78	9071.03	1421.8	1271.69	9951.97	460.482	1187.31
416	ot|OT_ostta03g02770|gb|CEF97132.1	ostta03g02770	CEF97132	4	4	306.21	0.462901	1.45039	Complete	P-lim	0.362257	1.37159	Complete	N-lim	0.223599	1.45039	Complete	P-lim	ml(S6 cytoplasmic small ribosome subunit-from:Ot03g02750)gb(Ribosomal protein S6, eukaryotic) RPS6e Ribosomal protein S6e 40S RIBOSOMAL PROTEIN S6 [O. tauri]	193182	327268	376268	132002	166316	355464	187663	166819	263776
417	ot|OT_ostta03g02925|gb|CEF97146.1	ostta03g02925	CEF97146	4	4	159.15	0.782824	1.18785	N-lim	P-lim	0.834663	1.10421	N-lim	Complete	0.637764	1.07575	Complete	P-lim	Photosystem II Psp29, biogenesis Coil Thylakoid formation protein [O. tauri]	79536	86224.8	95648.5	135167	91659.8	61824	90412.8	34810.7	117779
418	ot|OT_ostta03g03015|gb|CEF97154.1	ostta03g03015	CEF97154	4	4	159.86	0.350206	1.83572	P-lim	Complete	0.884691	1.04751	N-lim	Complete	0.18272	1.83572	P-lim	Complete	Translation elongation factor P/YeiP, central EF-P Elongation factor P, C-terminal Elongation factor P (EF-P) KOW-like domain Elongation factor P (EF-P) OB domain efp: translation elongation factor P ELONGATION FACTOR EF-P ELONGATION FACTO [O. tauri	11857.7	16075.9	17815.7	6708.62	18809.9	22404.2	17361.4	20465.3	46156.4
419	ot|OT_ostta03g03420|gb|CEF97188.1	ostta03g03420	CEF97188	4	4	221.19	0.0338066	3.83511	P-lim	Complete	0.510357	1.36948	N-lim	Complete	0.0237897	3.83511	P-lim	Complete	Peptidyl-prolyl cis-trans isomerase, FKBP-type, N-terminal FKBP-type peptidyl-prolyl cis-trans isomerase Domain amino terminal to FKBP-type peptidyl-prolyl isomerase PEPTIDYL-PROLYL CIS-TRANS ISOMERASE FKBP-TYPE 22 KDA PEPTIDYL-PROLYL CIS- [O. tauri	23400.5	29053.1	18031.2	53089.2	20895.6	22542.8	102339	42821.7	125156
420	ot|OT_ostta03g03560|gb|CEF97200.1	ostta03g03560	CEF97200	4	4	138.86	0.086323	8.16505	P-lim	Complete	0.399581	1.62143	N-lim	Complete	0.0735336	8.16505	P-lim	Complete	Region of a membrane-bound protein predicted to be embedded in the membrane. [O. tauri]	3284.46	3346.92	4732.29	8306	7574	2545.44	5150.34	48394.4	39240.3
421	ot|OT_ostta03g03830|gb|CEF97221.1	ostta03g03830	CEF97221	4	4	207.61	0.301737	1.85555	P-lim	Complete	0.0987488	1.75304	N-lim	Complete	0.283902	1.85555	P-lim	Complete	Methyltransferase type 11 Methyltransferase domain Sterol methyltransferase C-terminal METHYLTRANSFERASE STEROL 24-C-METHYLTRANSFERASE ERGosterol biosynthesis methyltransferase (ERG6) family profile. S-adenosyl-L-methionine-dependent methy [O. tauri	18222.4	28204.2	37149.4	35893.2	46181.6	64437	30296.3	32107	92675.8
422	ot|OT_ostta03g04270|gb|CEF97248.1	ostta03g04270	CEF97248	4	4	197.6	0.122335	2.45186	P-lim	Complete	0.424939	1.69679	N-lim	Complete	0.00905423	2.45186	P-lim	Complete	Region of a membrane-bound protein predicted to be embedded in the membrane. [O. tauri]	17056.8	19106.6	13209.3	52201.8	16520.4	15052.6	52580.1	37019.5	31455.2
423	ot|OT_ostta03g04380|gb|CEF97261.1	ostta03g04380	CEF97261	4	4	330.19	0.33889	2.37685	P-lim	N-lim	0.134354	1.72078	Complete	N-lim	0.882833	1.38126	P-lim	Complete	Nascent polypeptide-associated complex subunit alpha NAC_alpha UBA/TS-N domain NAC domain NASCENT POLYPEPTIDE ASSOCIATED COMPLEX ALPHA SUBUNIT-RELATED NAC A/B domain profile. [O. tauri]	38651.4	46859.5	51817.7	22705.4	43426.6	13674	23379.9	40416	125891
424	ot|OT_ostta03g04940|gb|CEF97302.1	ostta03g04940	CEF97302	4	4	248.3	0.207545	2.09603	P-lim	Complete	0.392934	1.37418	N-lim	Complete	0.101851	2.09603	P-lim	Complete	Nucleotide-binding, alpha-beta plait RNA recognition motif RNA recognition motif. (a.k.a. RRM, RBD, or RNP domain) PROTEIN H28G03.1, ISOFORM A FAMILY NOT NAMED Eukaryotic RNA Recognition Motif (RRM) profile. RNA-binding domain, RBD [O. tauri]	23597.6	30624.4	37228.3	58078.5	24415.8	43175.3	52101	38137.3	101444
425	ot|OT_ostta03g05550|gb|CAL53202.1	ostta03g05550	CAL53202	4	4	303.8	0.0704789	2.62574	P-lim	Complete	0.0479018	2.16326	N-lim	Complete	0.0564253	2.62574	P-lim	Complete	Coil [O. tauri]	12229.1	18526.8	11680	28506.1	43147.1	20147	18590	43320.9	49515.1
426	ot|OT_ostta04g00290|gb|CAL51430.1	ostta04g00290	CAL51430	4	4	235.68	0.00314081	95.4263	P-lim	Complete	0.00277836	12.2564	N-lim	Complete	0.00848516	95.4263	P-lim	Complete	Dimeric alpha-beta barrel Dimeric alpha+beta barrel [O. tauri]	3721.78	14007.2	6533.46	97634.6	119967	79769.9	101648	1.21292e+06	1.00071e+06
427	ot|OT_ostta04g00300|gb|CAL51431.1	ostta04g00300	CAL51431	4	4	213.14	0.333138	2.74416	N-lim	Complete	0.232311	2.74416	N-lim	Complete	0.267885	2.32625	P-lim	Complete	Tryptophan synthase, alpha chain Tryptophan synthase alpha chain trpA: tryptophan synthase, alpha subunit SER/THR DEHYDRATASE, TRP SYNTHASE TRYPTOPHAN SYNTHASE ALPHA CHAIN-RELATED Tryptophan synthase alpha chain signature. Tryptophan synth [O. tauri	42779.2	24140.4	6017.51	62681.5	116055	21415.2	38823.9	24674.6	106172
428	ot|OT_ostta04g01820|gb|CAL51589.1	ostta04g01820	CAL51589	4	4	175.79	0.687547	1.30489	P-lim	Complete	0.872716	1.06434	N-lim	Complete	0.429304	1.30489	P-lim	Complete	Chlorophyll a/b binding protein domain Four repeated domains in the Fasciclin I family of proteins, present in many other contexts. Chlorophyll A-B binding protein Fasciclin domain PERIOSTIN-RELATED FAS1/BIgH3 domain profile. FAS1 domain C [O. tauri	51181.4	34155.5	16776.1	57672.5	29350.6	21659.8	61220.9	39175.3	32849.7
429	ot|OT_ostta04g02580|gb|CEF97587.1	ostta04g02580	CEF97587	4	4	278.96	0.340127	2.25518	Complete	P-lim	0.264598	1.46094	Complete	N-lim	0.125532	2.25518	Complete	P-lim	Cytochrome c, class IA/ IB Class IA and IB cytochrome C signature CYTOCHROME C Cytochrome c family profile. [O. tauri]	214678	218783	218619	31835	42196	372311	27131.4	223883	38133.7
430	ot|OT_ostta04g02610|gb|CEF97588.1	ostta04g02610	CEF97588	4	4	136.91	0.130255	2.1336	N-lim	Complete	0.0609931	2.1336	N-lim	Complete	0.681142	1.21677	P-lim	Complete	Clathrin/coatomer adaptor, adaptin-like, N-terminal Beta-COP Adaptin N terminal region Coatomer beta C-terminal region Coatomer beta subunit appendage platform COATOMER SUBUNIT BETA ARM repeat [O. tauri]	30869.8	35232.2	16520.5	80865.5	43043.9	52374.5	52830.8	27645	20056.8
431	ot|OT_ostta04g03270|gb|CEF97637.1	ostta04g03270	CEF97637	4	4	168.89	0.113405	3.616	Complete	N-lim	0.040961	3.616	Complete	N-lim	0.476515	1.19274	Complete	P-lim	1-deoxy-D-xylulose 5-phosphate reductoisomerase, N-terminal Dxp_reductoisomrs Dxr: 1-deoxy-D-xylulose 5-phosphate reductoisomerase 1-deoxy-D-xylulose 5-phosphate reductoisomerase C-terminal DXP reductoisomerase C-terminal domain 1-DEOXY-D- [O. tauri	10982.3	13726.7	17387.6	4156.49	6196.95	1288.31	3646.92	23144.4	8502.61
432	ot|OT_ostta04g03520|gb|CEF97651.1	ostta04g03520	CEF97651	4	4	197.79	0.647897	1.57852	Complete	P-lim	0.781099	1.05722	Complete	N-lim	0.381305	1.57852	Complete	P-lim	Adenylate kinase Adenylate kinase signature Adenylate kinase, active site lid adk: adenylate kinase NUCLEOTIDE KINASE Adenylate kinase signature. Adenylate kinase [adk]. P-loop containing nucleoside triphosphate hydrolases [O. tauri]	72823.7	72209.9	23839.9	103190	18068.7	38473.7	74650.8	17433.3	14898.1
433	ot|OT_ostta04g03940|gb|CEF97678.1	ostta04g03940	CEF97678	4	4	208.67	0.0431142	15.6978	P-lim	Complete	0.0519383	15.6884	N-lim	Complete	0.0861139	15.6978	P-lim	Complete	Glycosyl hydrolase, family 13, catalytic domain GlgB Alpha-amylase domain Alpha amylase, C-terminal all-beta domain Carbohydrate-binding module 48 (Isoamylase N-terminal domain) Alpha amylase, catalytic domain ALPHA-AMYLASE SUBFAMILY NOT N [O. tauri	2550.22	1010.73	29.7976	15043.8	26472.3	14817	3469.42	20671.2	32226.3
434	ot|OT_ostta04g04350|gb|CEF97704.1	ostta04g04350	CEF97704	4	4	221.98	0.000681298	15.6207	P-lim	Complete	0.00153796	13.0925	N-lim	Complete	0.00356522	15.6207	P-lim	Complete	P-loop containing nucleoside triphosphate hydrolase CobQ/CobB/MinD/ParA nucleotide binding domain P-loop containing nucleoside triphosphate hydrolases [O. tauri]	6203.87	3788.41	2293.79	45170.1	74350.3	41335.2	33134.1	53243.1	105539
435	ot|OT_ostta04g04870|gb|CEF97739.1	ostta04g04870	CEF97739	4	4	162.63	0.941783	1.95832	P-lim	N-lim	0.591961	1.177	Complete	N-lim	0.823744	1.66382	P-lim	Complete	Ribosomal protein L7/L12, C-terminal L12: ribosomal protein L7/L12 Ribosomal protein L7/L12 C-terminal domain RIBOSOMAL PROTEIN L7/L12 50S ribosomal protein L7/L12 [rplL]. Ribosomal protein L7/12, oligomerisation (N-terminal) domain ClpS-l [O. tauri	195576	298257	150623	210538	264724	72281.1	83414	928504	60343.1
436	ot|OT_ostta04g05030|gb|CAL51922.1	ostta04g05030	CAL51922	4	4	234.52	0.85127	1.87117	P-lim	Complete	0.732075	1.85328	N-lim	Complete	0.527736	1.87117	P-lim	Complete	ml(S17 cytoplasmic small ribosome subunit-from:Ot04g05240)gb(Ribosomal protein S17e, conserved site) Ribosomal S17 40S RIBOSOMAL PROTEIN S17-RELATED Ribosomal protein S17e signature. 30S ribosomal protein S17e [rps17e]. Rps17e-like [O. tauri]	113363	209269	359939	67211.9	379237	818546	105659	442770	728776
437	ot|OT_ostta04g05560|gb|CEF97793.1	ostta04g05560	CEF97793	4	4	292.73	0.419671	1.9649	P-lim	Complete	0.53948	1.256	N-lim	Complete	0.252344	1.9649	P-lim	Complete	Region of a membrane-bound protein predicted to be embedded in the membrane. [O. tauri]	39099	36941.3	38897.4	72349.3	40538	31474.9	128483	64465.5	32892
438	ot|OT_ostta05g00190|gb|CEF97810.1	ostta05g00190	CEF97810	4	4	188.01	0.204612	3.85898	P-lim	Complete	0.220799	2.79774	N-lim	Complete	0.117773	3.85898	P-lim	Complete	Galactose oxidase, beta-propeller Kelch Kelch motif FAMILY NOT NAMED [O. tauri]	5454.98	28474.6	14592.4	29125.7	89556.9	17069.2	24174.6	42731.3	120339
439	ot|OT_ostta05g01000|gb|CAL53855.1	ostta05g01000	CAL53855	4	4	183.93	0.400385	1.58107	N-lim	Complete	0.149688	1.58107	N-lim	Complete	0.336269	1.45056	P-lim	Complete	[O. tauri]	51506.8	50623.3	44210.1	109710	71275.4	50389.5	108626	60618.8	43031.5
440	ot|OT_ostta05g01350|gb|CEF97902.1	ostta05g01350	CEF97902	4	4	160.24	0.290159	3.63163	P-lim	Complete	0.0435783	2.14246	N-lim	Complete	0.249915	3.63163	P-lim	Complete	Dihydrodipicolinate synthetase, conserved site Dihydrodipicolinate synthase signature dapA: dihydrodipicolinate synthase Dihydrodipicolinate synthetase family 4-HYDROXY-2-OXOGLUTARATE ALDOLASE, MITOCHONDRIAL-RELATED DIHYDRODIPICOLINATE SYN [O. tauri	26578.1	38738.3	64071.1	73446.3	95116	108646	31750.3	116488	321650
441	ot|OT_ostta05g01860|gb|CEF97938.1	ostta05g01860	CEF97938	4	4	233.53	0.993694	1.08701	N-lim	Complete	0.927031	1.08701	N-lim	Complete	0.966774	1.01801	P-lim	Complete	Clp protease proteolytic subunit /Translocation-enhancing protein TepA Clp protease catalytic subunit P signature ATP-DEPENDENT CLP PROTEASE PROTEOLYTIC SUBUNIT 3, CHLOROPLASTIC Endopeptidase Clp serine active site. Endopeptidase Clp histi [O. tauri	110673	104693	135132	154627	70334.8	156034	151201	100799	104809
442	ot|OT_ostta05g01870|gb|CEF97939.1	ostta05g01870	CEF97939	5	4	265.05	0.243493	8.40848	P-lim	Complete	0.0846801	2.58695	N-lim	Complete	0.176025	8.40848	P-lim	Complete	Leucine aminopeptidase/peptidase B Cytosol aminopeptidase signature Cytosol aminopeptidase family, N-terminal domain Cytosol aminopeptidase family, catalytic domain LEUCINE AMINOPEPTIDASE 1-RELATED LEUCINE AMINOPEPTIDASE-RELATED Cytosol am [O. tauri	5742.36	9399.19	4624.42	23800.1	19305.9	8027.67	7172.1	138688	20341.6
443	ot|OT_ostta05g02330|gb|CAL53999.1	ostta05g02330	CAL53999	4	4	191.28	0.527196	1.60631	Complete	P-lim	0.50069	1.15533	Complete	N-lim	0.00229674	1.60631	Complete	P-lim	MIF4-like, type 1/2/3 Domain in DAP-5, eIF4G, MA-3 and other proteins. MA3 domain PROGRAMMED CELL DEATH 4 MA3 DOMAIN-CONTAINING PROTEIN MI domain profile. ARM repeat [O. tauri]	12401.7	10919.3	12778.1	8861.82	19096.9	3287.06	7792.57	7899.39	6781.33
444	ot|OT_ostta05g02740|gb|CAL54040.1	ostta05g02740	CAL54040	4	4	289.28	0.167603	5.18483	P-lim	Complete	0.987722	1.14111	N-lim	Complete	0.137084	5.18483	P-lim	Complete	Threonine dehydratase, catabolic ACT domain Pyridoxal-phosphate dependent enzyme ilvA_1Cterm: threonine ammonia-lyase SER/THR DEHYDRATASE, TRP SYNTHASE PROTEIN K01C8.1 ACT domain profile. Tryptophan synthase beta subunit-like PLP-dependent [O. tauri	33725.7	54211.5	29902.9	55964	63486.2	15017.9	36897.8	353731	220352
445	ot|OT_ostta05g03120|gb|CEF98038.1	ostta05g03120	CEF98038	4	4	264.04	0.181912	2.71983	P-lim	Complete	0.0876433	2.16593	N-lim	Complete	0.130003	2.71983	P-lim	Complete	High mobility group box domain HMG (high mobility group) box HMG boxes A and B DNA-binding domains profile. HMG-box [O. tauri]	23311.9	18742	13058.1	21443.4	52497.4	45428.1	37083.2	90925.3	21886.9
446	ot|OT_ostta05g03770|gb|CEF98083.1;ot|OT_ostta08g00200|gb|CEG01325.1	ostta05g03770	CEF98083	4	4	309.87	0.469707	3.66226	Complete	P-lim	0.37025	2.71586	Complete	N-lim	0.325579	3.66226	Complete	P-lim	Histone core Histone H3 signature Core histone H2A/H2B/H3/H4 HISTONE H3 Histone H3 signature 2. Histone H3 signature 1. Histone-fold [O. tauri]	2.25768e+06	860322	168931	957855	133144	119274	420764	227778	248972
447	ot|OT_ostta05g04530|gb|CEF98144.1	ostta05g04530	CEF98144	4	4	234.52	0.241766	2.26143	P-lim	Complete	0.401462	2.04785	N-lim	Complete	0.00267414	2.26143	P-lim	Complete	Uncharacterised protein family Ycf54 Protein of unknown function (DUF2488) [O. tauri]	196028	151689	145551	303389	603798	102950	325451	360767	429275
448	ot|OT_ostta05g04600|gb|CEF98151.1	ostta05g04600	CEF98151	5	4	277.27	0.269679	2.26608	N-lim	Complete	0.0146613	2.26608	N-lim	Complete	0.692808	1.58352	P-lim	Complete	Alcohol dehydrogenase superfamily, zinc-type Enoylreductase Alcohol dehydrogenase GroES-like domain Zinc-binding dehydrogenase QUINONE OXIDOREDUCTASE ALCOHOL DEHYDROGENASE RELATED NAD(P)-binding Rossmann-fold domains [O. tauri]	24959.1	27336	18831	38084.1	60086	63007	11109.4	67534.1	33985.8
449	ot|OT_ostta05g05000|gb|CAL54271.1	ostta05g05000	CAL54271	4	4	130.44	0.622489	1.52951	Complete	P-lim	0.600907	1.00344	Complete	N-lim	0.290817	1.52951	Complete	P-lim	Homoserine dehydrogenase, conserved site HDH_short Homoserine dehydrogenase, NAD binding domain ASPARTATE KINASE HOMOSERINE DEHYDROGENASE Homoserine dehydrogenase signature. NAD(P)-binding Rossmann-fold domains Glyceraldehyde-3-phosphate d [O. tauri	12050.5	11881.9	6330.89	22025.3	6323.01	1811.36	15220.7	2445.41	2120.11
450	ot|OT_ostta06g00250|gb|CEF98203.1	ostta06g00250	CEF98203	4	4	362.97	0.83532	1.41918	N-lim	Complete	0.605924	1.41918	N-lim	Complete	0.864482	1.08506	P-lim	Complete	Photosystem I PsaN, reaction centre subunit N Photosystem I reaction centre subunit N (PSAN or PSI-N) [O. tauri]	383080	879488	720678	526180	577466	1.71094e+06	417430	665877	1.06863e+06
451	ot|OT_ostta06g00270|gb|CEF98205.1	ostta06g00270	CEF98205	4	4	120.33	0.788017	3.48222	N-lim	Complete	0.562259	3.48222	N-lim	Complete	0.762291	1.36947	P-lim	Complete	Region of a membrane-bound protein predicted to be embedded in the membrane. [O. tauri]	22571.3	25797.1	2650.92	66638.7	108206	2815.68	48187.2	5003.72	16678.5
452	ot|OT_ostta06g00490|gb|CAL53318.1	ostta06g00490	CAL53318	4	4	204.18	0.339327	1.50806	Complete	N-lim	0.255768	1.50806	Complete	N-lim	0.0183421	1.35339	Complete	P-lim	ml(eIF3i eIF3 Preinitiation complex (PIC)-from:Ot06g00590)gb(WD40/YVTN repeat-like-containing domain) WD40 repeats WD domain, G-beta repeat WD40 REPEAT PROTEIN Trp-Asp (WD) repeats signature. Trp-Asp (WD) repeats profile. Trp-Asp (WD) repe [O. tauri	31238.8	26771.6	25615.7	14762.2	33657.2	7033.38	18876.6	20455.1	22458.3
453	ot|OT_ostta06g01650|gb|CEF98307.1	ostta06g01650	CEF98307	4	4	322.47	0.572124	1.88865	P-lim	Complete	0.912962	1.26453	N-lim	Complete	0.289752	1.88865	P-lim	Complete	Ribulose-phosphate binding barrel rpe: ribulose-phosphate 3-epimerase Ribulose-phosphate 3 epimerase family RIBULOSE-5-PHOSPHATE-3-EPIMERASE D-RIBULOSE-5-PHOSPHATE-3-EPIMERASE Ribulose-phosphate 3-epimerase family signature 2. Ribulose-pho [O. tauri	213648	219961	172132	542845	102017	121117	677236	289260	177536
454	ot|OT_ostta06g01700|gb|CEF98312.1	ostta06g01700	CEF98312	4	4	138.7	0.874169	1.43553	Complete	N-lim	0.780799	1.43553	Complete	N-lim	0.662338	1.38953	Complete	P-lim	WD40/YVTN repeat-like-containing domain WD40 repeats WD domain, G-beta repeat MRNA EXPORT FACTOR AND BUB3 Trp-Asp (WD) repeats profile. Trp-Asp (WD) repeats circular profile. WD40 repeat-like [O. tauri]	4134.28	6101.68	519.471	5137.52	1747.51	607.264	3312.41	138.419	4289.51
455	ot|OT_ostta06g01940|gb|CAL53470.1	ostta06g01940	CAL53470	5	4	216.73	0.654467	2.35115	P-lim	Complete	0.0620473	1.27892	N-lim	Complete	0.476532	2.35115	P-lim	Complete	Helicase, C-terminal DEAD-like helicases superfamily helicase superfamily c-terminal domain Helicase conserved C-terminal domain DEAD/DEAH box helicase ATP-DEPENDENT RNA HELICASE DDX6-RELATED FAMILY NOT NAMED Superfamilies 1 and 2 helicase [O. tauri	8783.56	8883.96	7345.22	9433.22	12110.5	10445.6	9244.91	43622.9	5940.79
456	ot|OT_ostta06g02820|gb|CEF98403.1	ostta06g02820	CEF98403	4	4	244.66	0.374353	1.35719	N-lim	P-lim	0.0974855	1.31584	N-lim	Complete	0.76022	1.03143	Complete	P-lim	Ankyrin repeat Coil K homology RNA-binding domain ankyrin repeats Leucine-rich repeats, bacterial type Ankyrin repeats (3 copies) Leucine Rich repeats (2 copies) KH domain LEUCINE-RICH REPEAT-CONTAINING PROTEIN Type-1 KH domain profile. Le [O. tauri	12770.9	16826.8	15415.6	22776.9	16361.6	20091.6	16258.8	7848.52	19534.3
457	ot|OT_ostta06g03620|gb|CEF98465.1	ostta06g03620	CEF98465	4	4	265.81	0.0509807	2.79922	N-lim	P-lim	0.0843505	1.65901	N-lim	Complete	0.176592	1.68728	Complete	P-lim	ABC transporter, conserved site ATPases associated with a variety of cellular activities ATP-BINDING TRANSPORT PROTEIN-RELATED ELONGATION FACTOR 3A-RELATED ABC transporters family signature. ATP-binding cassette, ABC transporter-type domai [O. tauri	7625.23	11190.2	8135.02	14144	19848.4	10718.8	3407.8	2743.35	9821.58
458	ot|OT_ostta06g04120|gb|CEF98502.1	ostta06g04120	CEF98502	4	4	211.7	0.46091	2.80531	P-lim	N-lim	0.849171	1.00294	Complete	N-lim	0.389061	2.79707	P-lim	Complete	HAD hydrolase, subfamily IA Haloacid dehalogenase/epoxide hydrolase family signature Haloacid dehalogenase-like hydrolase HAD-SF-IA-v3: HAD hydrolase, family IA, variant 3 2-DEOXYGLUCOSE-6-PHOSPHATE PHOSPHATASE 2 HALOACID DEHALOGENASE-LIKE [O. tauri	20672.1	18008.4	15496.6	21067.8	10266.5	22683.7	25289.9	113212	13035.9
459	ot|OT_ostta07g00770|gb|CAL54345.1;ot|OT_ostta05g02280|gb|CAL53993.1	ostta07g00770	CAL54345	5	4	253.62	0.0372158	3.20001	P-lim	Complete	0.0108916	2.42797	N-lim	Complete	0.0403969	3.20001	P-lim	Complete	Small GTPase superfamily, Rab type Transforming protein P21 ras signature Rab subfamily of small GTPases Ras family small_GTP: small GTP-binding protein domain FAMILY NOT NAMED RAB1A, MEMBER RAS ONCOGENE FAMILY small GTPase Rab1 family pro [O. tauri	29769	31707.1	36401.8	59876.7	109029	68738.9	47426.7	150653	115131
460	ot|OT_ostta07g01205|gb|CAL54382.1	ostta07g01205	CAL54382	4	4	303.42	0.762306	2.04798	P-lim	Complete	0.258568	1.45894	N-lim	Complete	0.635868	2.04798	P-lim	Complete	Enamine/imine deaminase YjgF-like Endoribonuclease L-PSP TIGR00004: reactive intermediate/imine deaminase TRANSLATION INITIATION INHIBITOR RIBONUCLEASE UK114 Uncharacterized protein family UPF0076 signature. [O. tauri]	42755.7	112390	111625	105364	160740	123098	28611.1	207370	310360
461	ot|OT_ostta07g01540|gb|CEF98650.1	ostta07g01540	CEF98650	4	4	175.05	0.881125	1.19569	N-lim	Complete	0.801738	1.19569	N-lim	Complete	0.685077	1.17673	P-lim	Complete	Tetrahydrofolate dehydrogenase/cyclohydrolase, conserved site Tetrahydrofolate dehydrogenase/cyclohydrolase family signature Tetrahydrofolate dehydrogenase/cyclohydrolase, NAD(P)-binding domain Tetrahydrofolate dehydrogenase/cyclohydrolase [O. tauri	26457.2	28320.7	18625	54470.7	28197.2	5099.03	43664	21525.4	21185.7
462	ot|OT_ostta07g01740|gb|CAL54437.1	ostta07g01740	CAL54437	4	4	273.04	0.254427	2.11733	P-lim	N-lim	0.799892	1.07254	Complete	N-lim	0.261321	1.97413	P-lim	Complete	Short-chain dehydrogenase/reductase SDR Glucose/ribitol dehydrogenase family signature LPOR: light-dependent protochlorophyllide reductase short chain dehydrogenase PROTOCHLOROPHYLLIDE REDUCTASE A, CHLOROPLASTIC-RELATED FAMILY NOT NAMED NA [O. tauri	56826.7	103270	81339.8	67277	96080.1	61751.1	108502	80210.1	287916
463	ot|OT_ostta07g01880|gb|CEF98677.1	ostta07g01880	CEF98677	4	4	111.09	0.721321	1.98817	Complete	P-lim	0.633301	1.68848	Complete	N-lim	0.464878	1.98817	Complete	P-lim	Alanine-tRNA ligase, class IIc, anti-codon-binding domain Coil Alanyl-tRNA synthetase signature Threonyl and Alanyl tRNA synthetase second additional domain alaS: alanine--tRNA ligase DHHA1 domain tRNA synthetases class II (A) ALANYL-TRNA [O. tauri]	9388.41	9739.85	1046.04	7694.46	3506.93	746.836	8110.45	786.944	1249.77
464	ot|OT_ostta07g03230|gb|CEF98786.1	ostta07g03230	CEF98786	4	4	232.76	0.00248525	8.74905	P-lim	Complete	0.0033271	7.95148	N-lim	Complete	0.00670424	8.74905	P-lim	Complete	ATPase, F0 complex, subunit D, mitochondrial Coil ATP synthase D chain, mitochondrial (ATP5H) ATP synthase D chain-like [O. tauri]	26907.1	18254	12524.4	92443.4	215244	150997	76073.9	215805	212814
465	ot|OT_ostta07g03650|gb|CEF98820.1	ostta07g03650	CEF98820	4	4	161.44	0.0206762	1.98519	Complete	N-lim	0.00527832	1.98519	Complete	N-lim	0.0914576	1.56709	Complete	P-lim	ml(S28 cytoplasmic small ribosome subunit-from:Ot07g03500)gb(Ribosomal protein S28e) 40S RIBOSOMAL PROTEIN S28 Ribosomal protein S28e signature. 30S ribosomal protein S28e [rps28e]. Nucleic acid-binding proteins [O. tauri]	129751	152347	101476	67062.3	60628.7	65526.4	94982.3	56120	93665.6
466	ot|OT_ostta07g04000|gb|CEF98845.1	ostta07g04000	CEF98845	4	4	196.02	0.48682	1.54813	N-lim	P-lim	0.980168	1.1088	N-lim	Complete	0.312097	1.39622	Complete	P-lim	ml(eIF5 Preinitiation complex (PIC)-from:Ot07geIF5)gb(MIF4-like, type 1/2/3) Coil Domain at the C-termini of GCD6, eIF-2B epsilon, eIF-4 gamma and eIF-5 domain present in translation initiation factor eIF2B and eIF5 eIF4-gamma/eIF5/eIF2-ep [O. tauri	6815.96	8817.34	6120.79	8322.32	12013.6	3785.07	4237.64	2272.08	9071.01
467	ot|OT_ostta07g04470|gb|CAL54708.1	ostta07g04470	CAL54708	4	4	210.09	0.0269427	17.6094	P-lim	Complete	0.0212854	5.3395	N-lim	Complete	0.0306959	17.6094	P-lim	Complete	Rubredoxin-type fold Rubredoxin signature Rubredoxin signature. Rubredoxin-like domain profile. Region of a membrane-bound protein predicted to be embedded in the membrane. [O. tauri]	28171.8	43744.8	15391.9	112955	264268	88961.5	83767.6	563931	889752
468	ot|OT_ostta08g00480|gb|CEG01347.1	ostta08g00480	CEG01347	4	4	181.22	0.995326	1.12875	P-lim	N-lim	0.999577	1.09371	Complete	N-lim	0.941343	1.03204	P-lim	Complete	NOSIC NOSIC (NUC001) domain NOP5NT (NUC127) domain Putative snoRNA binding domain NUCLEOLAR PROTEIN 56 NUCLEOLAR PROTEIN 5 (NUCLEOLAR PROTEIN NOP5)(NOP58) Nop domain profile. [O. tauri]	31491.6	16475.2	6448.6	21731.3	7492.03	20529.8	9273.35	11921.5	34963.9
469	ot|OT_ostta08g01180|gb|CAL54853.1	ostta08g01180	CAL54853	4	4	153.59	0.979093	2.42385	N-lim	Complete	0.879247	2.42385	N-lim	Complete	0.83556	1.12315	P-lim	Complete	LytB protein ispH_lytB: 4-hydroxy-3-methylbut-2-enyl diphosphate reductase 4-HYDROXY-3-METHYLBUT-2-ENYL DIPHOSPHATE REDUCTASE, CHLOROPLASTIC FAMILY NOT NAMED 4-hydroxy-3-methylbut-2-enyl diphosphate reductase [ispH]. [O. tauri]	7185.38	9976.32	362.555	12353.9	29945.3	176.98	15346.7	1307.94	3027.64
470	ot|OT_ostta08g01330|gb|CEG01411.1	ostta08g01330	CEG01411	4	4	197.95	0.00568189	8.86673	N-lim	Complete	0.00634519	8.86673	N-lim	Complete	0.0182207	6.63366	P-lim	Complete	High mobility group box domain Coil high mobility group HMG (high mobility group) box HIGH MOBILITY GROUP PROTEIN 1 SWI/SNF-RELATED CHROMATIN BINDING PROTEIN HMG boxes A and B DNA-binding domains profile. HMG-box [O. tauri]	7768.32	3846.95	2575.36	23719.4	41144.7	60960.5	18030.5	55827.1	20278.2
471	ot|OT_ostta08g01850|gb|CEG01455.1	ostta08g01850	CEG01455	4	4	161.61	0.204536	3.06368	N-lim	Complete	0.00382713	3.06368	N-lim	Complete	0.435416	2.63099	P-lim	Complete	Suppressor of forked HAT (Half-A-TPR) repeats Putative DNA-binding (bihelical) motif predicted to be involved in chromosomal organisation SAP domain Suppressor of forked protein (Suf) RNA CLEAVAGE STIMULATION FACTOR SAP motif profile. TPR- [O. tauri	3304.05	4066.64	3729.47	8465.06	15179.5	10362.7	3291.29	3507.74	22405.4
472	ot|OT_ostta08g02230|gb|CEG01485.1	ostta08g02230	CEG01485	4	4	240.61	0.151206	5.19065	P-lim	Complete	0.0960847	2.15144	N-lim	Complete	0.12495	5.19065	P-lim	Complete	Cell division protein FtsZ, C-terminal Coil Cell division protein FtsZ signature Tubulin/FtsZ family, GTPase domain Tubulin/FtsZ family, C-terminal domain ftsZ: cell division protein FtsZ MITOCHONDRIAL DIVISION PROTEIN FSZA CELL DIVISION P [O. tauri	15759.8	15485.4	41643.7	33906.8	68877.4	54032	24104.6	189336	164900
473	ot|OT_ostta08g03400|gb|CEG01570.1	ostta08g03400	CEG01570	4	4	206.56	0.485745	2.56639	P-lim	Complete	0.454766	2.53035	N-lim	Complete	0.170928	2.56639	P-lim	Complete	Zinc finger C2H2-type/integrase DNA-binding domain Region of a membrane-bound protein predicted to be embedded in the membrane. [O. tauri]	11300.8	16925.4	29051.7	10484.3	104277	30172.1	18216.9	78702.4	50077.9
474	ot|OT_ostta08g03660|gb|CAL55097.1	ostta08g03660	CAL55097	4	4	241.45	0.377655	1.5337	P-lim	Complete	0.195764	1.32528	N-lim	Complete	0.224258	1.5337	P-lim	Complete	Glutathione S-transferase, N-terminal Glutathione S-transferase, C-terminal domain Glutathione S-transferase, N-terminal domain GLUTATHIONE S-TRANSFERASE, GST, SUPERFAMILY, GST DOMAIN CONTAINING GLUTATHIONE S TRANSFERASE D10-RELATED Solubl [O. tauri	65078.2	70209.5	67908.7	104696	63068.4	101528	84165.6	68908.7	158568
475	ot|OT_ostta09g00150|gb|CEF98907.1	ostta09g00150	CEF98907	4	4	288.83	0.168737	6.27878	P-lim	Complete	0.0626055	5.54195	N-lim	Complete	0.171906	6.27878	P-lim	Complete	TB2/DP1/HVA22-related protein TB2/DP1, HVA22 family SUBFAMILY NOT NAMED HVA22-LIKE PROTEINS Region of a membrane-bound protein predicted to be embedded in the membrane. [O. tauri]	1621.16	5193.08	6470.62	21118.1	44169.4	8336.49	4299.06	62483.8	16629.7
476	ot|OT_ostta09g00970|gb|CEF98968.1	ostta09g00970	CEF98968	4	4	200.81	0.469819	1.56034	N-lim	Complete	0.174477	1.56034	N-lim	Complete	0.518952	1.3127	P-lim	Complete	Pyridoxal phosphate-dependent transferase, major region, subdomain 2 CGS Cys/Met metabolism PLP-dependent enzyme CYSTATHIONINE GAMMA-SYNTHASE, CHLOROPLASTIC-RELATED TRANS-SULFURATION ENZYME FAMILY MEMBER PLP-dependent transferases [O. tauri]	26309.7	29822.4	25763.3	37880.5	62040.5	27863.3	52856.4	20179.5	34467.7
477	ot|OT_ostta09g01010|gb|CEF98971.1	ostta09g01010	CEF98971	4	4	218.54	0.105293	2.94593	Complete	N-lim	0.112176	2.94593	Complete	N-lim	0.470383	1.29467	Complete	P-lim	Coil [O. tauri]	2.18605e+06	2.20485e+06	1.06172e+06	575631	1.13398e+06	141294	1.79909e+06	1.05277e+06	1.35973e+06
478	ot|OT_ostta09g01590|gb|CEF99014.1	ostta09g01590	CEF99014	4	4	195.03	0.00214678	8.48899	P-lim	Complete	0.00206249	8.25128	N-lim	Complete	0.00752078	8.48899	P-lim	Complete	Haem peroxidase, plant/fungal/bacterial Haem peroxidase superfamily signature Plant ascorbate peroxidase signature Peroxidase CYTOCHROME C PEROXIDASE, MITOCHONDRIAL FAMILY NOT NAMED Peroxidases active site signature. Peroxidases proximal h [O. tauri	8282.79	11401.6	5589.47	44777.7	70915.4	92848.9	40735.8	47563.5	126251
479	ot|OT_ostta09g02330|gb|CAL55395.1	ostta09g02330	CAL55395	4	4	250.62	0.995091	1.91156	N-lim	Complete	0.948165	1.91156	N-lim	Complete	0.667018	1.08241	P-lim	Complete	Zinc finger, RanBP2-type Zinc finger domain Zn-finger in Ran binding protein and others ZINC FINGER PROTEIN SUBFAMILY NOT NAMED Zinc finger RanBP2-type signature. Zinc finger RanBP2 type profile. Ran binding protein zinc finger-like [O. tauri]	7026.89	7951.47	6142.27	14519.9	24688.8	1164.8	7248.39	6128.28	9484.56
480	ot|OT_ostta09g02955|gb|CEF99116.1	ostta09g02955	CEF99116	4	4	262.12	0.136976	2.22635	P-lim	Complete	0.311954	1.4112	N-lim	Complete	0.0720789	2.22635	P-lim	Complete	Clp protease proteolytic subunit /Translocation-enhancing protein TepA Clp protease catalytic subunit P signature ATP-DEPENDENT CLP PROTEASE PROTEOLYTIC SUBUNIT ClpP/crotonase [O. tauri]	26344.5	39643.1	38350.7	51363.2	65967.2	29912.2	44437	72243.2	115613
481	ot|OT_ostta10g00230|gb|CEF99262.1	ostta10g00230	CEF99262	4	4	225.51	0.148536	1.82966	N-lim	Complete	0.0387546	1.82966	N-lim	Complete	0.479463	1.29115	P-lim	Complete	Heat shock protein DnaJ, cysteine-rich domain DnaJ domain signature DnaJ molecular chaperone homology domain DnaJ C terminal domain DnaJ central domain DnaJ_bact: chaperone protein DnaJ FAMILY NOT NAMED MOLECULAR CHAPERONE DNAJ Nt-dnaJ dom [O. tauri	17240.2	21733.3	23800.6	43127	26664.9	45063.2	34219.3	15553.2	31278.4
482	ot|OT_ostta10g01110|gb|CEF99321.1	ostta10g01110	CEF99321	4	4	173.97	0.0634758	3.45694	P-lim	Complete	0.144467	1.47606	N-lim	Complete	0.0590806	3.45694	P-lim	Complete	SEC7-like Sec7 domain Guanine nucleotide exchange factor in Golgi transport N-terminal ARF GUANINE-NUCLEOTIDE EXCHANGE FACTOR GNL1-RELATED GUANYL-NUCLEOTIDE EXCHANGE FACTOR SEC7 domain profile. ARM repeat [O. tauri]	7503.81	7944.08	10637.5	17444.6	9813.72	11245.3	13517.7	53753	22904.9
483	ot|OT_ostta10g01310|gb|CEF99336.1	ostta10g01310	CEF99336	4	4	223.39	0.410086	1.52103	P-lim	N-lim	0.842323	1.09431	Complete	N-lim	0.319564	1.38995	P-lim	Complete	Thioredoxin, conserved site Thioredoxin family signature THIOREDOXIN Thioredoxin family active site. Thioredoxin domain profile. Thioredoxin-like [O. tauri]	81800	77716.8	173227	96261.2	144576	63231.8	101402	180805	180289
484	ot|OT_ostta10g02160|gb|CEF99390.1	ostta10g02160	CEF99390	4	4	274.86	0.309676	2.58436	P-lim	Complete	0.203484	1.99001	N-lim	Complete	0.192068	2.58436	P-lim	Complete	Pleckstrin homology-like domain Ran-binding domain RanBP1 domain RAN BINDING PROTEIN Ran binding domain type 1 profile. PH domain-like [O. tauri]	44896.9	83415.3	101095	103738	261507	91277.2	76724.1	151318	364829
485	ot|OT_ostta10g02350|gb|CAL56192.1	ostta10g02350	CAL56192	4	4	142.46	0.994375	1.64827	P-lim	Complete	0.860891	1.0088	N-lim	Complete	0.935174	1.64827	P-lim	Complete	Glycosyl transferase, family 2 Glycosyl transferase family 2 GLYCOSYLTRANSFERASE Nucleotide-diphospho-sugar transferases [O. tauri]	10411.3	13935.7	6423.3	10795.1	11907	8339.03	1979.05	26377.5	22361.3
486	ot|OT_ostta11g00070|gb|CEF99509.1	ostta11g00070	CEF99509	4	4	190.51	0.393746	3.36847	Complete	P-lim	0.344083	1.91126	Complete	N-lim	0.189235	3.36847	Complete	P-lim	Thioredoxin-like fold THIOREDOXIN SUBFAMILY NOT NAMED Thioredoxin domain profile. [O. tauri]	83661.9	74637.5	14494	75412.9	12829.9	2165.06	43311.8	1369.71	6615.81
487	ot|OT_ostta11g01000|gb|CEF99577.1	ostta11g01000	CEF99577	4	4	262.34	0.33382	2.64532	P-lim	Complete	0.524996	1.50028	N-lim	Complete	0.180298	2.64532	P-lim	Complete	Peptidyl-prolyl cis-trans isomerase, FKBP-type, domain Coil Tetratricopeptide repeats FKBP-type peptidyl-prolyl cis-trans isomerase FK506-BINDING PROTEIN 59 PEPTIDYL-PROLYL CIS-TRANS ISOMERASE TPR repeat region circular profile. TPR repeat [O. tauri	20518.3	37334.2	49071.1	27610.9	96054.6	36749.4	33638.6	88675.9	160532
488	ot|OT_ostta11g01100|gb|CEF99586.1	ostta11g01100	CEF99586	4	4	206.1	0.246064	2.46709	P-lim	Complete	0.30045	1.36002	N-lim	Complete	0.179255	2.46709	P-lim	Complete	Spermidine/spermine synthases family speE: spermidine synthase Spermine/spermidine synthase SPERMIDINE/SPERMINE SYNTHASE Spermidine/spermine synthases family signature. Spermidine/spermine synthases family profile. Spermidine synthase [spe [O. tauri	12868.1	17062	8077.02	20430.6	19233.8	12026.1	11596.3	32672.2	49498.5
489	ot|OT_ostta11g01570|gb|CEF99625.1	ostta11g01570	CEF99625	4	4	154.67	0.919324	1.35707	P-lim	Complete	0.598029	1.31894	N-lim	Complete	0.962765	1.35707	P-lim	Complete	Zinc finger, CCHC-type zinc finger Zinc knuckle ZINC FINGER CCHC DOMAIN CONTAINING PROTEIN Zinc finger CCHC-type profile. Retrovirus zinc finger-like domains [O. tauri]	11476.7	12560.2	5086.99	11755.9	20131.8	6525.01	13921.7	2545.51	23056
490	ot|OT_ostta11g03110|gb|CEF99739.1	ostta11g03110	CEF99739	4	4	281.64	0.573816	2.15444	N-lim	P-lim	0.493778	1.97868	N-lim	Complete	0.709624	1.08882	Complete	P-lim	Nucleoside diphosphate kinase Nucleoside diphosphate kinase signature NDK NUCLEOSIDE DIPHOSPHATE KINASE II, CHLOROPLASTIC Nucleoside diphosphate kinases active site. Nucleoside diphosphate kinase [ndk]. Nucleoside diphosphate kinase, NDK [O. tauri]	54107.6	68250.5	33679.9	91565.1	189531	27653.5	67623.9	18819.4	56865.4
491	ot|OT_ostta11g03190|gb|CAL55944.1	ostta11g03190	CAL55944	4	4	184.16	0.120042	3.20481	P-lim	Complete	0.00921538	1.86184	N-lim	Complete	0.115759	3.20481	P-lim	Complete	UTP--glucose-1-phosphate uridylyltransferase UDP- GLUCOSE PYROPHOSPHORYLASE LD24639P Nucleotide-diphospho-sugar transferases [O. tauri]	9472.3	11829.8	14830.8	21664.2	24185.8	21423.6	13592.1	33119.9	69087.2
492	ot|OT_ostta12g00030|gb|CEF99752.1	ostta12g00030	CEF99752	4	4	184.82	0.807187	2.09788	N-lim	P-lim	0.95974	1.48992	N-lim	Complete	0.379387	1.40805	Complete	P-lim	Coil [O. tauri]	74986.7	72033.5	34998.7	108456	149474	13263.5	70467.5	29180.5	29622.4
493	ot|OT_ostta12g00850|gb|CEF99808.1	ostta12g00850	CEF99808	4	4	167	0.774603	2.49515	N-lim	Complete	0.570092	2.49515	N-lim	Complete	0.902173	1.04572	P-lim	Complete	Helicase, C-terminal helicase superfamily c-terminal domain WD40 repeats Sec23-binding domain of Sec16 DEAD/DEAH box helicase Helicase conserved C-terminal domain WD domain, G-beta repeat SEC31-RELATED PROTEIN SEC31, ISOFORM B DEAD-box sub [O. tauri	12148.5	9183.97	1777.92	19729.7	35924.7	2009.61	12163	2295.48	9708.49
494	ot|OT_ostta12g01710|gb|CEF99882.1	ostta12g01710	CEF99882	4	4	185.52	0.897649	1.18274	P-lim	N-lim	0.891484	1.02003	Complete	N-lim	0.765598	1.15953	P-lim	Complete	Peptide chain release factor Coil PCRF RF-1 domain PCRF domain prfA: peptide chain release factor 1 SUBFAMILY NOT NAMED PEPTIDE CHAIN RELEASE FACTOR Prokaryotic-type class I peptide chain release factors signature. Peptide chain release fa [O. tauri	17492.4	19801.4	26575.2	23978.8	24067.8	14568.4	14083.7	35579.8	24394.2
495	ot|OT_ostta12g02180|gb|CEF99917.1	ostta12g02180	CEF99917	4	4	214.29	0.108345	18.1468	P-lim	Complete	0.323608	2.43246	N-lim	Complete	0.0753007	18.1468	P-lim	Complete	TPM domain TLP18.3, Psb32 and MOLO-1 founding proteins of phosphatase Region of a membrane-bound protein predicted to be embedded in the membrane. [O. tauri]	13649	12883.2	10269.5	24674	56379.1	8465.44	27790	569459	70583.9
496	ot|OT_ostta12g02520|gb|CEF99944.1	ostta12g02520	CEF99944	4	4	197.02	0.371844	1.94444	N-lim	Complete	0.136614	1.94444	N-lim	Complete	0.275287	1.90414	P-lim	Complete	Regulator of K+ conductance, N-terminal Coil TrkA-N domain Sodium/hydrogen exchanger family 2a37: transporter, monovalent cation:proton antiporter-2 (CPA2) family K(+) EFFLUX ANTIPORTER 1, CHLOROPLASTIC-RELATED POTASSIUM/PROTON ANTIPORTER- [O. tauri	11820.4	9291.9	10433.9	18284.2	31902.1	11153.3	7912.09	28559.5	23596.8
497	ot|OT_ostta12g02680|gb|CEF99958.1	ostta12g02680	CEF99958	4	4	234.38	0.189381	5.60788	Complete	P-lim	0.16307	2.19232	Complete	N-lim	0.0359949	5.60788	Complete	P-lim	ml(S15 cytoplasmic small ribosome subunit-from:Ot12gS15)gb(Ribosomal protein S19 conserved site) Ribosomal protein S19 family signature RPS19p_RPS19a_RPS15e_RPS19o rpsS_arch: ribosomal protein S19 40S RIBOSOMAL PROTEIN S15 RIBOSOMAL PROTEI [O. tauri	251013	161735	378262	8578.9	7080.75	345151	13208.2	103654	24191.4
498	ot|OT_ostta13g00050|gb|CAL56332.1	ostta13g00050	CAL56332	4	4	238.18	0.705659	1.25764	Complete	P-lim	0.461343	1.05781	Complete	N-lim	0.470614	1.25764	Complete	P-lim	Region of a membrane-bound protein predicted to be embedded in the membrane. [O. tauri]	62709	58636.2	12621.9	117271	3353.32	6021.43	93362.1	8004.96	5155.89
499	ot|OT_ostta13g01100|gb|CEG00077.1	ostta13g01100	CEG00077	4	4	122.75	0.644866	2.93878	P-lim	N-lim	0.562828	1.11217	Complete	N-lim	0.671423	2.64239	P-lim	Complete	Peptidyl-prolyl cis-trans isomerase, FKBP-type, domain FKBP-type peptidyl-prolyl cis-trans isomerase PEPTIDYL-PROLYL CIS-TRANS ISOMERASE FKBP15-3-RELATED FKBP-type peptidyl-prolyl cis-trans isomerase domain profile. FKBP-like [O. tauri]	4266.47	5296.3	2487.7	5470.81	5002.78	361.519	2200	26699	2942.96
500	ot|OT_ostta13g01120|gb|CEG00079.1	ostta13g01120	CEG00079	4	4	162.98	0.389682	3.9592	P-lim	Complete	0.162837	1.46031	N-lim	Complete	0.29101	3.9592	P-lim	Complete	Nucleosome assembly protein (NAP) Coil AT14585P-RELATED TESTIS-SPECIFIC Y-ENCODED PROTEIN NAP-like [O. tauri]	9766.06	15243.9	6350.46	14246.1	14841.3	16708.6	6456.73	86927.9	30777.6
501	ot|OT_ostta13g01200|gb|CEG00086.1	ostta13g01200	CEG00086	4	4	195.37	0.127491	3.58832	N-lim	Complete	0.0345815	3.58832	N-lim	Complete	0.503637	1.70184	P-lim	Complete	Carbohydrate binding module family 25 Coil Carbohydrate binding domain Carbohydrate binding domain (family 25) Starch synthase catalytic domain Glycosyl transferases group 1 GLYCOSYLTRANSFERASE STARCH SYNTHASE 3, CHLOROPLASTIC/AMYLOPLASTIC [O. tauri	3774.78	3739.02	3206.24	18508.7	14389.7	5568.57	9011.29	1976.97	7255.53
502	ot|OT_ostta13g01600|gb|CEG00119.1	ostta13g01600	CEG00119	4	4	144.13	0.305294	2.45673	Complete	P-lim	0.259279	1.83191	Complete	N-lim	0.0711861	2.45673	Complete	P-lim	ml(eIF1A Occupies A-site and contains terminal sequences required for scanning Preinitiation complex (PIC)-from:Ot13geIF1A)gb(Translation initiation factor 1A (eIF-1A)) eukaryotic translation initiation factor 1A Translation initiation fac [O. tauri	27168.9	17828.1	19546.4	15525.5	17783.1	1924.34	16214.1	3988.97	6068.99
503	ot|OT_ostta13g02930|gb|CEG00227.1	ostta13g02930	CEG00227	4	4	187.19	0.100072	4.70385	P-lim	Complete	0.362341	1.27681	N-lim	Complete	0.107178	4.70385	P-lim	Complete	ml(eIF3h eIF3 Preinitiation complex (PIC)-from:Ot13g03050)gb(Eukaryotic translation initiation factor 3 subunit H) JAB1/Mov34/MPN/PAD-1 ubiquitin protease EUKARYOTIC TRANSLATION INITIATION FACTOR 3 -RELATED EUKARYOTIC TRANSLATION INITIATIO [O. tauri	4602.58	9038.09	15189.5	11498.3	12675.6	12636.6	11299.1	46996.3	77317.4
504	ot|OT_ostta13g03020|gb|CEG00234.1	ostta13g03020	CEG00234	4	4	299.7	0.350613	3.41686	P-lim	Complete	0.106791	2.03918	N-lim	Complete	0.299399	3.41686	P-lim	Complete	Rieske iron-sulphur protein Rieske 2Fe-2S subunit signature Ubiquinol cytochrome reductase transmembrane region Rieske_proteo: ubiquinol-cytochrome c reductase, iron-sulfur subunit Rieske [2Fe-2S] domain CYTOCHROME B-C1 COMPLEX SUBUNIT RIE [O. tauri	40906.7	75173.2	145586	135696	170184	227705	79613.3	121377	693085
505	ot|OT_ostta13g03040|gb|CEG00235.1	ostta13g03040	CEG00235	4	4	162.27	0.572761	2.40049	P-lim	Complete	0.181413	2.05425	N-lim	Complete	0.503244	2.40049	P-lim	Complete	P-loop containing nucleoside triphosphate hydrolase Endopeptidase La (Lon) serine protease (S16) signature Found in ATP-dependent protease La (LON) ATPases associated with a variety of cellular activities Lon_proteas ATP-dependent protease [O. tauri	5052.37	4739.34	9189.03	13394.4	19576.2	6020.5	4343.32	34808.5	6411.35
506	ot|OT_ostta14g00710|gb|CEG01998.1	ostta14g00710	CEG01998	4	4	372.53	0.896594	3.61506	P-lim	Complete	0.611701	1.22006	N-lim	Complete	0.714488	3.61506	P-lim	Complete	Nucleotide-binding, alpha-beta plait RNA recognition motif RNA recognition motif. (a.k.a. RRM, RBD, or RNP domain) POLYMERASE DELTA-INTERACTING PROTEIN 3 RNA AND EXPORT FACTOR BINDING PROTEIN Eukaryotic RNA Recognition Motif (RRM) profile. [O. tauri	16338.6	28402.9	47734.8	23565.7	57272.4	31988.3	4386.42	238082	91839.2
507	ot|OT_ostta14g00720|gb|CEG01999.1	ostta14g00720	CEG01999	4	4	204.13	0.693963	1.21087	Complete	P-lim	0.494186	1.17023	Complete	N-lim	0.364476	1.21087	Complete	P-lim	Band 7 protein Coil Prohibitin signature prohibitin homologues SPFH domain / Band 7 family PROHIBITIN Band 7/SPFH domain Region of a membrane-bound protein predicted to be embedded in the membrane. [O. tauri]	15151.5	13904.2	15015	15314.6	20686.3	1659.02	18559.7	9568.42	8267.97
508	ot|OT_ostta14g00870|gb|CEG02013.1	ostta14g00870	CEG02013	4	4	138.85	0.0326526	6.4532	P-lim	Complete	0.039022	4.03081	N-lim	Complete	0.0272706	6.4532	P-lim	Complete	Proteasome component (PCI) domain motif in proteasome subunits, Int-6, Nip-1 and TRIP-15 PCI domain 26S PROTEASOME NON-ATPASE REGULATORY SUBUNIT 13 ""Winged helix"" DNA-binding domain [O. tauri]	2986.47	2490.67	1273.34	9099.8	13995.3	4114.86	5135.74	15816.7	22609.7
509	ot|OT_ostta14g01580|gb|CEG02079.1	ostta14g01580	CEG02079	4	4	156.38	0.440109	2.04919	N-lim	Complete	0.273014	2.04919	N-lim	Complete	0.811993	1.1432	P-lim	Complete	Peptidase M32, carboxypeptidase Taq metallopeptidase Coil Carboxypeptidase Taq (M32) metallopeptidase signature Metalloproteases (""zincins""), catalytic domain [O. tauri]	15839.1	15014.4	2506	33675.1	24223.3	10461.7	25129.6	6177.7	6829.35
510	ot|OT_ostta14g02150|gb|CEG02127.1	ostta14g02150	CEG02127	4	4	172.09	0.855571	1.05722	Complete	N-lim	0.98437	1.05722	Complete	N-lim	0.700905	1.02012	Complete	P-lim	MIF4-like, type 1/2/3 Coil Domain at the C-termini of GCD6, eIF-2B epsilon, eIF-4 gamma and eIF-5 eIF4-gamma/eIF5/eIF2-epsilon Type III restriction enzyme, res subunit W2 domain profile. ARM repeat P-loop containing nucleoside triphosphate [O. tauri	2446.78	5674.1	2107.68	3458.61	2106.44	4109.88	1413.77	1263.26	7349.83
511	ot|OT_ostta14g02197|gb|CAL57004.1	ostta14g02197	CAL57004	4	4	148.91	0.641808	1.41921	Complete	P-lim	0.459656	1.25604	Complete	N-lim	0.352153	1.41921	Complete	P-lim	6,7-dimethyl-8-ribityllumazine synthase 6,7-DIMETHYL-8-RIBITYLLUMAZINE SYNTHASE (DMRL SYNTHASE) (LUMAZINE SYNTHASE) Lumazine synthase [O. tauri]	29975.2	25394	14519.9	38054.6	11501.3	6086.73	33661.9	7932.72	7650.45
512	ot|OT_ostta14g02770|gb|CEG02178.1	ostta14g02770	CEG02178	5	4	273.9	0.178867	6.17719	P-lim	N-lim	0.121916	2.52475	Complete	N-lim	0.542274	2.44665	P-lim	Complete	ml(S18 cytoplasmic small ribosome subunit-from:Ot14gS18)gb(Ribosomal protein S13) RPS13p_RPS13a_RPS18e_RPS13o Ribosomal protein S13/S18 30S RIBOSOMAL PROTEIN S13/40S RIBOSOMAL PROTEIN S18 Ribosomal protein S13 signature. 30S ribosomal prot [O. tauri	31486.9	73302.6	27918.4	33044.3	11235	8283.45	20115.7	241699	62875.5
513	ot|OT_ostta15g00060|gb|CEG01647.1	ostta15g00060	CEG01647	4	4	184.89	0.375123	2.67398	N-lim	Complete	0.237058	2.67398	N-lim	Complete	0.333205	1.90844	P-lim	Complete	Aspartate carbamoyltransferase Aspartate carbamoyltransferase signature Aspartate/ornithine carbamoyltransferase superfamily signature Aspartate/ornithine carbamoyltransferase, carbamoyl-P binding domain asp_carb_tr: aspartate carbamoyltra [O. tauri	5631.62	8805.11	1597.6	12539.5	25616.1	4719.8	13195.7	3874.59	13530.3
514	ot|OT_ostta15g00090|gb|CAL57428.1	ostta15g00090	CAL57428	4	4	166.73	0.440408	5.30955	P-lim	Complete	0.429233	1.81755	N-lim	Complete	0.275027	5.30955	P-lim	Complete	Thiosulphate sulfurtransferase, conserved site Rhodanese Homology Domain Rhodanese-like domain THIOSULFATE SULFERTANSFERASE 3-MERCAPTOPYRUVATE SULFURTRANSFERASE Rhodanese C-terminal signature. Rhodanese domain profile. Rhodanese/Cell cycle [O. tauri	6196.21	5286.13	3364.37	10486.1	13554.3	2944.21	57774.3	18073.4	2981.71
515	ot|OT_ostta15g00350|gb|CEG01673.1	ostta15g00350	CEG01673	4	4	190.17	0.2772	1.93816	N-lim	Complete	0.0681953	1.93816	N-lim	Complete	0.637636	1.3555	P-lim	Complete	ml(PPZ PP-from:Ot15g00340)gb(Serine/threonine-specific protein phosphatase/bis(5-nucleosyl)-tetraphosphatase) Serine/threonine phosphatase family signature Protein phosphatase 2A homologues, catalytic domain. Calcineurin-like phosphoestera [O. tauri	6019.52	11738.4	10073	13452.7	24480.1	16008	5209.43	17109	15406.5
516	ot|OT_ostta15g00620|gb|CAL57480.1	ostta15g00620	CAL57480	4	4	153.49	0.777699	2.69034	P-lim	N-lim	0.148182	1.8372	Complete	N-lim	0.929254	1.46437	P-lim	Complete	Proline-tRNA ligase, class IIa Prolyl-tRNA synthetase signature Prolyl-tRNA synthetase, C-terminal tRNA synthetase class II core domain (G, H, P, S and T) Anticodon binding domain proS_fam_I: proline--tRNA ligase SUBFAMILY NOT NAMED TRNA S [O. tauri	5315.36	10340.6	14326.8	5283.28	6077.24	4959.34	1361.06	24747.6	17797.2
517	ot|OT_ostta15g01290|gb|CAL57549.1	ostta15g01290	CAL57549	4	4	154.46	0.536471	1.76334	N-lim	Complete	0.523959	1.76334	N-lim	Complete	0.197189	1.7036	P-lim	Complete	Protein of unknown function DUF3228 Protein of unknown function (DUF3228) [O. tauri]	4712.39	7262.99	2602.99	4183.88	17525.6	3997.07	9475.69	5102.97	10257.1
518	ot|OT_ostta15g01510|gb|CAL57576.1	ostta15g01510	CAL57576	4	4	203.53	0.103161	3.03484	N-lim	Complete	0.00870704	3.03484	N-lim	Complete	0.183802	2.69079	P-lim	Complete	Coil [O. tauri]	15234.3	15608.2	12192.5	37363.4	62313	30928	18832.2	19400.9	77565.3
519	ot|OT_ostta15g01830|gb|CEG01790.1	ostta15g01830	CEG01790	4	4	194.12	0.900239	1.24555	N-lim	Complete	0.648009	1.24555	N-lim	Complete	0.920103	1.16939	P-lim	Complete	ml(eIF3b eIF3 Preinitiation complex (PIC)-from:Ot15g01870)gb(Eukaryotic translation initiation factor 3 subunit B) Coil RNA recognition motif Transl_init_eIF3b Eukaryotic translation initiation factor eIF2A RNA recognition motif. (a.k.a. R [O. tauri	30321.1	31462.2	37633.3	38577.5	62146.2	23105	22708.7	18179.6	75368.6
520	ot|OT_ostta15g01850|gb|CEG01792.1	ostta15g01850	CEG01792	4	4	288.78	0.280075	2.63188	P-lim	Complete	0.49387	1.31672	N-lim	Complete	0.181697	2.63188	P-lim	Complete	NAD(P)-binding domain NADH(P)-binding SUBFAMILY NOT NAMED NITROGEN METABOLIC REGULATION PROTEIN NMR-RELATED NAD(P)-binding Rossmann-fold domains [O. tauri]	50081.5	72467.3	107242	113120	56140.1	133311	113243	96518.7	395022
521	ot|OT_ostta15g02200|gb|CEG01824.1	ostta15g02200	CEG01824	4	4	226.04	0.560581	2.15401	Complete	N-lim	0.371814	2.15401	Complete	N-lim	0.830757	1.06095	Complete	P-lim	Ribosomal protein L6, conserved site Ribosomal protein L6 signature RPL6p_RPL6a_RPL9e_RPL9o L6_bact: ribosomal protein L6 54S RIBOSOMAL PROTEIN L6, MITOCHONDRIAL 60S/50S RIBOSOMAL PROTEIN L6/L9 Ribosomal protein L6 signature 1. 50S ribosom [O. tauri	34077.3	20116.1	4980.84	8262.15	18301.2	908.286	8981.82	41699.1	5093.69
522	ot|OT_ostta15g02290|gb|CEG01833.1	ostta15g02290	CEG01833	4	4	194.69	0.122434	2.46674	P-lim	N-lim	0.0274636	1.98734	Complete	N-lim	0.856471	1.24123	P-lim	Complete	ml(LP2 cytoplasmic large ribosome subunit-from:Ot15gLP2)gb(Ribosomal protein L10/L12) 60s Acidic ribosomal protein 60S ACIDIC RIBOSOMAL PROTEIN FAMILY MEMBER 50S ribosomal protein L12 [rpl12]. [O. tauri]	214118	207633	285831	112618	158944	84483.5	163055	183634	531582
523	ot|OT_ostta15g02750|gb|CEG01868.1	ostta15g02750	CEG01868	4	4	281.21	0.0844141	3.30616	N-lim	Complete	0.0533211	3.30616	N-lim	Complete	0.2958	1.53852	P-lim	Complete	High mobility group box domain Coil high mobility group HMG (high mobility group) box SWI/SNF-RELATED CHROMATIN BINDING PROTEIN HMG boxes A and B DNA-binding domains profile. HMG-box [O. tauri]	251619	382724	360580	866447	526973	1.89595e+06	383771	334650	812292
524	ot|OT_ostta16g00480|gb|CEG00276.1	ostta16g00480	CEG00276	4	4	251.41	0.579969	2.4151	P-lim	Complete	0.212541	1.43934	N-lim	Complete	0.412727	2.4151	P-lim	Complete	Pyruvate kinase, barrel Pyruvate kinase family signature Pyruvate kinase, barrel domain Pyruvate kinase, alpha/beta domain pyruv_kin: pyruvate kinase PYRUVATE KINASE Pyruvate kinase active site signature. PK beta-barrel domain-like PK C-te [O. tauri	87031.2	81319	144226	105488	189803	154615	60624.8	192262	502015
525	ot|OT_ostta16g01670|gb|CAL58174.1	ostta16g01670	CAL58174	4	4	155.15	0.227833	2.27242	P-lim	Complete	0.541747	1.30219	N-lim	Complete	0.142312	2.27242	P-lim	Complete	ml(L21 cytoplasmic large ribosome subunit-from:Ot16g01750)gb(Ribosomal protein L21e, conserved site) 60S RIBOSOMAL PROTEIN L21 Ribosomal protein L21e signature. Translation proteins SH3-like domain [O. tauri]	33468.5	37688	13015.2	28034.2	57503.5	24070.1	32530.8	92617.3	66125.7
526	ot|OT_ostta16g02120|gb|CEG00422.1	ostta16g02120	CEG00422	4	4	145.51	0.62813	2.77166	N-lim	Complete	0.47136	2.77166	N-lim	Complete	0.307562	1.55575	P-lim	Complete	EGF-like, conserved site Zinc-binding domain present in Lin-11, Isl-1, Mec-3. Epidermal growth factor-like domain. GCC2 and GCC3 EGF-like domain signature 1. EGF-like domain profile. Growth factor receptor domain Region of a membrane-bound [O. tauri	5299.17	5258.39	1352.47	12568.5	19018.2	1423.81	7052.9	4059.39	7416.76
527	ot|OT_ostta17g00310|gb|CEG00505.1	ostta17g00310	CEG00505	4	4	195.79	0.32502	4.27135	Complete	N-lim	0.137403	4.27135	Complete	N-lim	0.304154	2.45761	Complete	P-lim	2Fe-2S ferredoxin, iron-sulphur binding site fdx_plant: ferredoxin [2Fe-2S] 2Fe-2S iron-sulfur cluster binding domain NADH-CYTOCHROME B5 REDUCTASE 2Fe-2S ferredoxin-type iron-sulfur binding region signature. 2Fe-2S ferredoxin-type iron-sul [O. tauri	246337	268960	54280.6	82782.2	42831.8	7734.23	133319	7577.47	90864.8
528	ot|OT_ostta17g00360|gb|CEG00509.1;ot|OT_ostta07g01530|gb|CEF98649.1	ostta17g00360	CEG00509	4	4	162.36	0.0576493	3.43939	Complete	P-lim	0.48947	1.46897	Complete	N-lim	0.047715	3.43939	Complete	P-lim	Ribosomal protein L27 Ribosomal protein L27 signature L27: ribosomal protein L27 Ribosomal L27 protein RIBOSOMAL PROTEIN L27 Ribosomal L27 protein-like [O. tauri]	14195.6	18259.8	5671.73	10968.2	9900.47	5086.43	5411.97	2902.16	2771.32
529	ot|OT_ostta17g01100|gb|CEG00557.1	ostta17g01100	CEG00557	4	4	266.85	0.0322954	18.3548	P-lim	Complete	6.74856e-05	5.44597	N-lim	Complete	0.0458165	18.3548	P-lim	Complete	Alcohol dehydrogenase superfamily, zinc-type Enoylreductase Zinc-binding dehydrogenase Alcohol dehydrogenase GroES-like domain ALCOHOL DEHYDROGENASE RELATED CINNAMYL ALCOHOL DEHYDROGENASE 2-RELATED Zinc-containing alcohol dehydrogenases si [O. tauri	30467.1	28432.7	25130.4	143117	177728	136782	60347.9	511858	970153
530	ot|OT_ostta17g01870|gb|CEG00618.1	ostta17g01870	CEG00618	4	4	221.78	0.739886	2.52071	P-lim	N-lim	0.681479	1.16303	Complete	N-lim	0.713621	2.16737	P-lim	Complete	ml(L30 cytoplasmic large ribosome subunit-from:Ot17gL30)gb(Ribosomal protein L30e) Ribosomal protein L7Ae/L30e/S12e/Gadd45 family 60S RIBOSOMAL PROTEIN L30 Ribosomal protein L30e signature 2. Ribosomal protein L30e signature 1. L30e-like [O. tauri]	21626.8	172253	67534.5	21757.3	185670	17343	25076.5	73687.8	467817
531	ot|OT_ostta17g02110|gb|CAL57961.1	ostta17g02110	CAL57961	4	4	182.78	0.0795345	6.82368	Complete	N-lim	0.0538287	6.82368	Complete	N-lim	0.194143	2.245	Complete	P-lim	Transcriptional coactivator/pterin dehydratase Pterin 4 alpha carbinolamine dehydratase PTERIN-4-ALPHA-CARBINOLAMINE DEHYDRATASE SUBFAMILY NOT NAMED PCD-like [O. tauri]	34050.3	18740.2	10341.8	6016.09	2768.74	467.105	19121.9	5683.06	3316.28
532	ot|OT_ostta20g00170|gb|CEG00823.1	ostta20g00170	CEG00823	4	4	208.54	0.0125009	6.90444	P-lim	Complete	0.00588372	5.35973	N-lim	Complete	0.025726	6.90444	P-lim	Complete	Phytanoyl-CoA dioxygenase Phytanoyl-CoA dioxygenase (PhyH) Clavaminate synthase-like [O. tauri]	19523.1	8890.71	9486.84	57214.7	95519.1	50403.5	29700.5	95016.9	136965
533	ot|OT_ostta20g00200|gb|CEG00826.1	ostta20g00200	CEG00826	4	4	275.55	0.00102107	18.6258	N-lim	P-lim	0.00082289	8.83652	N-lim	Complete	0.140513	2.10782	Complete	P-lim	Ammonium transporter, conserved site amt: ammonium transporter Ammonium Transporter Family PROTEIN AMT-4 AMMONIUM TRANSPORTER Ammonium transporters signature. Region of a membrane-bound protein predicted to be embedded in the membrane. [O. tauri]	106950	118155	201227	1.36547e+06	1.47359e+06	928232	33830.1	137666	30766.4
534	ot|OT_ostta20g00370|gb|CEG00839.1	ostta20g00370	CEG00839	4	4	281.02	0.484402	1.3863	N-lim	P-lim	0.921716	1.00347	N-lim	Complete	0.412824	1.38151	Complete	P-lim	Leo1-like protein Coil RNA POLYMERASE-ASSOCIATED PROTEIN LEO1 LEO1 PROTEIN [O. tauri]	17656.4	22555.7	9483.06	19247.5	19507.1	11112.9	24657.3	8523.83	2790.43
535	ot|PsaB|gb|CAL36375.1	PsaB	CAL36375	4	4	223.28	0.280549	1.7351	P-lim	Complete	0.201917	1.4054	N-lim	Complete	0.214729	1.7351	P-lim	Complete	PsaB Plant photosystem I psaA and psaB protein signature PSI_A Photosystem I psaA/psaB protein psaB: photosystem I core protein PsaB PHOTOSYSTEM I P700 CHLOROPHYLL A APOPROTEIN A2 OUTER MEMBRANE PROTEIN, OMPA-RELATED Photosystem I psaA and [O. tauri	520810	1.08923e+06	884123	980041	1.10724e+06	1.41802e+06	900183	1.1645e+06	2.26294e+06
536	ot|PsaC|gb|CAL36336.1	PsaC	CAL36336	4	4	361.9	0.0792774	4.81576	P-lim	Complete	0.0243344	1.8998	N-lim	Complete	0.0756607	4.81576	P-lim	Complete	PsaC 4Fe-4S dicluster domain PS_I_psaC: photosystem I iron-sulfur protein PsaC SUBFAMILY NOT NAMED 4Fe-4S ferredoxin-type iron-sulfur binding region signature. Photosystem I iron-sulfur center [psaC]. 4Fe-4S ferredoxin-type iron-sulfur bin [O. tauri	404774	555043	535533	707983	1.1803e+06	952576	661037	2.28705e+06	4.25316e+06
537	ot|Rpl2|gb|CAL36358.1	Rpl2	CAL36358	4	4	183.58	0.353959	4.22488	Complete	P-lim	0.322489	2.19196	Complete	N-lim	0.0838473	4.22488	Complete	P-lim	Rpl2 RPL2p_RPL2a_RPL8e_RPL2o rplB_bact: ribosomal protein L2 Ribosomal Proteins L2, C-terminal domain Ribosomal Proteins L2, RNA binding domain 54S RIBOSOMAL PROTEIN RML2, MITOCHONDRIAL RIBOSOMAL PROTEIN L2 Ribosomal protein L2 signature. [O. tauri]	33201.6	48117.8	11170.8	22185	19217.8	792.425	12996.9	2497.93	6397.01
538	ot|Rps2|gb|CAL36354.1	Rps2	CAL36354	4	4	194.1	0.880659	1.19566	N-lim	Complete	0.736986	1.19566	N-lim	Complete	0.927738	1.15212	P-lim	Complete	ml(S2 chloroplastic small ribosome subunit-from:OtCpg00290)gb(Rps2) Ribosomal protein S2 signature rpsB_bact: ribosomal protein S2 30S RIBOSOMAL PROTEIN S2 (PROKARYOTIC AND ORGANELLAR) Ribosomal protein S2 signature 1. Ribosomal protein S2 [O. tauri	60239.5	53751.8	12961.6	37243.9	111810	2739.51	30735	98478.3	17051.2
539	ot|Rps8|gb|CAL36364.1	Rps8	CAL36364	4	4	239.58	0.889542	2.33528	N-lim	P-lim	0.719987	1.50203	N-lim	Complete	0.938076	1.55475	Complete	P-lim	ml(S8 chloroplastic small ribosome subunit-from:OtCpg00390)gb(Rps8) Ribosomal protein S8 RIBOSOMAL PROTEIN S15A 30S RIBOSOMAL PROTEIN S8 Ribosomal protein S8 signature. 30S ribosomal protein S8 [rpsH]. [O. tauri]	38403.5	43483	1873.24	45278.8	76200.7	4330.52	29424	9007.54	15442.1
540	ot|OT_ostta01g01170|gb|CEF96547.1	ostta01g01170	CEF96547	3	3	149.84	0.868819	3.08638	N-lim	P-lim	0.98245	1.49156	N-lim	Complete	0.546874	2.06923	Complete	P-lim	SAP domain Coil Putative DNA-binding (bihelical) motif predicted to be involved in chromosomal organisation SAP motif profile. [O. tauri]	3614.55	6186.66	664.933	7605.9	7727.89	277.05	2879.21	1133.69	1045.08
541	ot|OT_ostta01g01720|gb|CEF96589.1	ostta01g01720	CEF96589	3	3	89.91	0.904468	1.40475	N-lim	Complete	0.744204	1.40475	N-lim	Complete	0.863826	1.20217	P-lim	Complete	RNA polymerase, beta subunit, conserved site RNA polymerase Rpb2, domain 7 RNA polymerase Rpb2, domain 2 RNA polymerase Rpb2, domain 5 RNA polymerase beta subunit RNA polymerase Rpb2, domain 4 RNA polymerase Rpb2, domain 3 RNA polymerase R [O. tauri	13427.4	13675.3	14310.9	19495.5	31861	6819.32	11225.3	5229.4	33331.6
542	ot|OT_ostta01g02400|gb|CEF96635.1	ostta01g02400	CEF96635	3	3	103.74	0.343672	2.41193	P-lim	N-lim	0.295162	2.34526	Complete	N-lim	0.871563	1.02843	P-lim	Complete	ml(S15A cytoplasmic small ribosome subunit-from:Ot01g02370)gb(Ribosomal protein S8) 30S RIBOSOMAL PROTEIN S8 Ribosomal protein S8 signature. 30S ribosomal protein S8 [rpsH]. [O. tauri]	24747.6	48322.8	8881.16	16425	4061.48	14457	15518.1	49978.5	18784.5
543	ot|OT_ostta01g02780|gb|CAL50190.1	ostta01g02780	CAL50190	3	3	90.78	0.773832	5.04038	P-lim	Complete	0.768352	4.2341	N-lim	Complete	0.517012	5.04038	P-lim	Complete	Armadillo-type fold Sterile alpha motif. TIR domain SAM domain (Sterile alpha motif) SUBFAMILY NOT NAMED TUMOR NECROSIS FACTOR RECEPTOR SUPERFAMILY MEMBER Armadillo/plakoglobin ARM repeat profile. SAM domain profile. Toll/Interleukin recep [O. tauri	2492.94	2840.93	204.179	6668.51	16780.2	0	8126.18	19528.3	259.406
544	ot|OT_ostta01g03250|gb|CAL50232.1	ostta01g03250	CAL50232	3	3	117.38	0.151962	3.92303	N-lim	Complete	0.0989658	3.92303	N-lim	Complete	0.133794	3.04116	P-lim	Complete	EF-Hand 1, calcium-binding site EF-hand, calcium binding motif EF hand EF-hand domain pair CALCIUM UPTAKE PROTEIN 1, MITOCHONDRIAL EF HAND DOMAIN FAMILY A1,A2-RELATED EF-hand calcium-binding domain. EF-hand calcium-binding domain profile. [O. tauri]	4890.64	5021.1	1610.3	9971.49	29086.3	6143.53	9620.63	4782.21	20637.6
545	ot|OT_ostta01g03600|gb|CEF96713.1	ostta01g03600	CEF96713	3	3	90.58	0.864513	1.65087	P-lim	Complete	0.673123	1.1175	N-lim	Complete	0.663919	1.65087	P-lim	Complete	Glutamine amidotransferase PyrG: CTP synthase Glutamine amidotransferase class-I CTP synthase N-terminus CTP SYNTHASE Glutamine amidotransferase type 1 domain profile. CTP synthase [pyrG]. Class I glutamine amidotransferase-like P-loop con [O. tauri	4112.78	6755.87	2950.91	6214.53	3455.38	5773.46	2927.25	3942.17	15944.9
546	ot|OT_ostta01g04340|gb|CEF96773.1	ostta01g04340	CEF96773	3	3	107.34	0.330483	1.80732	Complete	P-lim	0.640598	1.13051	Complete	N-lim	0.276189	1.80732	Complete	P-lim	Glutamyl-tRNA synthetase, class Ib, archaeal/eukaryotic cytosolic Glutamyl-tRNA synthetase signature tRNA synthetases class I (E and Q), catalytic domain Glutathione S-transferase, C-terminal domain gltX_arch: glutamate--tRNA ligase tRNA s [O. tauri	6950.8	9009.56	12395.7	10129.6	9632.37	5320.65	4756.15	604.068	10329.3
547	ot|OT_ostta01g05005|gb|CEF96822.1	ostta01g05005	CEF96822	3	3	158.33	0.912381	1.53767	N-lim	Complete	0.767704	1.53767	N-lim	Complete	0.994863	1.05823	P-lim	Complete	Proteasome A-type subunit Coil Proteasome subunit A N-terminal signature Add an annotation PROTEASOME SUBUNIT ALPHA TYPE PROTEASOME SUBUNIT ALPHA/BETA Proteasome alpha-type subunits signature. Proteasome alpha-type subunit profile. N-term [O. tauri]	11789.2	8663.74	4958.46	17657.8	21029.4	387.069	15208.3	6895.09	4787.64
548	ot|OT_ostta01g05290|gb|CEF96844.1	ostta01g05290	CEF96844	3	3	205.91	0.966939	1.78574	N-lim	Complete	0.910629	1.78574	N-lim	Complete	0.739739	1.29998	P-lim	Complete	Glycoside hydrolase-type carbohydrate-binding, subgroup PHexose_mutarotase Aldose 1-epimerase ALDOSE 1-EPIMERASE FAMILY PROTEIN APOSPORY-ASSOCIATED PROTEIN C-RELATED Galactose mutarotase-like [O. tauri]	135257	162585	24742.4	200449	364049	11554.7	271820	45754.8	101780
549	ot|OT_ostta02g01330|gb|CEG00974.1	ostta02g01330	CEG00974	3	3	237.45	0.810359	1.46072	P-lim	Complete	0.90176	1.25643	N-lim	Complete	0.438226	1.46072	P-lim	Complete	Translation elongation/initiation factor/Ribosomal, beta-barrel Gar1/Naf1 RNA binding region NUCLEOLAR PROTEIN FAMILY A MEMBER 1 (SNORNP PROTEIN GAR1) Translation proteins [O. tauri]	56618.9	50665.8	65232.6	67032.5	122590	27132.8	59570.2	141115	51314.6
550	ot|OT_ostta02g01690|gb|CEG00992.1	ostta02g01690	CEG00992	3	3	117.94	0.306731	1.5296	Complete	N-lim	0.146504	1.5296	Complete	N-lim	0.750944	1.08059	Complete	P-lim	Pyridoxal phosphate-dependent transferase, major region, subdomain 2 Aminotransferase class I and II hisC: histidinol-phosphate transaminase HISTIDINOL-PHOSPHATE AMINOTRANSFERASE SUBGROUP I AMINOTRANSFERASE RELATED Histidinol-phosphate ami [O. tauri	27383	15256.1	22653.4	10724.3	18568	13393.6	12941.3	27200.9	20281.1
551	ot|OT_ostta02g01980|gb|CEG01008.1	ostta02g01980	CEG01008	3	3	123.09	0.00720896	5.21781	N-lim	Complete	0.0187048	5.21781	N-lim	Complete	0.0154646	3.95589	P-lim	Complete	Prephenate dehydrogenase Coil NADP oxidoreductase coenzyme F420-dependent 6-PHOSPHOGLUCONATE DEHYDROGENASE AROGENATE DEHYDROGENASE 2, CHLOROPLASTIC Prephenate/arogenate dehydrogenase domain profile. NAD(P)-binding Rossmann-fold domains [O. tauri]	2813.54	4338.66	1287.73	9250.01	22643	12144.8	11846.6	9265.6	12275.2
552	ot|OT_ostta02g02720|gb|CAL52383.1	ostta02g02720	CAL52383	3	3	257.48	0.0843067	7.6337	P-lim	Complete	0.0177133	4.04776	N-lim	Complete	0.0907319	7.6337	P-lim	Complete	Oxidoreductase FAD/NAD(P)-binding Oxidoreductase NAD-binding domain F9L1.8 PROTEIN NADH-CYTOCHROME B5 REDUCTASE Ferredoxin reductase-like, C-terminal NADP-linked domain [O. tauri]	6170.99	8699.81	15822.1	40718.6	58136.8	25381.9	12640.3	89196.8	132463
553	ot|OT_ostta02g02800|gb|CEG01064.1	ostta02g02800	CEG01064	3	3	145.22	0.409541	1.8145	Complete	N-lim	0.306997	1.8145	Complete	N-lim	0.847464	1.15212	Complete	P-lim	ml(S26 cytoplasmic small ribosome subunit-from:Ot02g05170)gb(Ribosomal protein S26e) 40S RIBOSOMAL PROTEIN S26 [O. tauri]	47017.3	117671	41115.3	38729.1	61647.7	13044.9	46745.1	42347.1	89538.6
554	ot|OT_ostta02g03330|gb|CAL52447.1	ostta02g03330	CAL52447	3	3	197.39	0.284821	13.4444	P-lim	Complete	0.647056	2.10958	N-lim	Complete	0.144873	13.4444	P-lim	Complete	Chlorophyll A-B binding protein, plant LHCA2 PROTEIN-RELATED CHLOROPHYLL A/B BINDING PROTEIN Chlorophyll a-b binding protein [O. tauri]	4579.64	22132.7	2060.48	38732.4	20394.8	1571.34	23124.9	347187	16520.2
555	ot|OT_ostta02g03360|gb|CEG01111.1	ostta02g03360	CEG01111	3	3	109.06	0.684275	1.77588	N-lim	P-lim	0.536059	1.60649	N-lim	Complete	0.756815	1.10544	Complete	P-lim	Glycoside hydrolase, catalytic domain malQ: 4-alpha-glucanotransferase FAMILY NOT NAMED 4-ALPHA-GLUCANOTRANSFERASE DPE1, CHLOROPLASTIC/AMYLOPLASTIC (Trans)glycosidases [O. tauri]	1092.85	2268.37	218.592	3082.72	2175.91	492.317	1467.83	59.4942	1711.05
556	ot|OT_ostta02g03490|gb|CEG01121.1	ostta02g03490	CEG01121	3	3	182.2	0.477468	1.71457	P-lim	Complete	0.505711	1.49112	N-lim	Complete	0.17392	1.71457	P-lim	Complete	Armadillo-type fold Importin-beta N-terminal domain CRM1 C terminal Exportin 1-like protein EXPORTIN 1/5 EXPORTIN-1 Importin-beta N-terminal domain profile. ARM repeat [O. tauri]	7655.76	13456	13554.2	20025.2	24461.8	7204.02	11619.7	21070	26747.7
557	ot|OT_ostta02g03680|gb|CEG01137.1	ostta02g03680	CEG01137	3	3	136.69	0.000317021	34.3593	Complete	N-lim	0.000897734	34.3593	Complete	N-lim	0.00092874	16.8163	Complete	P-lim	Coil [O. tauri]	63678.3	48351.4	59381.4	1574.44	2739.78	674.552	3663.53	4865.24	1664.37
558	ot|OT_ostta02g03810|gb|CEG01147.1	ostta02g03810	CEG01147	3	3	149.46	0.048786	7.25181	P-lim	Complete	0.00572809	4.56682	N-lim	Complete	0.0672276	7.25181	P-lim	Complete	Nucleic acid-binding, OB-fold Putative tRNA binding domain AMINOACYL TRNA SYNTHASE COMPLEX-INTERACTING MULTIFUNCTIONAL PROTEIN 1 FAMILY NOT NAMED tRNA-binding domain profile. Nucleic acid-binding proteins [O. tauri]	6135.56	12225.5	7856.06	26090	43663.3	49975.8	12856.7	67455.4	109810
559	ot|OT_ostta02g04115|gb|CEG01176.1	ostta02g04115	CEG01176	3	3	272.98	0.110885	7.4018	P-lim	Complete	0.00129188	3.23778	N-lim	Complete	0.112582	7.4018	P-lim	Complete	hypothetical protein Coil [O. tauri]	24509.7	27590.2	33250	73067.4	107902	95374.6	29359.5	260096	342287
560	ot|OT_ostta02g04290|gb|CEG01190.1	ostta02g04290	CEG01190	3	3	169.88	0.50231	1.5464	Complete	N-lim	0.23467	1.5464	Complete	N-lim	0.40544	1.26943	Complete	P-lim	Rpn11/EIF3F C-terminal domain JAB1/Mov34/MPN/PAD-1 ubiquitin protease Maintenance of mitochondrial structure and function EUKARYOTIC TRANSLATION INITIATION FACTOR 3 SUBUNIT F EUKARYOTIC TRANSLATION INITIATION FACTOR 3 SUBUNIT F-RELATED [O. tauri]	11791.1	12446.2	11340.9	14391.7	5677.55	2937.87	15681.2	8981.41	3364.33
561	ot|OT_ostta02g04860|gb|CEG01243.1	ostta02g04860	CEG01243	3	3	118.25	0.595183	1.58205	Complete	N-lim	0.326567	1.58205	Complete	N-lim	0.393008	1.49696	Complete	P-lim	Cobalamin (vitamin B12) biosynthesis CobW-like, C-terminal Coil Cobalamin synthesis protein cobW C-terminal domain CobW/HypB/UreG, nucleotide-binding domain COBW-RELATED SUBFAMILY NOT NAMED P-loop containing nucleoside triphosphate hydrola [O. tauri	20892	28720.8	12176.3	20572.2	13817	4667.12	15101.2	2324.16	23850.9
562	ot|OT_ostta02g04950|gb|CEG01253.1	ostta02g04950	CEG01253	3	3	107.46	0.3428	2.61943	N-lim	P-lim	0.769867	1.52112	N-lim	Complete	0.223625	1.72204	Complete	P-lim	Transcription factor IIS, N-terminal TFIIS helical bundle-like domain IWS1-LIKE PROTEIN MIDASIN-RELATED TFIIS N-terminal domain profile. [O. tauri]	6585.48	7457.69	8191.2	11484.9	19284.1	3052.03	6939.72	1207.05	4764.86
563	ot|OT_ostta02g05330|gb|CEG01289.1	ostta02g05330	CEG01289	3	3	139.68	0.268498	4.12244	P-lim	Complete	0.917053	1.33179	N-lim	Complete	0.146035	4.12244	P-lim	Complete	Methyltransferase FkbM fkbM_fam: methyltransferase, FkbM family Methyltransferase FkbM domain S-adenosyl-L-methionine-dependent methyltransferases [O. tauri]	6684.24	6576.84	2042.88	15622.5	3522.59	1236.56	5602.31	40650.9	16836.5
564	ot|OT_ostta03g00060|gb|CEF96944.1	ostta03g00060	CEF96944	3	3	154.02	0.309314	2.29605	N-lim	P-lim	0.667645	1.45035	N-lim	Complete	0.204813	1.5831	Complete	P-lim	RNA (C5-cytosine) methyltransferase Coil RNA (C5-cytosine) methyltransferase signature RNA (C5-cytosine) methyltransferase NOP2 subfamily signature nop2p: NOL1/NOP2/sun family putative RNA methylase NOP2(YEAST)-RELATED NOL1/NOP2/FMU(SUN) D [O. tauri	11269.6	12821.3	10037.2	21185.8	5690.9	22620.8	10483.7	3050.6	8023.39
565	ot|OT_ostta03g00140|gb|CAL52664.1	ostta03g00140	CAL52664	3	3	200.78	0.16698	2.19842	Complete	N-lim	0.107809	2.19842	Complete	N-lim	0.286464	1.35739	Complete	P-lim	Oxysterol-binding protein Coil OXYSTEROL-BINDING PROTEIN-RELATED Oxysterol-binding protein family signature. Oxysterol-binding protein-like [O. tauri]	25134.8	35333.6	23471.9	9997.71	4873.99	23310.4	32750.9	14312	14776.7
566	ot|OT_ostta03g00290|gb|CEF96960.1	ostta03g00290	CEF96960	3	3	178.38	0.740244	2.81751	P-lim	Complete	0.950684	1.39629	N-lim	Complete	0.521771	2.81751	P-lim	Complete	Arfaptin homology (AH) domain/BAR domain Coil PhoX homologous domain, present in p47phox and p40phox. PX domain Vps5 C terminal like SORTING NEXIN PHOX DOMAIN-CONTAINING PROTEIN PX domain profile. BAR/IMD domain-like [O. tauri]	4579.74	6646.96	3533.64	15027.1	4030.82	1551.79	8647.11	30802.8	2137.39
567	ot|OT_ostta03g02140|gb|CEF97089.1	ostta03g02140	CEF97089	3	3	128.1	0.435797	3.65495	N-lim	Complete	0.264903	3.65495	N-lim	Complete	0.748908	1.37205	P-lim	Complete	Ubiquitin supergroup SANT SWI3, ADA2, N-CoR and TFIIIB'' DNA-binding domains Ubiquitin family Myb-like DNA-binding domain TELOMERIC REPEAT BINDING PROTEIN Myb-type HTH DNA-binding domain profile. Ubiquitin domain profile. Ubiquitin-like H [O. tauri]	5057.95	6492.34	1425.76	14887.5	29735.2	2804.05	7223.82	9061.46	1518.5
568	ot|OT_ostta03g02860|gb|CAL52939.1	ostta03g02860	CAL52939	3	3	102.08	0.851445	1.66604	Complete	P-lim	0.649711	1.06855	Complete	N-lim	0.574781	1.66604	Complete	P-lim	Aminoacyl-tRNA synthetase, class Ia Coil Valyl-tRNA synthetase signature tRNA synthetases class I (I, L, M and V) Anticodon-binding domain of tRNA valS: valine--tRNA ligase VALYL-TRNA SYNTHETASE, ISOFORM A ISOLEUCYL, LEUCYL, TYROSYL, VALYL [O. tauri	4671.95	5088.54	811.592	3984.37	5805.29	104.203	3483.92	505.706	2356.01
569	ot|OT_ostta03g03130|gb|CEF97163.1	ostta03g03130	CEF97163	3	3	190.81	0.235423	2.8259	P-lim	Complete	0.0770947	2.16762	N-lim	Complete	0.198604	2.8259	P-lim	Complete	T-complex protein 1, alpha subunit Tailless complex polypeptide 1 (chaperone) signature chap_CCT_alpha: T-complex protein 1, alpha subunit TCP-1/cpn60 chaperonin family CHAPERONIN Chaperonins TCP-1 signature 2. Chaperonins TCP-1 signature [O. tauri]	9573.67	8166.72	17974.5	16748.9	36717.4	23949.9	10409.5	30416.1	60101.2
570	ot|OT_ostta03g03220|gb|CAL52976.1	ostta03g03220	CAL52976	3	3	105.66	0.796988	1.77412	N-lim	P-lim	0.629735	1.01563	N-lim	Complete	0.424084	1.74682	Complete	P-lim	[O. tauri]	4121.93	7626.16	1557.32	6091.97	7301.63	119.77	4447.16	302.8	2866.97
571	ot|OT_ostta03g03360|gb|CEF97182.1	ostta03g03360	CEF97182	3	3	120.83	0.909073	1.1636	N-lim	Complete	0.683819	1.1636	N-lim	Complete	0.698242	1.13055	P-lim	Complete	26S proteasome subunit P45 Coil ATPases associated with a variety of cellular activities 26Sp45: 26S proteasome subunit P45 family ATPase family associated with various cellular activities (AAA) 26S PROTEASE REGULATORY SUBUNIT 26S PROTEASE [O. tauri	6540.45	7135.27	2701.65	15106.3	3131.72	818.587	13444.2	664.511	4406.74
572	ot|OT_ostta03g03500|gb|CEF97195.1	ostta03g03500	CEF97195	3	3	124.83	0.178248	4.07574	P-lim	Complete	0.0982896	1.97606	N-lim	Complete	0.130168	4.07574	P-lim	Complete	Peptidyl-prolyl cis-trans isomerase, FKBP-type, domain FKBP-type peptidyl-prolyl cis-trans isomerase PEPTIDYL-PROLYL CIS-TRANS ISOMERASE PEPTIDYL-PROLYL CIS-TRANS ISOMERASE FKBP17-1, CHLOROPLASTIC FKBP-type peptidyl-prolyl cis-trans isomer [O. tauri	6547.96	8177.05	4556.09	15481.9	15363.5	7255.25	6174.02	34790.8	37619.9
573	ot|OT_ostta03g03700|gb|CEF97209.1	ostta03g03700	CEF97209	3	3	158.97	0.613269	1.31945	N-lim	P-lim	0.64523	1.04046	N-lim	Complete	0.425337	1.26815	Complete	P-lim	Six-bladed beta-propeller, TolB-like LVIVD repeat 3-carboxy-cis,cis-mucoante lactonizing enzyme [O. tauri]	1354.39	2143.63	558.32	2197.87	1965.38	57.2048	2012.51	0	1186.12
574	ot|OT_ostta03g04240|gb|CEF97245.1	ostta03g04240	CEF97245	3	3	217.17	0.0494328	2.62999	N-lim	Complete	0.00609133	2.62999	N-lim	Complete	0.522461	1.40014	P-lim	Complete	Coil Region of a membrane-bound protein predicted to be embedded in the membrane. [O. tauri]	8917.13	7873.59	10391.5	27199.1	27404.1	16885.8	11802.6	6343.1	19913.4
575	ot|OT_ostta03g04350|gb|CEF97258.1	ostta03g04350	CEF97258	3	3	148.6	0.692189	2.39461	P-lim	Complete	0.775866	1.97836	N-lim	Complete	0.294481	2.39461	P-lim	Complete	Peptide methionine sulphoxide reductase MsrA Peptide methionine sulfoxide reductase [O. tauri]	7499.22	9908.14	2058.69	16376.7	20976.3	1157.95	5946.59	30693.7	9973.28
576	ot|OT_ostta03g04510|gb|CEF97266.1	ostta03g04510	CEF97266	3	3	156.32	0.864632	1.57584	P-lim	N-lim	0.451887	1.25688	Complete	N-lim	0.845995	1.25377	P-lim	Complete	ml(L11 cytoplasmic large ribosome subunit-from:Ot03gL11)gb(Ribosomal protein L5, conserved site) RPL5p_RPL5a_RPL11e_RPL5o ribosomal L5P family C-terminus 60S RIBOSOMAL PROTEIN L11-RELATED Ribosomal protein L5 signature. RL5-like [O. tauri]	19808.1	28634.9	32584.7	9817.37	23453.4	31196.8	10148.7	16540.5	74901.1
577	ot|OT_ostta03g04920|gb|CEF97300.1	ostta03g04920	CEF97300	3	3	228.05	0.652715	7.4345	P-lim	Complete	0.498189	1.80973	N-lim	Complete	0.438819	7.4345	P-lim	Complete	Chlorophyll A-B binding protein, plant CHLOROPHYLL A/B BINDING PROTEIN CHLOROPHYLL A-B BINDING PROTEIN 6, CHLOROPLASTIC Chlorophyll a-b binding protein [O. tauri]	41276.9	88308	26813.4	174998	79392.4	28647.9	31430.7	1.07553e+06	55786.2
578	ot|OT_ostta03g05300|gb|CEF97336.1	ostta03g05300	CEF97336	3	3	152.16	0.939651	1.48298	Complete	P-lim	0.765356	1.37549	Complete	N-lim	0.813922	1.48298	Complete	P-lim	Coatomer delta subunit Adaptor complexes medium subunit family COATOMER SUBUNIT DELTA Mu homology domain (MHD) profile. Second domain of Mu2 adaptin subunit (ap50) of ap2 adaptor SNARE-like [O. tauri]	29641.9	18494.7	913.016	27454.9	7695.27	509.649	27627.9	1747.43	3699.7
579	ot|OT_ostta03g05410|gb|CEF97341.1	ostta03g05410	CEF97341	3	3	156.48	0.548515	4.55542	Complete	N-lim	0.323654	4.55542	Complete	N-lim	0.447556	3.02913	Complete	P-lim	ml(L12 cytoplasmic large ribosome subunit-from:Ot03g05340)gb(Ribosomal protein L11) Ribosomal protein L11/L12 Ribosomal protein L11, N-terminal domain Ribosomal protein L11, RNA binding domain 60S RIBOSOMAL PROTEIN L12 Ribosomal protein L1 [O. tauri	46753.2	67197.7	3049.88	16388.5	8832.85	462.513	24542.3	13334.7	748.194
580	ot|OT_ostta04g00130|gb|CEF97400.1	ostta04g00130	CEF97400	3	3	305.67	0.580307	1.42933	Complete	N-lim	0.321365	1.42933	Complete	N-lim	0.472421	1.21185	Complete	P-lim	PDZ domain PDZ domain profile. [O. tauri]	413295	483085	322317	331382	414427	106826	332544	158443	514666
581	ot|OT_ostta04g00440|gb|CAL51450.1	ostta04g00440	CAL51450	3	3	219.04	0.0241438	1.73407	P-lim	Complete	0.0317933	1.48618	N-lim	Complete	0.0390481	1.73407	P-lim	Complete	NAD(P)-binding domain NADH(P)-binding FLAVIN REDUCTASE-RELATED SUBFAMILY NOT NAMED NAD(P)-binding Rossmann-fold domains [O. tauri]	104381	125291	161485	195730	188262	197336	183791	209264	285238
582	ot|OT_ostta04g00530|gb|CEF97428.1	ostta04g00530	CEF97428	4	3	190.47	0.249713	2.68799	P-lim	Complete	0.0255394	2.55388	N-lim	Complete	0.280769	2.68799	P-lim	Complete	RHD3/Sey1 Root hair defective 3 GTP-binding protein (RHD3) MSS1/TRME-RELATED GTP-BINDING PROTEIN PROTEIN SEY1 HOMOLOG Protein SEY1 [SEY1]. P-loop containing nucleoside triphosphate hydrolases Region of a membrane-bound protein predicted to [O. tauri	7263	7691.5	7179.73	16766.4	27976.3	11785.4	7350.56	9795.06	42351
583	ot|OT_ostta04g00640|gb|CEF97438.1	ostta04g00640	CEF97438	3	3	126.39	0.329596	2.75522	P-lim	N-lim	0.111315	2.52807	Complete	N-lim	0.699228	1.08985	P-lim	Complete	Oxoglutarate/iron-dependent dioxygenase Prolyl 4-hydroxylase alpha subunit homologues. 2OG-Fe(II) oxygenase superfamily SUBFAMILY NOT NAMED PROLYL 4-HYDROXYLASE ALPHA SUBUNIT Fe(2+) 2-oxoglutarate dioxygenase domain profile. [O. tauri]	12491	17477.4	28202.6	7580.31	12785.6	2644.22	6160.49	48343.7	8893.54
584	ot|OT_ostta04g01030|gb|CEF97466.1	ostta04g01030	CEF97466	3	3	141.72	0.999261	1.2363	N-lim	Complete	0.98942	1.2363	N-lim	Complete	0.963862	1.08134	P-lim	Complete	Iron-dependent fumarate hydratase Fe_dep_fumar_hy ttdB_fumA_fumB: hydrolyase, tartrate beta subunit/fumarate domain protein, Fe-S type ttdA_fumA_fumB: hydrolyase, tartrate alpha subunit/fumarate domain protein, Fe-S type Fumarate hydratase [O. tauri	14378.4	15937.2	7001.37	30945.2	9732.09	5457.81	22140.2	6700.22	11511.9
585	ot|OT_ostta04g01130|gb|CAL51526.1	ostta04g01130	CAL51526	3	3	123.98	0.827958	1.1113	Complete	N-lim	0.597883	1.1113	Complete	N-lim	0.697542	1.10185	Complete	P-lim	[O. tauri]	4105.84	2823.21	1972.12	3247.22	4289.27	473.183	4184.71	2724.24	1169.45
586	ot|OT_ostta04g01660|gb|CEF97518.1	ostta04g01660	CEF97518	3	3	84.12	0.507543	1.50137	P-lim	Complete	0.300949	1.30091	N-lim	Complete	0.317604	1.50137	P-lim	Complete	Aminoacyl-tRNA synthetase, class Ia Coil tRNA synthetases class I (I, L, M and V) leuS_arch: leucine--tRNA ligase Anticodon-binding domain of tRNA tRNA synthetases class I (M) ISOLEUCYL, LEUCYL, TYROSYL, VALYL AND METHIONYL-TRNA SYNTHETASE [O. tauri	15712.3	13991.8	11215.1	17602.5	23126.7	12502.8	12602.4	16679.7	32152.9
587	ot|OT_ostta04g01760|gb|CAL51583.1	ostta04g01760	CAL51583	3	3	125.89	0.000203628	3.05547	Complete	N-lim	0.000328073	3.05547	Complete	N-lim	0.0655885	1.36204	Complete	P-lim	ml(L9 cytoplasmic large ribosome subunit-from:Ot04g01850)gb(Ribosomal protein L6, alpha-beta domain) RPL6p_RPL6a_RPL9e_RPL9o 60S/50S RIBOSOMAL PROTEIN L6/L9 60S RIBOSOMAL PROTEIN L9 [O. tauri]	45441.8	47761.1	38332	14106.3	16234.9	12707.7	25782.4	34661.5	36127.9
588	ot|OT_ostta04g02230|gb|CEF97561.1	ostta04g02230	CEF97561	3	3	186.01	0.496189	3.32752	Complete	P-lim	0.347487	2.10506	Complete	N-lim	0.290994	3.32752	Complete	P-lim	Coil [O. tauri]	8322.06	9888.95	1001.32	8171.56	713.43	241.733	4036.2	223.744	1513.82
589	ot|OT_ostta04g02970|gb|CEF97614.1	ostta04g02970	CEF97614	3	3	195.35	0.0474741	2.05209	Complete	N-lim	0.0417197	2.05209	Complete	N-lim	0.0213858	1.70042	Complete	P-lim	Ribosomal protein L1, 2-layer alpha/beta-sandwich Coil RPL1p_RPL1a_RPL10e_RPL1o Ribosomal protein L1p/L10e family RIBOSOMAL PROTEIN L7AE FAMILY MEMBER 60S RIBOSOMAL PROTEIN L10A Ribosomal protein L1 signature. [O. tauri]	73456	66864.7	67697.2	31193.6	50130.1	20045	34754.9	53544.5	34034
590	ot|OT_ostta04g03500|gb|CEF97649.1	ostta04g03500	CEF97649	3	3	125.42	0.227434	2.04851	P-lim	Complete	0.160247	1.72044	N-lim	Complete	0.190059	2.04851	P-lim	Complete	Nucleotide-binding, alpha-beta plait zinc finger RNA recognition motif Zinc finger C-x8-C-x5-C-x3-H type (and similar) RNA recognition motif. (a.k.a. RRM, RBD, or RNP domain) FAMILY NOT NAMED Eukaryotic RNA Recognition Motif (RRM) profile. [O. tauri	14710.3	33565.1	11888.4	24292.2	35542.7	43673.5	20027.5	41117.5	62101.5
591	ot|OT_ostta04g04020|gb|CEF97684.1	ostta04g04020	CEF97684	3	3	192.72	0.254137	2.54665	N-lim	Complete	0.0887854	2.54665	N-lim	Complete	0.425841	1.84643	P-lim	Complete	Band 7 protein Prohibitin signature prohibitin homologues SPFH domain / Band 7 family PROHIBITIN Band 7/SPFH domain [O. tauri]	2520.04	6875.21	8049.84	8676.53	20414.3	15335.7	3525.41	17599.9	11085.7
592	ot|OT_ostta04g04390|gb|CEF97708.1	ostta04g04390	CEF97708	3	3	140.73	0.94059	1.40717	P-lim	Complete	0.928504	1.23168	N-lim	Complete	0.778256	1.40717	P-lim	Complete	Succinyl-CoA synthetase-like SucCS_beta sucCoAbeta: succinate-CoA ligase, beta subunit CoA-ligase ATP-grasp domain SUCCINYL-COA SYNTHETASE BETA CHAIN ATP-citrate lyase / succinyl-CoA ligases family signature 3. Glutathione synthetase ATP-b [O. tauri	14466.4	21793.1	12316	37453.7	17362.1	5013.57	29362.5	6656.16	32335.2
593	ot|OT_ostta04g04420|gb|CAL51859.1	ostta04g04420	CAL51859	3	3	206.27	0.804445	1.05294	P-lim	Complete	0.697944	1.01725	N-lim	Complete	0.717368	1.05294	P-lim	Complete	Fructose-bisphosphate aldolase, class-I Fructose-bisphosphate aldolase class-I FRUCTOSE-BISPHOSPHATE ALDOLASE Aldolase [O. tauri]	41975.5	43905	27105.7	39672.8	66783.4	8479.11	36735.9	36013.1	46218.3
594	ot|OT_ostta04g05020|gb|CEF97753.1	ostta04g05020	CEF97753	3	3	148.47	0.440738	1.50004	Complete	N-lim	0.333198	1.50004	Complete	N-lim	0.481568	1.15782	Complete	P-lim	[O. tauri]	780741	799744	869906	41435.6	433780	1.15833e+06	981821	748915	385655
595	ot|OT_ostta05g00220|gb|CAL53778.1	ostta05g00220	CAL53778	3	3	192.01	0.759818	1.23177	P-lim	Complete	0.991532	1.08359	N-lim	Complete	0.365137	1.23177	P-lim	Complete	Hydroxy monocarboxylic acid anion dehydrogenase, HIBADH-type NAD-binding of NADP-dependent 3-hydroxyisobutyrate dehydrogenase NAD binding domain of 6-phosphogluconate dehydrogenase 3-HYDROXYISOBUTYRATE DEHYDROGENASE-RELATED GLYOXYLATE/SUCC [O. tauri	25543.3	33056.8	38141.5	34382.4	52352.9	18093.4	32765.5	52670.1	33727.8
596	ot|OT_ostta05g00250|gb|CEF97815.1	ostta05g00250	CEF97815	3	3	92.25	0.737448	1.39795	Complete	P-lim	0.556906	1.38983	Complete	N-lim	0.440393	1.39795	Complete	P-lim	AMP-dependent synthetase/ligase AMP-binding enzyme FAMILY NOT NAMED LETHAL (2) 44DEA, ISOFORM D Putative AMP-binding domain signature. Acetyl-CoA synthetase-like [O. tauri]	3121.78	5545.22	80.5869	5009.83	1284.18	0	6073.62	183.834	0
597	ot|OT_ostta05g00940|gb|CEF97868.1	ostta05g00940	CEF97868	3	3	245.31	0.170459	8.0831	P-lim	Complete	0.398932	1.36914	N-lim	Complete	0.151511	8.0831	P-lim	Complete	Thioredoxin, conserved site Thioredoxin family signature thioredoxin: thioredoxin THIOREDOXIN M1, CHLOROPLASTIC-RELATED Thioredoxin family active site. Thioredoxin domain profile. Thioredoxin-like [O. tauri]	81687.4	233095	460673	237708	379459	444536	222239	2.10799e+06	3.93785e+06
598	ot|OT_ostta05g01070|gb|CAL53863.1	ostta05g01070	CAL53863	3	3	159.72	0.0238735	5.86954	P-lim	Complete	0.0542975	3.47332	N-lim	Complete	0.0335368	5.86954	P-lim	Complete	Uroporphyrinogen decarboxylase (URO-D) hemE: uroporphyrinogen decarboxylase METHYLTETRAHYDROFOLATE:HOMOCYSTEINE METHYLTRANSFERASE RELATED UROPORPHYRINOGEN DECARBOXYLASE UROD/MetE-like [O. tauri]	3007.73	14111.8	11215.8	22435.6	43740	32242.2	26453.3	80607.3	59255.2
599	ot|OT_ostta05g02300|gb|CEF97971.1	ostta05g02300	CEF97971	3	3	201.86	0.0610252	1.6204	Complete	N-lim	0.0849675	1.6204	Complete	N-lim	0.964837	1.01134	Complete	P-lim	Peptide Chain Release Factor eRF1/aRF1, N-terminal Coil eRF1 domain 1 eRF1 domain 3 eRF1 domain 2 aRF1/eRF1: peptide chain release factor 1, archaeal and eukaryotic forms EUKARYOTIC PEPTIDE CHAIN RELEASE FACTOR SUBUNIT 1 Translational mach [O. tauri	16868.5	19609.7	28682.7	17293.9	11482.4	11436.6	18221.1	23045.7	23163.3
600	ot|OT_ostta05g02450|gb|CEF97985.1	ostta05g02450	CEF97985	3	3	137.43	0.239785	5.42495	P-lim	Complete	0.165398	3.21433	N-lim	Complete	0.161456	5.42495	P-lim	Complete	Thrombospondin, type 1 repeat Coil Thrombospondin type-1 (TSP1) repeat profile. ARM repeat Region of a membrane-bound protein predicted to be embedded in the membrane. [O. tauri]	2096.29	9380.9	2632.95	10671.1	29393.7	5289.79	3939.28	26036.7	46570.9
601	ot|OT_ostta05g03620|gb|CEF98072.1	ostta05g03620	CEF98072	3	3	155.76	0.842878	2.43963	N-lim	Complete	0.956801	2.43963	N-lim	Complete	0.438524	2.20911	P-lim	Complete	Leucine-rich repeat, ribonuclease inhibitor subtype Leucine rich repeat, ribonuclease inhibitor type WPP domain Leucine Rich repeat FAMILY NOT NAMED RNI-like [O. tauri]	8050.61	12715	5458.4	7160.39	55122	1694.33	8780.26	7260.01	41891.5
602	ot|OT_ostta05g03830|gb|CEF98086.1	ostta05g03830	CEF98086	3	3	206.93	0.364275	1.91081	Complete	P-lim	0.323808	1.5336	Complete	N-lim	0.0220852	1.91081	Complete	P-lim	Chlorophyll A-B binding protein, plant CHLOROPHYLL A-B BINDING PROTEIN 6, CHLOROPLASTIC CHLOROPHYLL A/B BINDING PROTEIN Chlorophyll a-b binding protein [O. tauri]	204028	270297	164306	188496	192517	35413.2	91409	128216	114595
603	ot|OT_ostta05g04070|gb|CEF98105.1	ostta05g04070	CEF98105	3	3	140.08	0.845177	1.42547	N-lim	Complete	0.633068	1.42547	N-lim	Complete	0.814411	1.21299	P-lim	Complete	Glucosamine-fructose-6-phosphate aminotransferase, isomerising Glutamine amidotransferase domain Glutamine amidotransferases class-II SIS domain GH12731P-RELATED GLUCOSAMINE--FRUCTOSE-6-PHOSPHATE AMINOTRANSFERASE, ISOMERIZING SIS domain pr [O. tauri	15128	16091.5	13034.8	38519	13038.5	11525.7	35050.3	14937.8	3692.16
604	ot|OT_ostta05g04400|gb|CEF98133.1	ostta05g04400	CEF98133	3	3	235.12	0.127565	7.79831	P-lim	Complete	0.0378466	2.95768	N-lim	Complete	0.118089	7.79831	P-lim	Complete	Heat shock protein 70 family Coil Hsp70 protein HYPOXIA UP-REGULATED PROTEIN 1 HEAT SHOCK PROTEIN 70KDA Heat shock protein 70kD (HSP70), C-terminal subdomain Heat shock protein 70kD (HSP70), peptide-binding domain [O. tauri]	10156.1	14156.2	31786.4	37565.7	60735.6	67620.7	19458	151698	266318
605	ot|OT_ostta05g04550|gb|CEF98146.1	ostta05g04550	CEF98146	3	3	121.64	0.43793	4.03053	N-lim	Complete	0.276966	4.03053	N-lim	Complete	0.802153	1.36298	P-lim	Complete	Thioredoxin-like fold Coil [O. tauri]	3324.14	3165.3	589.755	22858.2	2778.35	2896.36	6982.9	1611.72	1054.17
606	ot|OT_ostta05g04590|gb|CEF98150.1	ostta05g04590	CEF98150	3	3	115.01	0.171091	3.50824	P-lim	Complete	0.0141284	3.01312	N-lim	Complete	0.211344	3.50824	P-lim	Complete	Glucose-6-phosphate dehydrogenase, NAD-binding Glucose-6-phosphate dehydrogenase signature G6PD zwf: glucose-6-phosphate dehydrogenase Glucose-6-phosphate dehydrogenase, C-terminal domain Glucose-6-phosphate dehydrogenase, NAD binding doma [O. tauri	9527.11	9339.33	17993	30236.9	49878	30946.9	9232.51	45237.7	74841.5
607	ot|OT_ostta05g04850|gb|CAL54256.1	ostta05g04850	CAL54256	3	3	156	0.116533	2.26436	Complete	N-lim	0.11174	2.26436	Complete	N-lim	0.820126	1.00454	Complete	P-lim	Rhodanese-like domain Rhodanese Homology Domain Rhodanese domain profile. Rhodanese/Cell cycle control phosphatase [O. tauri]	221233	235516	230353	106767	166168	30507.7	276939	130518	276540
608	ot|OT_ostta06g00580|gb|CEF98227.1	ostta06g00580	CEF98227	3	3	125.11	0.747083	2.87143	N-lim	P-lim	0.692228	2.54065	N-lim	Complete	0.716663	1.1302	Complete	P-lim	Spermidine/spermine synthases family Spermine/spermidine synthase THERMOSPERMINE SYNTHASE ACAULIS5 SPERMIDINE/SPERMINE SYNTHASE Spermidine synthase [speE]. Spermidine/spermine synthases family profile. S-adenosyl-L-methionine-dependent met [O. tauri	11886.2	11598.1	1334.05	17024.5	44776.2	1254.05	18309.3	1057.12	2592.87
609	ot|OT_ostta06g01020|gb|CEF98261.1	ostta06g01020	CEF98261	3	3	193.86	0.363222	2.21989	N-lim	Complete	0.140367	2.21989	N-lim	Complete	0.605018	1.46776	P-lim	Complete	T-complex protein 1, delta subunit Tailless complex polypeptide 1 (chaperone) signature chap_CCT_delta: T-complex protein 1, delta subunit TCP-1/cpn60 chaperonin family CHAPERONIN Chaperonins TCP-1 signature 2. Chaperonins TCP-1 signature [O. tauri]	6508.07	6664.37	8805.61	11871.4	28293.5	8624.04	7664.43	5085.44	19508.7
610	ot|OT_ostta06g02410|gb|CEF98367.1	ostta06g02410	CEF98367	3	3	123.59	0.0799622	3.36208	P-lim	N-lim	0.728419	1.01639	Complete	N-lim	0.0679167	3.30787	P-lim	Complete	PBP domain Coil PBP superfamily domain PERIPLASMIC PHOSPHATE BINDING COMPONENT OF PHOSPHATE ABC TRANSPORTER PHOSPHATE-BINDING PROTEIN PSTS Periplasmic binding protein-like II Region of a membrane-bound protein predicted to be embedded in t [O. tauri	20330.5	25066.8	24889.8	22497.9	36645.7	10010.2	29240.3	90403.8	112856
611	ot|OT_ostta06g02650|gb|CEF98389.1	ostta06g02650	CEF98389	3	3	108.64	0.0512724	2.90482	N-lim	Complete	0.0535793	2.90482	N-lim	Complete	0.12792	1.5564	P-lim	Complete	Transketolase-like, C-terminal Transketolase, pyrimidine binding domain Biotin-requiring enzyme Transketolase, C-terminal domain DEHYDROGENASE RELATED PYRUVATE DEHYDROGENASE E1 COMPONENT SUBUNIT BETA, MITOCHONDRIAL 2-oxo acid dehydrogenase [O. tauri	12888.1	12230	6446.56	24142	49618.5	17929.1	16635.4	19285.3	13206.5
612	ot|OT_ostta06g03020|gb|CEF98417.1	ostta06g03020	CEF98417	3	3	119.23	0.0315773	3.32471	Complete	N-lim	0.0371747	3.32471	Complete	N-lim	0.0489302	1.54065	Complete	P-lim	ml(L17 cytoplasmic large ribosome subunit-from:Ot06g03260)gb(Ribosomal protein L22/L17, conserved site) Ribosomal protein L22p/L17e L22_arch: ribosomal protein L22 60S RIBOSOMAL PROTEIN L17 Ribosomal protein L22 signature. [O. tauri]	24322.2	26402.5	25716.8	8791.95	11493	2707.01	19632.3	18263.7	11720.4
613	ot|OT_ostta06g03190|gb|CAL53604.1	ostta06g03190	CAL53604	3	3	188.94	0.998532	2.09117	N-lim	Complete	0.984409	2.09117	N-lim	Complete	0.968032	1.00754	P-lim	Complete	Sec-independent protein translocase protein TatA/B/E Coil mttA/Hcf106 family Region of a membrane-bound protein predicted to be embedded in the membrane. [O. tauri]	5147.58	9853.68	1051.63	7521.68	25745.5	302.136	9956.33	886.066	5331.59
614	ot|OT_ostta06g03440|gb|CEF98450.1	ostta06g03440	CEF98450	3	3	158.79	0.783681	1.78704	N-lim	Complete	0.499849	1.78704	N-lim	Complete	0.665895	1.54027	P-lim	Complete	Phospholipid-transporting P-type ATPase, subfamily IV Coil P-type cation-transporting ATPase superfamily signature haloacid dehalogenase-like hydrolase ATPase_P-type: HAD ATPase, P-type, family IC E1-E2 ATPase ATPase-Plipid: phospholipid-t [O. tauri	6094.05	8393.96	1913.06	19941.5	4071.96	5295.95	15874.8	2369.44	7017.92
615	ot|OT_ostta06g03680|gb|CAL53651.1	ostta06g03680	CAL53651	3	3	115.41	0.932334	1.1859	N-lim	P-lim	0.798626	1.16963	N-lim	Complete	0.973662	1.01391	Complete	P-lim	Rubredoxin-type fold MITOCHONDRIAL OUTER MEMBRANE PROTEIN 25 SUBFAMILY NOT NAMED Rubredoxin-like domain profile. Region of a membrane-bound protein predicted to be embedded in the membrane. [O. tauri]	57743.5	43213.4	37034.9	53294.6	98085.1	10019.6	41333.8	54222.8	40541.6
616	ot|OT_ostta06g04070|gb|CAL53693.1	ostta06g04070	CAL53693	3	3	183.53	0.176611	2.13168	Complete	P-lim	0.194653	1.44536	Complete	N-lim	0.14416	2.13168	Complete	P-lim	ml(eIF3g eIF3 Preinitiation complex (PIC)-from:Ot06g04320)gb(Eukaryotic translation initiation factor 3 subunit G) RNA recognition motif zinc finger Transl_init_eIF-3_RNA-bind RNA recognition motif. (a.k.a. RRM, RBD, or RNP domain) EUKARYO [O. tauri	19661.6	34366.3	29102.5	26268.9	15192.8	16053.5	28763.4	4768.15	5466.06
617	ot|OT_ostta06g04200|gb|CEF98510.1	ostta06g04200	CEF98510	3	3	130.96	0.914535	1.90575	N-lim	P-lim	0.97063	1.01905	N-lim	Complete	0.734495	1.87012	Complete	P-lim	Indole-3-glycerol phosphate synthase INDOLE-3-GLYCEROL PHOSPHATE SYNTHASE, CHLOROPLASTIC TRYPTOPHAN BIOSYNTHESIS PROTEIN Indole-3-glycerol phosphate synthase signature. Indole-3-glycerol phosphate synthase [trpC]. Ribulose-phoshate binding [O. tauri	14137.1	13852.4	979.593	10459.2	17878.5	1183.28	10545.4	2777.56	2167.58
618	ot|OT_ostta06g04250|gb|CEF98515.1	ostta06g04250	CEF98515	3	3	140.26	0.917293	1.16938	P-lim	Complete	0.940816	1.14958	N-lim	Complete	0.765574	1.16938	P-lim	Complete	[O. tauri]	26313	24789.9	28736.2	15584.2	25961.7	50235.7	12673	67971.5	12717.9
619	ot|OT_ostta07g00050|gb|CEF98549.1	ostta07g00050	CEF98549	3	3	105.17	0.634196	3.10379	Complete	N-lim	0.42339	3.10379	Complete	N-lim	0.651958	2.29777	Complete	P-lim	ml(S5 cytoplasmic small ribosome subunit-from:Ot07g00060)gb(Ribosomal protein S5/S7, eukaryotic/archaeal) RPS7p_RPS7a_RPS5e_RPS7o S7_S5_E_A: ribosomal protein S7 Ribosomal protein S7p/S5e RIBOSOMAL PROTEIN S7 Ribosomal protein S7 signature [O. tauri	42214.9	29082.8	2174.5	18353.5	2975.86	2342.37	20452.9	3359.15	8163.45
620	ot|OT_ostta07g01160|gb|CEF98622.1	ostta07g01160	CEF98622	3	3	133.07	0.497079	1.53255	P-lim	N-lim	0.893223	1.02605	Complete	N-lim	0.3009	1.49363	P-lim	Complete	[O. tauri]	21148.3	14774.3	5710.31	11561.4	24056.5	4957.99	27682.7	19082.8	15418.8
621	ot|OT_ostta07g01920|gb|CEF98681.1	ostta07g01920	CEF98681	7	3	352.58	0.138957	4.20089	P-lim	Complete	0.0835947	1.66854	N-lim	Complete	0.121386	4.20089	P-lim	Complete	Armadillo-type fold HEAT repeat MobA-like NTP transferase domain HEAT repeats Vacuolar 14 Fab1-binding region Haloacid dehalogenase-like hydrolase HAD-SF-IA-v3: HAD hydrolase, family IA, variant 3 SERINE/THREONINE-PROTEIN PHOSPHATASE PP2A [O. tauri]	9870.5	16166.5	19359.2	24125.9	20619.1	31000.4	15616.6	105692	69395.4
622	ot|OT_ostta07g01990|gb|CEF98687.1	ostta07g01990	CEF98687	3	3	115.38	0.478349	1.72381	N-lim	P-lim	0.471103	1.41052	N-lim	Complete	0.610422	1.22211	Complete	P-lim	ATPase, F1 complex, epsilon subunit, mitochondrial Mitochondrial ATP synthase epsilon chain ATP SYNTHASE SUBUNIT EPSILON, MITOCHONDRIAL ATP SYNTHASE EPSILON CHAIN, MITOCHONDRIAL Epsilon subunit of mitochondrial F1F0-ATP synthase [O. tauri]	8744.97	16298.7	6260.94	19216.8	7164.31	17774.7	14507.8	3987.35	7120.11
623	ot|OT_ostta07g02330|gb|CEF98709.1	ostta07g02330	CEF98709	3	3	137.42	0.0626933	2.37156	N-lim	P-lim	0.517009	1.25821	N-lim	Complete	0.0803711	1.88487	Complete	P-lim	Coil [O. tauri]	11537.9	11716.4	19044.9	13188.3	13422.5	26610.4	10829.6	4903.53	6708.29
624	ot|OT_ostta07g02420|gb|CEF98718.1	ostta07g02420	CEF98718	3	3	193.84	0.68829	1.62967	N-lim	Complete	0.881062	1.62967	N-lim	Complete	0.0200916	1.57713	P-lim	Complete	Photosystem II cytochrome b559, alpha subunit Cytochrome_PsbE Cytochrome b559, alpha (gene psbE) and beta (gene psbF)subunits cyt_b559_alpha: cytochrome b559, alpha subunit Lumenal portion of Cytochrome b559, alpha (gene psbE) subunit Cyto [O. tauri	796957	595925	707638	703034	2.45446e+06	265653	1.082e+06	947977	1.28282e+06
625	ot|OT_ostta07g02840|gb|CEF98755.1	ostta07g02840	CEF98755	3	3	200.66	0.140815	7.49572	P-lim	Complete	0.13393	4.41667	N-lim	Complete	0.0571729	7.49572	P-lim	Complete	ENTH/VHS Coil RPR RNA polymerase II-binding domain. CYCLIN-DEPENDENT KINASE INHIBITOR-RELATED PROTEIN CID domain profile. ENTH/VHS domain [O. tauri]	3055.53	2997.71	3553.59	15874.7	23527.5	3028.05	6075.75	51376.8	14557.5
626	ot|OT_ostta07g03340|gb|CEF98793.1	ostta07g03340	CEF98793	3	3	121.53	0.147808	7.78887	P-lim	Complete	0.286519	5.77278	N-lim	Complete	0.0117155	7.78887	P-lim	Complete	1-acyl-sn-glycerol-3-phosphate acyltransferase Phosphate acyltransferases AGP_acyltrn: 1-acylglycerol-3-phosphate O-acyltransferases Acyltransferase 1-ACYL-SN-GLYCEROL-3-PHOSPHATE ACYLTRANSFERASE Glycerol-3-phosphate (1)-acyltransferase Re [O. tauri	2180.13	3455.65	2562.97	11279.9	34543.2	1506.61	9392.36	16030.4	38436.3
627	ot|OT_ostta07g03470|gb|CAL54603.1	ostta07g03470	CAL54603	3	3	128.5	0.0300746	3.57871	P-lim	N-lim	0.974467	1.13957	Complete	N-lim	0.0602789	3.14041	P-lim	Complete	Protein of unknown function DUF3754 Coil Protein of unknown function (DUF3754) Region of a membrane-bound protein predicted to be embedded in the membrane. [O. tauri]	12549.2	15116.8	4489.94	10403.2	9693.59	8120.8	18714.4	36802.8	45465.5
628	ot|OT_ostta07g03570|gb|CEF98811.1	ostta07g03570	CEF98811	3	3	139.85	0.0937121	4.82867	P-lim	Complete	0.00551814	2.67834	N-lim	Complete	0.104828	4.82867	P-lim	Complete	2-C-methyl-D-erythritol 4-phosphate cytidylyltransferase ispD: 2-C-methyl-D-erythritol 4-phosphate cytidylyltransferase 2-C-METHYL-D-ERYTHRITOL 4-PHOSPHATE CYTIDYLYLTRANSFERASE, CHLOROPLASTIC FAMILY NOT NAMED 2-C-methyl-D-erythritol 4-phos [O. tauri	6942.49	4486.21	7588.45	17928	18804.1	14202.3	13392.9	11021	67413.5
629	ot|OT_ostta07g04330|gb|CEF98868.1	ostta07g04330	CEF98868	3	3	105.13	0.624241	1.62994	Complete	P-lim	0.517591	1.21775	Complete	N-lim	0.116784	1.62994	Complete	P-lim	ml(eIF3a eIF3 Preinitiation complex (PIC)-from:Ot07g04200)gb(Eukaryotic translation initiation factor 3 subunit A) Coil PCI domain EUKARYOTIC TRANSLATION INITIATION FACTOR 3 SUBUNIT A EUKARYOTIC TRANSLATION INITIATION FACTOR 3, THETA SUBUN [O. tauri	5393.28	7090.83	3411.56	4020.27	7931.12	1101.91	3557.98	2801.46	3392.86
630	ot|OT_ostta07g04390|gb|CAL54699.1	ostta07g04390	CAL54699	3	3	182.15	0.831378	1.98325	N-lim	P-lim	0.633605	1.50437	N-lim	Complete	0.976133	1.31832	Complete	P-lim	Signal-recognition particle receptor FtsY SRP54-type protein, helical bundle domain ATPases associated with a variety of cellular activities SRP54-type protein, GTPase domain ftsY: signal recognition particle-docking protein FtsY GTPASE CO [O. tauri	13745.4	15352.3	202016	16095.3	62588.4	268998	15705.9	21911.8	137692
631	ot|OT_ostta07g04450|gb|CEF98875.1	ostta07g04450	CEF98875	3	3	155.81	0.757234	2.33429	P-lim	N-lim	0.113278	1.64374	Complete	N-lim	0.684699	1.42011	P-lim	Complete	ml(L18 chloroplastic large ribosome subunit-from:Ot07gcL18)gb(ml(L18 cytoplasmic large ribosome subunit-from:Ot07gcL18)gb(Ribosomal protein L18, bacterial-type)) Ribosomal L18p/L5e family L18_bact: ribosomal protein L18 39S RIBOSOMAL PROTE [O. tauri	28814.9	31715.2	25445.9	21342.5	9556.88	21405.7	13023	103595	5477.59
632	ot|OT_ostta07g04620|gb|CEF98884.1	ostta07g04620	CEF98884	3	3	125.77	0.870081	1.74878	N-lim	P-lim	0.684948	1.32665	N-lim	Complete	0.289601	1.31819	Complete	P-lim	Ubiquitin/SUMO-activating enzyme E1 Ubiquitin-activating enzyme E1 signature Ubiquitin-activating enzyme e1 C-terminal domain Ube1: ubiquitin-activating enzyme E1 Ubiquitin-activating enzyme active site Repeat in ubiquitin-activating (UBA) [O. tauri	7597.97	6275.81	7427.69	9036.52	18740.7	482.367	7838.18	3015.87	5305.57
633	ot|OT_ostta08g00410|gb|CEG01343.1	ostta08g00410	CEG01343	3	3	147.36	0.407638	2.19634	Complete	P-lim	0.480081	1.1859	Complete	N-lim	0.0250185	2.19634	Complete	P-lim	ml(eIF3d eIF3 Preinitiation complex (PIC)-from:Ot08g00380)gb(Eukaryotic translation initiation factor 3 subunit D) Transl_init_eIF3d Eukaryotic translation initiation factor 3 subunit 7 (eIF-3) EUKARYOTIC TRANSLATION INITIATION FACTOR 3 SU [O. tauri	18431.6	15841.6	21828.6	14203.5	29996.6	3107.42	12055.9	5695.66	7791.7
634	ot|OT_ostta08g00840|gb|CEG01374.1	ostta08g00840	CEG01374	3	3	107.97	0.78978	1.4231	N-lim	Complete	0.531457	1.4231	N-lim	Complete	0.889196	1.07155	P-lim	Complete	Acyl-CoA dehydrogenase/oxidase C-terminal Cytochrome B5 signature Acyl-CoA dehydrogenase, N-terminal domain Cytochrome b5-like Heme/Steroid binding domain Acyl-CoA dehydrogenase, C-terminal domain Acyl-CoA dehydrogenase, middle domain SUBF [O. tauri	6666.25	5574.82	708.171	8710.68	7462.86	2254.59	7673.04	1008.35	5194.43
635	ot|OT_ostta08g01100|gb|CEG01395.1	ostta08g01100	CEG01395	3	3	105.23	0.131307	15.8197	P-lim	Complete	0.368376	2.77551	N-lim	Complete	0.0806614	15.8197	P-lim	Complete	UbiA prenyltransferase family chlor_syn_BchG: bacteriochlorophyll/chlorophyll synthetase ChlG: chlorophyll synthase ChlG PRENYLTRANSFERASES CHLOROPHYLL SYNTHASE, CHLOROPLASTIC Region of a membrane-bound protein predicted to be embedded in [O. tauri]	772.453	2541.11	2779.17	2632.78	12686.5	1591.2	4990.6	81901.6	9493.01
636	ot|OT_ostta08g01290|gb|CAL54863.1	ostta08g01290	CAL54863	3	3	167.23	0.740693	1.19575	Complete	P-lim	0.461978	1.15259	Complete	N-lim	0.538035	1.19575	Complete	P-lim	Phospholipase C, phosphatidylinositol-specific, Y domain Phospholipase C signature Phospholipase C, catalytic domain (part); domain X Protein kinase C conserved region 2 (CalB) Phospholipase C, catalytic domain (part); domain Y Phosphatidy [O. tauri	6977.64	9863.59	5612.04	14736.3	2813.93	1930.41	8009.01	1777.21	8991.32
637	ot|OT_ostta08g01740|gb|CEG01447.1	ostta08g01740	CEG01447	3	3	126.73	0.572338	1.35095	Complete	N-lim	0.363587	1.35095	Complete	N-lim	0.396308	1.19996	Complete	P-lim	Arginine-tRNA ligase, class Ia Arginyl-tRNA synthetase signature DALR anticodon binding domain tRNA synthetases class I (R) ARGININE--TRNA LIGASE, CYTOPLASMIC ARGINYL-TRNA SYNTHETASE Aminoacyl-transfer RNA synthetases class-I signature. Nu [O. tauri	11381.9	10044.1	12615.8	9432.16	12876.5	2889.71	7710.95	14305.8	6352.42
638	ot|OT_ostta08g01910|gb|CEG01461.1	ostta08g01910	CEG01461	4	3	465.16	0.592325	1.28111	N-lim	P-lim	0.401104	1.14761	N-lim	Complete	0.625433	1.11632	Complete	P-lim	Histone core Histone H2A signature Histone 2A Core histone H2A/H2B/H3/H4 HISTONE H2A Histone H2A signature. Histone-fold [O. tauri]	582764	59422.5	46404.3	365028	224431	200778	95182.4	286071	235585
639	ot|OT_ostta08g02690|gb|CEG01517.1	ostta08g02690	CEG01517	3	3	232.69	0.0372412	8.92814	P-lim	Complete	0.0584406	2.69657	N-lim	Complete	0.0321695	8.92814	P-lim	Complete	Arginine biosynthesis protein ArgJ ArgJ: glutamate N-acetyltransferase/amino-acid acetyltransferase ArgJ family ARGININE BIOSYNTHESIS BIFUNCTIONAL PROTEIN ARGJ, MITOCHONDRIAL Arginine biosynthesis bifunctional protein ArgJ [argJ]. DmpA/Arg [O. tauri	13590.9	15339.6	12396.8	27414.9	62960.2	21066.3	28673.4	173461	166840
640	ot|OT_ostta08g03070|gb|CEG01543.1	ostta08g03070	CEG01543	3	3	159.53	0.85153	1.80064	P-lim	N-lim	0.139508	1.29356	Complete	N-lim	0.665565	1.39201	P-lim	Complete	P-loop containing nucleoside triphosphate hydrolase ATPases associated with a variety of cellular activities AAA domain DNA2/NAM7 HELICASE FAMILY P-loop containing nucleoside triphosphate hydrolases [O. tauri]	7154.68	7462.76	8011.27	7661.9	4873.02	4958.5	1346.35	3472.93	26680
641	ot|OT_ostta08g03550|gb|CEG01582.1	ostta08g03550	CEG01582	3	3	162.27	0.337306	3.0112	P-lim	Complete	0.0736746	2.16458	N-lim	Complete	0.293658	3.0112	P-lim	Complete	Mitochondrial import inner membrane translocase subunit Tim8 Tim10/DDP family zinc finger MAGNESIUM AND COBALT TRANSPORT PROTEIN/MITOCHONDRIAL IMPORT INNER MEMBRANE TRANSLOCASE SUBUNIT TIM8 Tim10-like [O. tauri]	4734.35	11801.1	7041.6	13593.3	13092.1	24348.8	5547.07	17165.4	48282.7
642	ot|OT_ostta08g03610|gb|CEG01585.1	ostta08g03610	CEG01585	3	3	166.84	0.864443	1.96528	N-lim	P-lim	0.853599	1.46357	N-lim	Complete	0.495934	1.3428	Complete	P-lim	Aspartate-tRNA ligase, class IIb, bacterial/mitochondrial-type Aspartyl-tRNA synthetase signature aspS_bact: aspartate--tRNA ligase OB-fold nucleic acid binding domain GAD domain tRNA synthetases class II (D, K and N) ASPARTYL/LYSYL-TRNA S [O. tauri	8801.46	10485.5	3176.28	15993.8	16323.9	558.93	11414.2	928.321	4386.13
643	ot|OT_ostta08g03740|gb|CEG01597.1	ostta08g03740	CEG01597	3	3	110.38	0.988635	1.09363	N-lim	Complete	0.880486	1.09363	N-lim	Complete	0.958366	1.08173	P-lim	Complete	[O. tauri]	31507.1	31950.9	20561.4	57494.6	15339.7	19051.5	38159.4	40068.8	12658
644	ot|OT_ostta08g04150|gb|CEG01628.1	ostta08g04150	CEG01628	3	3	181.82	0.12535	3.56081	Complete	N-lim	0.115348	3.56081	Complete	N-lim	0.0135548	3.46713	Complete	P-lim	ml(L23A cytoplasmic large ribosome subunit-from:Ot08g04030)gb(Ribosomal protein L25/L23) Ribosomal protein L23 Ribosomal protein L23, N-terminal domain 60S RIBOSOMAL PROTEIN L23A 50S ribosomal protein L23 [rplW]. Ribosomal proteins S24e, L [O. tauri	85947.5	68546.1	46263.2	19206.8	35065.5	2107.21	29410.7	14644.8	13847.4
645	ot|OT_ostta09g00350|gb|CEF98920.1	ostta09g00350	CEF98920	3	3	88.61	0.707761	1.71607	N-lim	Complete	0.465952	1.71607	N-lim	Complete	0.520624	1.35668	P-lim	Complete	Ankyrin repeat Coil Histone deacetylase superfamily signature Ankyrin repeat signature ankyrin repeats Histone deacetylase domain Ankyrin repeats (3 copies) HISTONE DEACETYLASE SUBFAMILY NOT NAMED Ankyrin repeat profile. Ankyrin repeat reg [O. tauri	5805.02	6110.32	3186.96	14900.5	7825.16	3190.99	10834.4	5746.1	3908.52
646	ot|OT_ostta09g00500|gb|CAL55209.1	ostta09g00500	CAL55209	3	3	205.6	0.486906	1.6491	P-lim	N-lim	0.414544	1.57665	Complete	N-lim	0.828955	1.04595	P-lim	Complete	Haem peroxidase, plant/fungal/bacterial Peroxidase FAMILY NOT NAMED Plant heme peroxidase family profile. Heme-dependent peroxidases [O. tauri]	14122.1	34709.4	11347.7	20259.6	12233.2	5676.4	21945.8	11699	29299.9
647	ot|OT_ostta09g00792|gb|CEF98955.1	ostta09g00792	CEF98955	3	3	144.03	0.610178	2.23534	N-lim	P-lim	0.42179	2.04832	N-lim	Complete	0.951822	1.0913	Complete	P-lim	Rudiment single hybrid motif AIR carboxylase AIRC purK: phosphoribosylaminoimidazole carboxylase, ATPase subunit purE: phosphoribosylaminoimidazole carboxylase, catalytic subunit ATP-grasp domain PHOSPHORIBOSYLAMINOIMIDAZOLE CARBOXYLASE PH [O. tauri	4307.55	4808.66	390.724	7628.76	10302.2	1542.36	4863.94	385.705	3461.89
648	ot|OT_ostta09g01120|gb|CEF98978.1	ostta09g01120	CEF98978	3	3	202.66	0.225141	3.33471	P-lim	N-lim	0.708945	1.49266	Complete	N-lim	0.250832	2.23407	P-lim	Complete	Nucleotide-binding, alpha-beta plait RNA recognition motif RNA recognition motif. (a.k.a. RRM, RBD, or RNP domain) FAMILY NOT NAMED Eukaryotic RNA Recognition Motif (RRM) profile. RNA-binding domain, RBD [O. tauri]	47600	25945.1	6837.89	32287.4	9629.03	11935.8	23312.9	82333.8	73934.8
649	ot|OT_ostta09g01520|gb|CEF99007.1	ostta09g01520	CEF99007	3	3	134.91	0.548081	4.74248	N-lim	P-lim	0.405529	4.637	N-lim	Complete	0.809624	1.02275	Complete	P-lim	P-loop containing nucleoside triphosphate hydrolase Coil Anion-transporting ATPase GET3_arsA_TRC40: transport-energizing ATPase, TRC40/GET3/ArsA family ARSENICAL PUMP-DRIVING ATPASE (ARSENITE-TRANSLOCATING ATPASE) P-loop containing nucleos [O. tauri	1605.23	1576.77	140.888	5239.93	9872.83	295.46	2044.29	502.008	702.683
650	ot|OT_ostta09g01530|gb|CEF99008.1	ostta09g01530	CEF99008	3	3	118.83	0.145187	5.69949	N-lim	Complete	0.154149	5.69949	N-lim	Complete	0.080325	5.21875	P-lim	Complete	ATPase, V1/A1 complex, subunit E ATP synthase (E/31 kDa) subunit VACUOLAR ATP SYNTHASE SUBUNIT E V-type proton ATPase subunit E [atpE]. V-type ATPase subunit E-like [O. tauri]	4439.04	7300.17	966.264	20363.1	47738.3	4313.19	12835.6	10646	42825
651	ot|OT_ostta09g01780|gb|CEF99023.1	ostta09g01780	CEF99023	3	3	193.87	0.325804	1.92319	Complete	N-lim	0.140942	1.92319	Complete	N-lim	0.205132	1.91681	Complete	P-lim	Helicase, C-terminal DEAD-like helicases superfamily helicase superfamily c-terminal domain Helicase conserved C-terminal domain DEAD/DEAH box helicase DEAD-BOX ATP-DEPENDENT RNA HELICASE 33-RELATED FAMILY NOT NAMED DEAD-box RNA helicase Q [O. tauri	12884.3	14602.3	10476.7	7164.03	10124.1	2451.58	13759.7	1259.34	4786.48
652	ot|OT_ostta09g02010|gb|CAL55355.1	ostta09g02010	CAL55355	3	3	137.36	0.839119	1.55826	Complete	P-lim	0.696936	1.05558	Complete	N-lim	0.561993	1.55826	Complete	P-lim	D-cysteine desulfhydrase ACCD_DCysDesulf ACC_deam_rel: pyridoxal phosphate-dependent enzymes, D-cysteine desulfhydrase family Pyridoxal-phosphate dependent enzyme SER/THR DEHYDRATASE, TRP SYNTHASE D-CYSTEINE DESULFHYDRASE Tryptophan syntha [O. tauri	12296.8	15401.2	2236.49	23614.6	1599.03	3144.59	13592.2	1246.6	4371.39
653	ot|OT_ostta09g03060|gb|CEF99125.1	ostta09g03060	CEF99125	3	3	243.78	0.132853	2.37507	N-lim	Complete	0.0400666	2.37507	N-lim	Complete	0.261909	1.83715	P-lim	Complete	Malonyl-CoA ACP transacylase, ACP-binding Mct Acyl transferase domain in polyketide synthase (PKS) enzymes. fabD: malonyl CoA-acyl carrier protein transacylase MALONYL COA-ACYL CARRIER PROTEIN TRANSACYLASE FabD/lysophospholipase-like Proba [O. tauri	83481.9	61115	38026.4	96787.3	161932	175024	55120.7	182679	97706.7
654	ot|OT_ostta09g03180|gb|CEF99134.1	ostta09g03180	CEF99134	3	3	91.54	0.14213	2.72731	Complete	N-lim	0.111962	2.72731	Complete	N-lim	0.0710846	2.36836	Complete	P-lim	ml(S7 cytoplasmic small ribosome subunit-from:Ot09g03180)gb(Ribosomal protein S7e) Coil 40S RIBOSOMAL PROTEIN S7 Ribosomal protein S7e signature. [O. tauri]	31285.9	53964.6	24146.4	16441.7	3821.41	19848.5	24250.8	12107.4	9832.75
655	ot|OT_ostta09g03500|gb|CEF99163.1	ostta09g03500	CEF99163	3	3	177.08	0.48098	2.49605	P-lim	N-lim	0.408808	1.3926	Complete	N-lim	0.788506	1.79237	P-lim	Complete	Coil [O. tauri]	9222.35	8599.12	4562.88	8632.64	7382.65	58.4798	25682.3	2215.12	12223.6
656	ot|OT_ostta09g03570|gb|CEF99170.1	ostta09g03570	CEF99170	3	3	186.03	0.308698	2.95055	P-lim	Complete	0.0674078	1.97327	N-lim	Complete	0.25308	2.95055	P-lim	Complete	Beta-lactamase-like Metallo-beta-lactamase superfamily RNA-metabolising metallo-beta-lactamase SUBFAMILY NOT NAMED CLEAVAGE AND POLYADENYLATION SPECIFICITY FACTOR Metallo-hydrolase/oxidoreductase [O. tauri]	7002.54	9016.66	14157.3	20854.9	25212.6	13478.9	10879.2	13770.7	64387.4
657	ot|OT_ostta09g04350|gb|CEF99232.1	ostta09g04350	CEF99232	3	3	127.34	0.455842	3.84486	N-lim	P-lim	0.770487	2.00784	N-lim	Complete	0.152567	1.91493	Complete	P-lim	Transcription initiation factor TFIID subunit 1, domain of unknown function Coil Bromodomain signature bromo domain Protein of unknown function (DUF3591) TRANSCRIPTION INITIATION FACTOR TFIID TRANSCRIPTION INITIATION FACTOR TFIID SUBUNIT 1 [O. tauri	4608.64	3523.86	2137.85	7598.16	12187.2	835.838	2760.51	884.984	1717.82
658	ot|OT_ostta09g04490|gb|CAL55602.1	ostta09g04490	CAL55602	3	3	166.39	0.494947	2.49181	N-lim	P-lim	0.47709	1.81075	N-lim	Complete	0.607965	1.37612	Complete	P-lim	Thioredoxin-like fold Coil Domain present in ubiquitin-regulatory proteins UAS UBX domain FAS-ASSOCIATED FACTOR 1 FAS-ASSOCIATED PROTEIN UBX domain profile. Ubiquitin-like [O. tauri]	3556.06	2830.88	689.3	8714.81	2176.28	1922.2	2675.92	258.374	2207.87
659	ot|OT_ostta10g00150|gb|CEF99258.1	ostta10g00150	CEF99258	3	3	115.21	0.136931	2.91778	N-lim	P-lim	0.689825	1.34016	N-lim	Complete	0.122111	2.17719	Complete	P-lim	Helicase, C-terminal Coil DEAD-like helicases superfamily helicase superfamily c-terminal domain Helicase conserved C-terminal domain DEAD/DEAH box helicase ATP-DEPENDENT RNA HELICASE DBP3 FAMILY NOT NAMED DEAD-box subfamily ATP-dependent [O. tauri]	8829.59	11011.4	5598.4	10156.7	18984.4	4951.72	1597.6	6890.1	3196.79
660	ot|OT_ostta10g00330|gb|CEF99269.1	ostta10g00330	CEF99269	3	3	162.58	0.574745	1.77479	Complete	P-lim	0.388393	1.46115	Complete	N-lim	0.306017	1.77479	Complete	P-lim	Protein of unknown function DUF1138 Protein of unknown function (DUF1138) Region of a membrane-bound protein predicted to be embedded in the membrane. [O. tauri]	30538.6	44545.4	10693.1	48802.3	1386.85	8516.01	40220.4	3126.31	4983.95
661	ot|OT_ostta10g00800|gb|CEF99302.1	ostta10g00800	CEF99302	3	3	92.41	0.897278	1.43026	N-lim	Complete	0.667192	1.43026	N-lim	Complete	0.925361	1.18025	P-lim	Complete	Coiled-coil domain containing protein 109, C-terminal Protein of unknown function, DUF607 FAMILY NOT NAMED Region of a membrane-bound protein predicted to be embedded in the membrane. [O. tauri]	8509.07	7805.47	729.941	13443.4	9301.54	1633.03	13766.6	908.266	5441.95
662	ot|OT_ostta10g01020|gb|CEF99317.1	ostta10g01020	CEF99317	3	3	139.05	0.500708	5.99888	N-lim	P-lim	0.876852	2.09387	N-lim	Complete	0.317807	2.86497	Complete	P-lim	ml(CAMK-like-from:Ot10g01030)gb(Serine/threonine-/ dual specificity protein kinase, catalytic domain) Serine/Threonine protein kinases, catalytic domain Protein kinase domain SERINE/THREONINE-PROTEIN KINASE CALCIUM/CALMODULIN-DEPENDENT PRO [O. tauri	4545.23	3597.95	319.469	12673.1	4864.91	181.749	2617.24	222.671	113.928
663	ot|OT_ostta10g02260|gb|CEF99397.1	ostta10g02260	CEF99397	3	3	215.31	0.00335741	1.78838	P-lim	N-lim	0.00613928	1.58407	Complete	N-lim	0.329614	1.12898	P-lim	Complete	[O. tauri]	90169	91537.6	103023	51407.4	66653.1	61685	127557	93558.3	100339
664	ot|OT_ostta10g02270|gb|CEF99398.1	ostta10g02270	CEF99398	3	3	149.64	0.986185	1.60376	P-lim	Complete	0.691418	1.10106	N-lim	Complete	0.916449	1.60376	P-lim	Complete	Peptidyl-prolyl cis-trans isomerase, FKBP-type, domain FKBP-type peptidyl-prolyl cis-trans isomerase PEPTIDYL-PROLYL CIS-TRANS ISOMERASE FKBP16-1, CHLOROPLASTIC FKBP-type peptidyl-prolyl cis-trans isomerase domain profile. FKBP-like [O. tauri]	11421.2	12544.5	16352.9	12637.3	19768.4	11987.5	7702.01	49344.9	7614.26
665	ot|OT_ostta10g02290|gb|CEF99400.1	ostta10g02290	CEF99400	3	3	110.53	0.795237	1.34083	P-lim	N-lim	0.721322	1.30328	Complete	N-lim	0.79811	1.02881	P-lim	Complete	ATPase, F0 complex, subunit G, mitochondrial Mitochondrial ATP synthase g subunit Region of a membrane-bound protein predicted to be embedded in the membrane. [O. tauri]	4638.27	10591.9	1867.77	8514.34	2979.47	1625.36	7088.39	2729.89	7772.33
666	ot|OT_ostta10g02660|gb|CEF99434.1	ostta10g02660	CEF99434	3	3	258.05	0.834083	1.14973	Complete	P-lim	0.599852	1.10066	Complete	N-lim	0.612389	1.14973	Complete	P-lim	Nucleoside phosphorylase Phosphorylase superfamily 5'-METHYLTHIOADENOSINE/S-ADENOSYLHOMOCYSTEINE NUCLEOSIDASE 1-RELATED PURINE NUCLEOSIDE PHOSPHORYLASE Purine and uridine phosphorylases [O. tauri]	4100.37	6801.63	7572.62	6542.03	9146.75	1096.31	5948.32	2214.55	7905.76
667	ot|OT_ostta10g02750|gb|CEF99441.1	ostta10g02750	CEF99441	3	3	182.8	0.140758	1.82035	P-lim	Complete	0.0575742	1.57913	N-lim	Complete	0.121001	1.82035	P-lim	Complete	Cyclophilin-type peptidyl-prolyl cis-trans isomerase, conserved site Cyclophilin peptidyl-prolyl cis-trans isomerase signature Cyclophilin type peptidyl-prolyl cis-trans isomerase/CLD PEPTIDYL-PROLYL CIS-TRANS ISOMERASE Cyclophilin-type pe [O. tauri	7858.07	11833.3	9108.2	12705.9	19052.9	13719.4	14756.2	11243.2	26425.8
668	ot|OT_ostta11g00460|gb|CEF99538.1	ostta11g00460	CEF99538	4	3	171.83	0.398354	1.90672	N-lim	P-lim	0.619935	1.88558	N-lim	Complete	0.390799	1.01121	Complete	P-lim	Helicase, C-terminal Coil helicase superfamily c-terminal domain DEAD-like helicases superfamily SNF2 family N-terminal domain Helicase conserved C-terminal domain HEAT-like repeat Domain of unknown function (DUF3535) SWI/SNF-RELATED MATRI [O. tauri	8559.18	6402.55	1952.29	22370.7	7136.21	2385.82	15953.6	340.69	432.253
669	ot|OT_ostta11g00690|gb|CEF99550.1	ostta11g00690	CEF99550	3	3	106.92	0.0721626	3.50567	Complete	N-lim	0.0997332	3.50567	Complete	N-lim	0.858353	1.00304	Complete	P-lim	Tetrapyrrole biosynthesis, glutamyl-tRNA reductase, N-terminal Coil GluTR hemA: glutamyl-tRNA reductase Shikimate / quinate 5-dehydrogenase Glutamyl-tRNAGlu reductase, N-terminal domain Glutamyl-tRNAGlu reductase, dimerisation domain GLUTA [O. tauri	7835.6	8953.92	9090.91	3187.7	3861.74	333.006	5987.09	8176.68	11638.1
670	ot|OT_ostta11g00780|gb|CEF99558.1	ostta11g00780	CEF99558	3	3	159.05	0.0680484	4.25705	Complete	P-lim	0.12629	2.59579	Complete	N-lim	0.00134752	4.25705	Complete	P-lim	Ribosomal protein L24 KOW (Kyprides, Ouzounis, Woese) motif. rplX_bact: ribosomal protein L24 KOW motif MITOCHONDRIAL RIBOSOMAL PROTEIN L24 50S RIBOSOMAL PROTEIN L24, CHLOROPLASTIC 50S ribosomal protein L24 [rplX]. Translation proteins SH3 [O. tauri	63660.8	37508.2	49529.6	22062.8	31739.3	4252.95	10048.7	13948.9	11402.2
671	ot|OT_ostta11g01060|gb|CEF99582.1	ostta11g01060	CEF99582	3	3	189.02	0.222599	4.82865	P-lim	Complete	0.119544	2.02623	N-lim	Complete	0.175122	4.82865	P-lim	Complete	DNA-directed RNA polymerase delta subunit/Asxl HB1, ASXL, restriction endonuclease HTH domain [O. tauri]	8978.63	21531.9	6558.44	20178.2	35414.9	19517.1	10404.8	53038.6	115550
672	ot|OT_ostta11g01980|gb|CEF99656.1	ostta11g01980	CEF99656	4	3	213.46	0.18748	1.92381	N-lim	Complete	0.00118957	1.92381	N-lim	Complete	0.439598	1.58824	P-lim	Complete	P-loop containing nucleoside triphosphate hydrolase ATPases associated with a variety of cellular activities Peptidase family M41 ATPase family associated with various cellular activities (AAA) ATP-DEPENDENT ZINC METALLOPROTEASE FTSH 2, CH [O. tauri	17408.1	21678	21953	38868.4	41123.1	37436.3	15835.2	24632.8	56476.6
673	ot|OT_ostta11g02500|gb|CEF99689.1	ostta11g02500	CEF99689	3	3	168.57	0.156982	9.1262	P-lim	N-lim	0.120876	2.4323	Complete	N-lim	0.409854	3.75208	P-lim	Complete	ml(L38 cytoplasmic large ribosome subunit-from:Ot11g02670)gb(Ribosomal protein L38e) Ribosomal L38e protein family 60S RIBOSOMAL PROTEIN L38 [O. tauri]	11079.9	18101	25747.8	12178.7	7745.12	2659.17	8565.05	154265	43267.1
674	ot|OT_ostta11g02560|gb|CAL55879.1	ostta11g02560	CAL55879	3	3	232.63	0.46863	2.21106	N-lim	P-lim	0.617224	1.60879	N-lim	Complete	0.374712	1.37437	Complete	P-lim	Aminoacyl-tRNA synthetase, class II (D/K/N)-like Coil Aspartyl-tRNA synthetase signature OB-fold nucleic acid binding domain tRNA synthetases class II (D, K and N) aspS_nondisc: aspartate--tRNA(Asn) ligase ASPARTATE--TRNA LIGASE, CYTOPLASM [O. tauri	41001.6	44989.7	70976.7	93944.5	24975.5	133608	52349	16257.2	45605.1
675	ot|OT_ostta11g03210|gb|CEF99744.1	ostta11g03210	CEF99744	3	3	163.64	0.596226	1.34761	Complete	P-lim	0.422122	1.24801	Complete	N-lim	0.157119	1.34761	Complete	P-lim	ml(eIF3l eIF3 Preinitiation complex (PIC)-from:Ot11g03420)gb(Translation initiation factor 3 complex subunit L) Coil RNA polymerase I-associated factor PAF67 EUKARYOTIC TRANSLATION INITIATION FACTOR 3 EUKARYOTIC TRANSLATION INITIATION FACT [O. tauri	18914.6	18056.4	16238.3	11976.2	26137.4	4521.81	8849.82	15417.1	15217.4
676	ot|OT_ostta12g00350|gb|CEF99773.1	ostta12g00350	CEF99773	5	3	215.1	0.922803	1.22303	Complete	P-lim	0.793444	1.06524	Complete	N-lim	0.674115	1.22303	Complete	P-lim	Helicase, C-terminal DEAD-like helicases superfamily Domain with 2 conserved Trp (W) residues helicase superfamily c-terminal domain DEAD/DEAH box helicase Helicase conserved C-terminal domain WW domain FAMILY NOT NAMED DEAD-BOX ATP-DEPEND [O. tauri	8173.75	12208.4	3915.59	11458.4	9103.1	2247.99	6278.46	3003.85	10584.6
677	ot|OT_ostta12g00390|gb|CAL57139.1	ostta12g00390	CAL57139	3	3	156.76	0.307135	2.166	P-lim	N-lim	0.338185	1.46587	Complete	N-lim	0.514126	1.47762	P-lim	Complete	[O. tauri]	333036	463569	190763	332341	173060	168168	337338	263275	858337
678	ot|OT_ostta12g01040|gb|CEF99827.1	ostta12g01040	CEF99827	3	3	195.64	0.0343289	29.1085	P-lim	Complete	0.00515456	6.47186	N-lim	Complete	0.0455716	29.1085	P-lim	Complete	[O. tauri]	3945.92	8674.23	3190.89	45109.6	32180.4	25036.9	12644	253601	193991
679	ot|OT_ostta12g01220|gb|CEF99842.1	ostta12g01220	CEF99842	3	3	244.44	0.328029	2.25622	P-lim	N-lim	0.352881	1.56321	Complete	N-lim	0.279923	1.44333	P-lim	Complete	ml(SIA-like ABC1-from:Ot12g01280)gb(Protein kinase-like domain) ABC1 family CHAPERONE-ACTIVITY OF BC1 COMPLEX (CABC1)-RELATED ABC TRANSPORTER-LIKE Protein kinase-like (PK-like) Region of a membrane-bound protein predicted to be embedded in [O. tauri	19939.8	23866.6	17350.1	25202.6	13654.1	265.679	27826.8	42043.8	18398.1
680	ot|OT_ostta12g01760|gb|CEF99886.1	ostta12g01760	CEF99886	3	3	183.22	0.0451607	3.99812	Complete	N-lim	0.0475935	3.99812	Complete	N-lim	0.0245539	2.18633	Complete	P-lim	ml(S25 cytoplasmic small ribosome subunit-from:Ot12g01800)gb(Taurine catabolism dioxygenase TauD/TfdA) S25 ribosomal protein FAMILY NOT NAMED [O. tauri]	33413.2	37005.2	52185.5	13657.7	14334.2	2673.5	25754.4	14038.5	16284.7
681	ot|OT_ostta12g02065|gb|CAL57298.1	ostta12g02065	CAL57298	3	3	175.8	0.674325	1.99309	N-lim	P-lim	0.784696	1.70186	N-lim	Complete	0.525453	1.17112	Complete	P-lim	FACT complex subunit Spt16p/Cdc68p Metallopeptidase family M24 Histone chaperone Rttp106-like FACT complex subunit (SPT16/CDC68) FACT complex subunit SPT16 N-terminal lobe domain FACT COMPLEX SUBUNIT SPT16 CDC68 RELATED Creatinase/aminopep [O. tauri	12744.5	11457.6	4949.45	29104.4	17743.5	2764.15	18063.3	1399.08	5429.63
682	ot|OT_ostta12g02090|gb|CEF99910.1	ostta12g02090	CEF99910	3	3	158.13	0.0935755	10.4092	P-lim	Complete	0.000440077	3.62175	N-lim	Complete	0.097675	10.4092	P-lim	Complete	Region of a membrane-bound protein predicted to be embedded in the membrane. [O. tauri]	1656.73	1569.33	2044.54	7507.58	6019.12	5562.14	2010.17	24551.9	28300.6
683	ot|OT_ostta12g02290|gb|CEF99925.1	ostta12g02290	CEF99925	3	3	123.45	0.0286268	3.31671	N-lim	Complete	0.0282698	3.31671	N-lim	Complete	0.0400708	2.43396	P-lim	Complete	Peptidase M18 Aminopeptidase I zinc metalloprotease (M18) signature Aminopeptidase/glucanase lid domain Zn-dependent exopeptidases [O. tauri]	1761.85	3536.58	3054.38	6923.69	14659.7	6120.51	4344.82	8697.17	7288.39
684	ot|OT_ostta12g02330|gb|CEF99928.1	ostta12g02330	CEF99928	3	3	108.45	0.583101	2.93166	N-lim	P-lim	0.626874	1.00269	N-lim	Complete	0.148064	2.9238	Complete	P-lim	Plant specific mitochondrial import receptor subunit TOM20 FAMILY NOT NAMED MITOCHONDRIAL IMPORT RECEPTOR SUBUNIT TOM20-1-RELATED TPR-like [O. tauri]	19821.9	27574	7377.29	31602.1	22509.9	808.549	11584.6	1819.59	5329.38
685	ot|OT_ostta12g02500|gb|CEF99942.1	ostta12g02500	CEF99942	3	3	162.79	0.0874172	2.30882	P-lim	Complete	0.139845	1.64971	N-lim	Complete	0.0413151	2.30882	P-lim	Complete	2Fe-2S ferredoxin-type domain 2Fe-2S ferredoxin-like [O. tauri]	14408.8	17027.8	12354.1	32441.9	14768.8	25031.3	26838.2	51335.2	22931.4
686	ot|OT_ostta12g02970|gb|CEF99982.1	ostta12g02970	CEF99982	3	3	133.1	0.625416	1.49105	Complete	N-lim	0.215323	1.49105	Complete	N-lim	0.482283	1.21704	Complete	P-lim	Fumarate lyase, conserved site Fumarate lyase superfamily signature Argininosuccinate lyase family signature Argininosuccinate lyase C-terminal argH: argininosuccinate lyase Lyase ARGININOSUCCINATE LYASE ASPARTATEAMMONIA/ARGININOSUCCINATE/ [O. tauri	9732.19	7121.89	14071.7	7977.07	8063.45	4700.45	3147.34	17050.1	5213.19
687	ot|OT_ostta12g03160|gb|CEF99995.1	ostta12g03160	CEF99995	3	3	109.78	0.555983	1.15042	P-lim	N-lim	0.876828	1.03532	Complete	N-lim	0.474872	1.11118	P-lim	Complete	Metallopeptidase, catalytic domain Peptidase family M3 SUBFAMILY NOT NAMED PROTEASE M3 THIMET OLIGOPEPTIDASE-RELATED Metalloproteases (""zincins""), catalytic domain [O. tauri]	17487.8	25911.8	25177.1	23730.1	23141.4	19365.8	22996.5	24014.4	29190
688	ot|OT_ostta13g00090|gb|CEG00004.1	ostta13g00090	CEG00004	3	3	136.01	0.0488952	6.8002	N-lim	Complete	0.0439348	6.8002	N-lim	Complete	0.094825	4.66757	P-lim	Complete	ATPase, AAA-type, core Coil ATPases associated with a variety of cellular activities Domain of unknown function (DUF3523) ATPase family associated with various cellular activities (AAA) PUTATIVE ATP-ASE AAA-protein family signature. P-loop [O. tauri	4425.68	4420.49	686.811	20192.7	34649	9984.4	8293.24	7736	28466.7
689	ot|OT_ostta13g00350|gb|CEG00021.1	ostta13g00350	CEG00021	3	3	154.75	0.67839	1.55262	P-lim	Complete	0.875749	1.41575	N-lim	Complete	0.15499	1.55262	P-lim	Complete	Ankyrin repeat ankyrin repeats Ankyrin repeats (3 copies) ANKYRIN REPEAT PROTEIN Ankyrin repeat profile. Ankyrin repeat region circular profile. [O. tauri]	95034.5	88093.9	48276.4	111568	189905	26139	88814.4	149979	120490
690	ot|OT_ostta13g00400|gb|CAL56368.1	ostta13g00400	CAL56368	3	3	151.53	0.819456	1.29546	N-lim	P-lim	0.865922	1.25304	N-lim	Complete	0.659201	1.03385	Complete	P-lim	Transcription elongation factor Spt6 Ribosomal protein S1-like RNA-binding domain Src homology 2 domains SH2 domain Helix-hairpin-helix motif Death-like domain of SPT6 TRANSCRIPTION ELONGATION FACTOR SPT6 S1 domain profile. RuvA domain 2-l [O. tauri	2351.75	4299.95	3292.32	4296.71	6660.13	1503.43	3102.03	774.288	5742.13
691	ot|OT_ostta13g01470|gb|CEG00107.1	ostta13g01470	CEG00107	4	3	245.27	0.104877	2.25007	N-lim	Complete	0.0640138	2.25007	N-lim	Complete	0.33048	1.35636	P-lim	Complete	Succinate dehydrogenase/fumarate reductase flavoprotein, catalytic domain Cytochrome B5 signature flavo_cyto_c: flavocytochrome c Cytochrome b5-like Heme/Steroid binding domain FAD binding domain FUMARATE REDUCTASE-RELATED SUCCINATE DEHYDR [O. tauri	13388.4	14181.3	8640.81	20668.8	42187.4	18620.3	10890.1	16007.9	22216.5
692	ot|OT_ostta13g01580|gb|CEG00117.1	ostta13g01580	CEG00117	3	3	122.69	0.319148	2.76337	N-lim	Complete	0.248249	2.76337	N-lim	Complete	0.272453	2.48404	P-lim	Complete	S15/NS1, RNA-binding Coil Aspartyl-tRNA synthetase signature OB-fold nucleic acid binding domain tRNA synthetases class II (D, K and N) asnS: asparagine--tRNA ligase ASPARTYL/LYSYL-TRNA SYNTHETASE ASPARAGINE--TRNA LIGASE, MITOCHONDRIAL-REL [O. tauri	3531.75	4408.74	343.307	8341.42	12087.9	2461.92	5856.15	2608.25	12112.9
693	ot|OT_ostta13g01690|gb|CEG00125.1	ostta13g01690	CEG00125	3	3	251.86	0.11507	6.54232	P-lim	Complete	0.0361115	2.34748	N-lim	Complete	0.0965754	6.54232	P-lim	Complete	Nucleotide sugar dehydrogenase UDP binding domain UDPglc_DH_euk UDPglc_GDPman_dh UDP-glucose/GDP-mannose dehydrogenase family, UDP binding domain UDP-glucose/GDP-mannose dehydrogenase family, central domain NDP-sugDHase: nucleotide sugar d [O. tauri	29383.9	26448.9	40083.7	46185.2	102162	76814.7	38563.3	190897	398055
694	ot|OT_ostta13g02400|gb|CEG00181.1	ostta13g02400	CEG00181	3	3	161.82	0.467052	2.08929	P-lim	Complete	0.269601	1.87941	N-lim	Complete	0.271759	2.08929	P-lim	Complete	Coil Region of a membrane-bound protein predicted to be embedded in the membrane. [O. tauri]	3309.64	4071.59	5392.98	8742.79	11922.1	3343.04	3124.33	10833.8	12730.9
695	ot|OT_ostta13g02940|gb|CEG00228.1	ostta13g02940	CEG00228	3	3	149.11	0.242231	3.4129	P-lim	Complete	0.0297314	1.98101	N-lim	Complete	0.186209	3.4129	P-lim	Complete	Isocitrate dehydrogenase NADP-dependent Isocitrate/isopropylmalate dehydrogenase NADP-SPECIFIC ISOCITRATE DEHYDROGENASE Isocitrate/Isopropylmalate dehydrogenase-like [O. tauri]	6454.76	7170.02	5975.57	10005.8	18159.6	10663	5628.74	19416.4	41848.9
696	ot|OT_ostta14g00080|gb|CAL56758.1	ostta14g00080	CAL56758	3	3	201.37	0.00919519	3.06615	N-lim	Complete	0.00954122	3.06615	N-lim	Complete	0.0150748	2.28107	P-lim	Complete	Succinate dehydrogenase/fumarate reductase, flavoprotein subunit FAD binding domain sdhA_frdA_Gneg: succinate dehydrogenase or fumarate reductase, flavoprotein subunit Fumarate reductase flavoprotein C-term sdhA_forward: succinate dehydrog [O. tauri	8901.33	11800.9	11757.5	32288.5	21769.5	45468.5	21347	19092.9	33603.1
697	ot|OT_ostta14g00630|gb|CEG01993.1	ostta14g00630	CEG01993	4	3	178.78	0.313334	2.0939	N-lim	Complete	0.279915	2.0939	N-lim	Complete	0.0467202	1.82054	P-lim	Complete	Thioredoxin-like fold Glutathione S-transferase, N-terminal domain GLUTATHIONE S-TRANSFERASE HEMATOPOIETIC PROSTAGLANDIN D SYNTHASE Soluble glutathione S-transferase N-terminal domain profile. GST C-terminal domain-like [O. tauri]	33146.8	26522.6	20881.9	58903.8	89793.6	19969.5	50825.2	35214.6	60606.9
698	ot|OT_ostta14g00750|gb|CEG02001.1	ostta14g00750	CEG02001	3	3	162.46	0.183175	2.01656	N-lim	P-lim	0.8631	1.00518	N-lim	Complete	0.168527	2.00617	Complete	P-lim	Quinoprotein amine dehydrogenase, beta chain-like Coil G protein beta WD-40 repeat signature WD40 repeats Dip2/Utp12 Family WD domain, G-beta repeat WD REPEAT CONTAINING PROTEIN 3 (WDR3) WD REPEAT-CONTAINING PROTEIN 3 Trp-Asp (WD) repeats [O. tauri]	8741.09	10558.4	11104	14130	6087.76	10343.1	9350.41	1291.53	4513
699	ot|OT_ostta14g00840|gb|CEG02010.1	ostta14g00840	CEG02010	3	3	196.38	0.472591	5.61543	P-lim	Complete	0.0654427	2.73313	N-lim	Complete	0.387349	5.61543	P-lim	Complete	Thioredoxin-like fold Glutathione S-transferase, N-terminal domain THIOREDOXIN FAMILY PROTEIN GLUTATHIONE S-TRANSFERASE, GST, SUPERFAMILY, GST DOMAIN CONTAINING Soluble glutathione S-transferase N-terminal domain profile. [O. tauri]	6591.88	7987.08	18380.7	19045.5	24542.2	46495.4	3598.84	55336.6	126147
700	ot|OT_ostta14g01270|gb|CEG02049.1	ostta14g01270	CEG02049	3	3	139.37	0.797381	1.90117	P-lim	Complete	0.17515	1.3715	N-lim	Complete	0.627404	1.90117	P-lim	Complete	Helicase, C-terminal helicase superfamily c-terminal domain DEAD-like helicases superfamily Helicase conserved C-terminal domain DEAD/DEAH box helicase ATP-DEPENDENT RNA HELICASE DDX39A FAMILY NOT NAMED Superfamilies 1 and 2 helicase C-ter [O. tauri	38648	43385.8	52168	48036.8	81330.8	54690	18613.6	153744	82782.8
701	ot|OT_ostta14g01840|gb|CEG02103.1	ostta14g01840	CEG02103	3	3	210.16	0.309039	3.53864	P-lim	Complete	0.317412	1.78004	N-lim	Complete	0.197721	3.53864	P-lim	Complete	Lysine-tRNA ligase, class II Coil Lysyl-tRNA synthetase signature OB-fold nucleic acid binding domain tRNA synthetases class II (D, K and N) lysS_bact: lysine--tRNA ligase ASPARTYL/LYSYL-TRNA SYNTHETASE LYSINE--TRNA LIGASE Aminoacyl-transf [O. tauri	11517.6	28100.4	37061.5	28084.4	79512.6	28895.4	21827.4	81032.5	168481
702	ot|OT_ostta14g02260|gb|CEG02134.1	ostta14g02260	CEG02134	3	3	126.2	0.78734	2.06304	P-lim	N-lim	0.650279	1.08148	Complete	N-lim	0.709059	1.90761	P-lim	Complete	Metalloenzyme, LuxS/M16 peptidase-like Coil Peptidase M16 inactive domain Insulinase (Peptidase family M16) METALLOPROTEASE Insulinase family, zinc-binding region signature. LuxS/MPP-like metallohydrolase [O. tauri]	45099.9	34418.1	45220.4	38585.9	54072.8	22682.1	26676.5	180498	30777.3
703	ot|OT_ostta14g02400|gb|CAL57025.1	ostta14g02400	CAL57025	3	3	181.53	0.821838	1.71099	P-lim	Complete	0.378355	1.24587	N-lim	Complete	0.641507	1.71099	P-lim	Complete	Small GTPase superfamily, ARF/SAR type GTP-binding SAR1 protein signature Sar1p-like members of the Ras-family of small GTPases small_GTP: small GTP-binding protein domain ADP-ribosylation factor family RE74312P ADP RIBOSYLATION FACTOR-RE [O. tauri]	18147.9	28131.5	37735.6	27523.2	43153.5	33995.5	11886.7	50415.6	81447
704	ot|OT_ostta14g02980|gb|CAL57090.1	ostta14g02980	CAL57090	3	3	160.45	0.107775	2.61348	Complete	P-lim	0.125419	1.59672	Complete	N-lim	0.103726	2.61348	Complete	P-lim	Ion transport 2 Coil Two pore domain K+ channel signature Ion channel PROTEIN C27F2.6-RELATED POTASSIUM CHANNEL, SUBFAMILY K EF-hand calcium-binding domain profile. Voltage-gated potassium channels Region of a membrane-bound protein predic [O. tauri	8488.54	7783.27	15097.4	7593.75	6012.52	6039.8	3751.4	1267.78	6983.68
705	ot|OT_ostta15g00150|gb|CEG01654.1	ostta15g00150	CEG01654	3	3	198.7	0.175457	2.92652	P-lim	Complete	0.155509	1.40272	N-lim	Complete	0.140679	2.92652	P-lim	Complete	Nucleoside diphosphate kinase Nucleoside diphosphate kinase signature NDK NUCLEOSIDE DIPHOSPHATE KINASE Nucleoside diphosphate kinases active site. Nucleoside diphosphate kinase [ndk]. Nucleoside diphosphate kinase, NDK [O. tauri]	36409.8	54844.5	52809.1	54426	86647.2	61006.7	65606.6	78119.5	277878
706	ot|OT_ostta15g00230|gb|CEG01662.1	ostta15g00230	CEG01662	3	3	170.46	0.86246	1.37451	N-lim	Complete	0.553396	1.37451	N-lim	Complete	0.958008	1.20145	P-lim	Complete	Sec1-like protein VPS45_Sec1 Sec1 family PROTEIN ROP VESICLE PROTEIN SORTING-ASSOCIATED Sec1/munc18-like (SM) proteins [O. tauri]	2764.25	2904.99	4533.3	4449.08	7275.23	2299.22	6724.16	1113.85	4419.81
707	ot|OT_ostta15g00250|gb|CEG01664.1	ostta15g00250	CEG01664	3	3	120.69	0.650274	1.81543	N-lim	P-lim	0.483989	1.75605	N-lim	Complete	0.93047	1.03381	Complete	P-lim	Chaperone tailless complex polypeptide 1 (TCP-1) Tailless complex polypeptide 1 (chaperone) signature TCP-1/cpn60 chaperonin family chap_CCT_eta: T-complex protein 1, eta subunit CHAPERONIN Chaperonins TCP-1 signature 2. Chaperonins TCP-1 [O. tauri]	18055.9	11034.7	3305.18	33803.8	5926.93	17157.9	21159.1	4579.09	5597.93
708	ot|OT_ostta15g00390|gb|CEG01678.1	ostta15g00390	CEG01678	3	3	136.29	0.0336176	2.81787	P-lim	N-lim	0.670915	1.24532	Complete	N-lim	0.0794553	2.26278	P-lim	Complete	Translation elongation/initiation factor/Ribosomal, beta-barrel GTP-binding elongation factor signature Elongation factor G C-terminus small_GTP: small GTP-binding protein domain Elongation factor Tu domain 2 TypA_BipA: GTP-binding protein [O. tauri	3678.39	6026.28	2165.02	2770.64	3370.28	3390.55	12630.6	6015.52	8212.37
709	ot|OT_ostta15g00930|gb|CEG01717.1	ostta15g00930	CEG01717	3	3	203.48	0.738392	1.26246	Complete	P-lim	0.77771	1.16717	Complete	N-lim	0.541319	1.26246	Complete	P-lim	ml(S5 chloroplastic small ribosome subunit-from:Ot15gcS5)gb(Ribosomal protein S5, N-terminal) Ribosomal protein S5, N-terminal domain rpsE_bact: ribosomal protein S5 Ribosomal protein S5, C-terminal domain RIBOSOMAL S SUBUNIT S5 double str [O. tauri	60836.8	95255.1	173737	64511	80641.8	137435	23555.5	70628.8	167075
710	ot|OT_ostta15g01280|gb|CAL57548.1	ostta15g01280	CAL57548	3	3	219.39	0.216105	2.34214	P-lim	N-lim	0.0845403	2.06534	Complete	N-lim	0.925191	1.13402	P-lim	Complete	FAMILY NOT NAMED [O. tauri]	23574.1	37734.8	14480.6	12561.3	10453.1	13681.5	21481.5	13594.1	50871.5
711	ot|OT_ostta15g01460|gb|CEG01763.1	ostta15g01460	CEG01763	3	3	137.22	0.825221	1.24289	Complete	P-lim	0.6728	1.00035	Complete	N-lim	0.400152	1.24289	Complete	P-lim	RNA-induced silencing complex, nuclease component Tudor-SN Tudor domain Staphylococcal nuclease homologues RISC-Tudor-SN STAPHYLOCOCCAL NUCLEASE DOMAIN-CONTAINING PROTEIN 1 EBNA2 BINDING PROTEIN P100 Tudor domain profile. Thermonuclease do [O. tauri	9253.56	8708.85	6392.69	15580.3	2617.11	6149.22	10262.9	5414.24	3918.37
712	ot|OT_ostta15g01890|gb|CEG01796.1	ostta15g01890	CEG01796	3	3	180.12	0.133028	3.09396	N-lim	Complete	0.0816975	3.09396	N-lim	Complete	0.250844	1.92653	P-lim	Complete	Thiolase-like, subgroup 3-Oxoacyl-[acyl-carrier-protein (ACP)] synthase III 3-Oxoacyl-[acyl-carrier-protein (ACP)] synthase III C terminal fabH: 3-oxoacyl-[acyl-carrier-protein] synthase III 3-oxoacyl-[acyl-carrier-protein] synthase 3 [fab [O. tauri	9299.32	10790.1	3063.72	21196.3	37632.9	12805.9	13160.2	7740.1	23704.9
713	ot|OT_ostta15g02170|gb|CEG01821.1	ostta15g02170	CEG01821	3	3	176.82	0.11393	2.06626	N-lim	Complete	0.0368702	2.06626	N-lim	Complete	0.801938	1.02828	P-lim	Complete	SANT/Myb domain SANT SWI3, ADA2, N-CoR and TFIIIB'' DNA-binding domains Myb-like DNA-binding domain MYB-LIKE DNA-BINDING PROTEIN MYB LD18233P Myb-like domain profile. Myb-type HTH DNA-binding domain profile. Homeodomain-like [O. tauri]	9192.98	9546.21	8833.08	15516.6	27780.8	13674.1	7418.43	15969.1	4964.53
714	ot|OT_ostta15g02325|gb|CEG01836.1	ostta15g02325	CEG01836	3	3	195.53	0.0331955	9.15959	P-lim	Complete	0.00673266	4.63832	N-lim	Complete	0.0449085	9.15959	P-lim	Complete	K Homology domain, type 1 Domain with 2 conserved Trp (W) residues K homology RNA-binding domain WW domain KH domain P-ELEMENT SOMATIC INHIBITOR, ISOFORM C KH DOMAIN CONTAINING RNA BINDING PROTEIN WW/rsp5/WWP domain signature. Type-1 KH do [O. tauri	4834.82	4588.93	2546.52	13677.2	26940.8	14903.9	8601.7	25964.6	75076.4
715	ot|OT_ostta15g02830|gb|CEG01876.1	ostta15g02830	CEG01876	3	3	234.76	0.43989	2.31108	P-lim	Complete	0.543275	1.16254	N-lim	Complete	0.316199	2.31108	P-lim	Complete	Alpha/beta hydrolase family ALPHA/BETA HYDROLASE FOLD-CONTAINING PROTEIN alpha/beta-Hydrolases [O. tauri]	8296.95	10314.6	25859.4	17798.4	21476.9	12423.8	11737.5	67823.8	23214.5
716	ot|OT_ostta15g02840|gb|CEG01877.1	ostta15g02840	CEG01877	3	3	185.89	0.126788	8.10951	P-lim	Complete	0.0495487	2.94032	N-lim	Complete	0.109292	8.10951	P-lim	Complete	P-loop containing nucleoside triphosphate hydrolase AIG1 family Domain of unknown function (DUF3406) GTPASE, IMAP FAMILY MEMBER-RELATED TRANSLOCASE OF CHLOROPLAST 120, CHLOROPLASTIC-RELATED P-loop containing nucleoside triphosphate hydrola [O. tauri	15628.3	16401.7	40101.9	40044.2	94008.9	78037.7	27576.5	168094	389283
717	ot|OT_ostta15g02850|gb|CEG01878.1	ostta15g02850	CEG01878	3	3	162.81	0.237506	2.88734	P-lim	Complete	0.074098	1.86766	N-lim	Complete	0.177594	2.88734	P-lim	Complete	ml(VIK-like Ankyrin Repeat Domain Kinase TKL-from:Ot15g02970)gb(Serine/threonine-protein kinase, active site) Serine/Threonine protein kinases, catalytic domain ankyrin repeats Ankyrin repeats (3 copies) Protein kinase domain SUBFAMILY NOT [O. tauri	15548.9	19542.4	26042.1	40377.5	49085.3	24713.4	20890.2	41491.5	114131
718	ot|OT_ostta15g02900|gb|CEG01882.1	ostta15g02900	CEG01882	3	3	93.36	0.883464	1.94689	Complete	N-lim	0.926436	1.94689	Complete	N-lim	0.765691	1.04777	Complete	P-lim	Glycine cleavage H-protein, subgroup gcvH: glycine cleavage system H protein GLYCINE CLEAVAGE SYSTEM H PROTEIN 2-oxo acid dehydrogenases acyltransferase component lipoyl binding site. Glycine cleavage system H protein [gcvH]. Single hybrid [O. tauri	174331	53626.5	6874.05	56968.9	45008.7	18641	143814	58660.8	21651.2
719	ot|OT_ostta16g00070|gb|CEG00244.1	ostta16g00070	CEG00244	3	3	107.94	0.627411	4.39805	P-lim	N-lim	0.725874	1.2892	Complete	N-lim	0.558828	3.41145	P-lim	Complete	ml(S27 cytoplasmic small ribosome subunit-from:Ot16g00060)gb(Ribosomal protein S27e, zinc-binding domain) 40S RIBOSOMAL PROTEIN S27 Ribosomal protein S27e signature. 30S ribosomal protein S27e [rps27e]. Zn-binding ribosomal proteins [O. tauri]	3911.95	13231.6	9595.97	6487.69	6608.93	7644.5	2225.57	61113.3	27881.6
720	ot|OT_ostta16g00350|gb|CEG00264.1	ostta16g00350	CEG00264	3	3	158.86	0.360086	2.05027	P-lim	N-lim	0.392	1.13653	Complete	N-lim	0.537095	1.80397	P-lim	Complete	Oxoglutarate/iron-dependent dioxygenase 2OG-Fe(II) oxygenase superfamily [O. tauri]	17948.2	15682.3	3916.41	31004.1	1383.84	648.483	46704.4	7602.81	13426.4
721	ot|OT_ostta16g00420|gb|CEG00271.1	ostta16g00420	CEG00271	3	3	160.01	0.0300873	2.10467	P-lim	Complete	0.0582416	1.78379	N-lim	Complete	0.0372246	2.10467	P-lim	Complete	Ferredoxin thioredoxin reductase beta subunit, domain FTRc Ferredoxin thioredoxin reductase catalytic beta chain Ferredoxin thioredoxin reductase (FTR), catalytic beta chain [O. tauri]	9697.95	14421.1	7106.27	15540.5	17678.2	22480.9	23422	26039.8	16257.4
722	ot|OT_ostta16g00550|gb|CEG00282.1	ostta16g00550	CEG00282	3	3	133.48	0.635688	2.17882	P-lim	Complete	0.647089	1.09248	N-lim	Complete	0.468569	2.17882	P-lim	Complete	Pyruvate kinase, barrel Pyruvate kinase family signature Pyruvate kinase, barrel domain Pyruvate kinase, alpha/beta domain pyruv_kin: pyruvate kinase PYRUVATE KINASE Pyruvate kinase active site signature. PK beta-barrel domain-like Phospho [O. tauri	15754.8	30916.1	13205.2	16594.1	24988.7	23830.7	14386.7	21382.7	94690.1
723	ot|OT_ostta16g00650|gb|CAL58063.1	ostta16g00650	CAL58063	3	3	112.42	0.98237	1.64407	N-lim	P-lim	0.971813	1.27267	N-lim	Complete	0.849259	1.29182	Complete	P-lim	Photosystem II Psb28, class 1 Psb28 protein PS_II_psb28: photosystem II reaction center protein Psb28 PHOTOSYSTEM II REACTION W CENTER PSB28 CHLOROPLAST PHOTOSYNTHESIS PLASTID CENTRE Photosystem II reaction center Psb28 protein [psb28]. [O. tauri]	23974	21910.8	1248.54	20762.1	38537.6	685.534	26290	1251.68	8944.22
724	ot|OT_ostta16g00660|gb|CEG00291.1	ostta16g00660	CEG00291	3	3	115.6	0.949287	1.80943	N-lim	Complete	0.773602	1.80943	N-lim	Complete	0.873594	1.18824	P-lim	Complete	Violaxanthin de-epoxidase Violaxanthin de-epoxidase (VDE) Lipocalins [O. tauri]	7315.33	8374.82	487.366	12358.3	16362	551.711	12099.4	6391.87	731.565
725	ot|OT_ostta16g01700|gb|CEG00377.1	ostta16g01700	CEG00377	3	3	145.48	0.231703	2.84441	P-lim	Complete	0.0822973	1.772	N-lim	Complete	0.196529	2.84441	P-lim	Complete	Chaperonin Cpn10, conserved site 10kDa chaperonin signature Chaperonin 10 Kd subunit 10 KDA HEAT SHOCK PROTEIN Chaperonins cpn10 signature. 10 kDa chaperonin [groS]. GroES-like [O. tauri]	7331.89	7513.46	16374.7	15670.7	20963.4	18688	20434.5	57918.7	10449.6
726	ot|OT_ostta16g01790|gb|CEG00386.1	ostta16g01790	CEG00386	3	3	149.98	0.212738	3.37077	Complete	P-lim	0.374726	1.50001	Complete	N-lim	0.110461	3.37077	Complete	P-lim	Mitochondrial substrate/solute carrier Mitochondrial carrier protein signature FAMILY NOT NAMED THYLAKOID ADP,ATP CARRIER PROTEIN, CHLOROPLASTIC-RELATED Solute carrier (Solcar) repeat profile. [O. tauri]	3618.47	7915.42	4641.66	5961.58	3888.95	933.106	2328.57	271.399	2198.81
727	ot|OT_ostta16g01910|gb|CAL58202.1	ostta16g01910	CAL58202	3	3	121.75	0.051851	4.50742	P-lim	Complete	0.0597412	3.03479	N-lim	Complete	0.0419361	4.50742	P-lim	Complete	4-diphosphocytidyl-2C-methyl-D-erythritol kinase GHMP kinases C terminal GHMP kinases N terminal domain ispE: 4-(cytidine 5'-diphospho)-2-C-methyl-D-erythritol kinase HOMOSERINE/4-DIPHOSPHOCYTIDYL-2-C-METHYL-D-ERYTHRITOL KINASE 4-DIPHOSPHO [O. tauri	8818.54	13555.5	5201.3	19193.8	46677.4	17814.2	18056.2	34954.6	71282.8
728	ot|OT_ostta16g01960|gb|CEG00403.1	ostta16g01960	CEG00403	3	3	124.72	0.00308491	24.2283	P-lim	N-lim	0.864832	1.0096	Complete	N-lim	0.00842443	23.9979	P-lim	Complete	Sterol-sensing domain Patched family PATCHED-RELATED Sterol-sensing domain (SSD) profile. Multidrug efflux transporter AcrB transmembrane domain Region of a membrane-bound protein predicted to be embedded in the membrane. [O. tauri]	4393.49	6110.32	2745.75	4779.31	6465.11	1879.12	26335.3	144518	147108
729	ot|OT_ostta17g00130|gb|CEG00487.1	ostta17g00130	CEG00487	3	3	141.09	0.435045	5.91188	P-lim	Complete	0.629878	4.7332	N-lim	Complete	0.134583	5.91188	P-lim	Complete	Uroporphyrinogen decarboxylase (URO-D) hemE: uroporphyrinogen decarboxylase UROPORPHYRINOGEN DECARBOXYLASE 1, CHLOROPLASTIC METHYLTETRAHYDROFOLATE:HOMOCYSTEINE METHYLTRANSFERASE RELATED Uroporphyrinogen decarboxylase signature 2. Uroporphy [O. tauri	5975.1	12546.9	1108.26	9017.87	82828.6	1067.58	13812.2	13884.7	88355
730	ot|OT_ostta17g00320|gb|CEG00506.1	ostta17g00320	CEG00506	3	3	191.96	0.420089	3.34553	P-lim	Complete	0.483604	1.20731	N-lim	Complete	0.314639	3.34553	P-lim	Complete	Region of a membrane-bound protein predicted to be embedded in the membrane. [O. tauri]	26696.6	27361.4	64439.5	34776.5	59610.9	48676	23830.5	101107	271500
731	ot|OT_ostta17g00420|gb|CAL57776.1	ostta17g00420	CAL57776	3	3	231.03	0.436589	3.04309	P-lim	N-lim	0.0574052	1.97289	Complete	N-lim	0.946708	1.54245	P-lim	Complete	Coil [O. tauri]	60379.8	81711	67630.8	31327.3	21349.4	53625	38504.8	255714	29266.2
732	ot|OT_ostta17g00570|gb|CEG00525.1	ostta17g00570	CEG00525	3	3	265.42	0.504305	4.61969	Complete	P-lim	0.614363	2.87507	Complete	N-lim	0.343819	4.61969	Complete	P-lim	Photosystem I PsaG/PsaK protein Photosystem I psaG / psaK [O. tauri]	282215	48344.7	15084	67575.8	28678.3	23966.8	42981.9	16955.1	14882.6
733	ot|OT_ostta17g00580|gb|CEG00526.1	ostta17g00580	CEG00526	3	3	137.97	0.165282	4.1687	N-lim	P-lim	0.394915	2.40822	N-lim	Complete	0.0511791	1.73103	Complete	P-lim	Zinc finger, RING/FYVE/PHD-type Ring finger Zinc finger, C3HC4 type (RING finger) MAHOGUNIN Zinc finger RING-type profile. RING/U-box [O. tauri]	10204.4	8761.11	10156	22910.6	41817.9	5402.35	7287.72	5913.16	3622.32
734	ot|OT_ostta17g00900|gb|CAL57826.1	ostta17g00900	CAL57826	3	3	155.19	0.083198	4.9044	P-lim	Complete	0.0992717	4.22165	N-lim	Complete	0.103266	4.9044	P-lim	Complete	Coil [O. tauri]	7001.4	6704.59	651.195	16606.4	31819.6	12185	15240.7	11871.6	43301
735	ot|OT_ostta17g01010|gb|CEG00552.1	ostta17g01010	CEG00552	3	3	118.02	0.797293	1.25789	N-lim	Complete	0.580582	1.25789	N-lim	Complete	0.664425	1.09715	P-lim	Complete	6-phosphogluconolactonase, DevB-type Glucosamine-6-phosphate isomerases/6-phosphogluconolactonase pgl: 6-phosphogluconolactonase 6-PHOSPHOGLUCONOLACTONASE NagB/RpiA/CoA transferase-like [O. tauri]	1562.87	5267.27	473.334	5473.49	2454.39	1259.09	3815.82	998.354	3198.86
736	ot|OT_ostta17g01090|gb|CEG00556.1	ostta17g01090	CEG00556	4	3	208.16	0.175439	4.63972	P-lim	Complete	0.10382	2.73406	N-lim	Complete	0.163441	4.63972	P-lim	Complete	Coil [O. tauri]	1190.37	2042.38	368.172	3992.3	3918.99	1933.85	2011.68	2033.41	12662.2
737	ot|OT_ostta17g01350|gb|CAL57873.1	ostta17g01350	CAL57873	3	3	155.3	0.428609	2.30141	Complete	P-lim	0.430959	1.50374	Complete	N-lim	0.1715	2.30141	Complete	P-lim	ml(S2 cytoplasmic small ribosome subunit-from:Ot17g01460)gb(Ribosomal protein S5, N-terminal, conserved site) rpsE_arch: ribosomal protein S5 Ribosomal protein S5, N-terminal domain Ribosomal protein S5, C-terminal domain RIBOSOMAL S SUBUN [O. tauri	8302.66	15172.3	4915.12	6430.62	11188.3	1260.77	8542.04	2140.76	1653.16
738	ot|OT_ostta17g02360|gb|CEG00654.1	ostta17g02360	CEG00654	3	3	143.94	0.666887	2.10716	P-lim	Complete	0.148276	1.45471	N-lim	Complete	0.534501	2.10716	P-lim	Complete	Glutamine amidotransferase subunit PdxT SNO glutamine amidotransferase family PLP_synth_Pdx2: pyridoxal 5'-phosphate synthase, glutaminase subunit Pdx2 FAMILY NOT NAMED PdxT/SNO family family signature. Glutamine amidotransferase subunit P [O. tauri	4254.37	8498.81	6901.83	8327.49	11412.6	8852.29	4698.12	6137.41	30580.7
739	ot|OT_ostta18g00480|gb|CEG00688.1	ostta18g00480	CEG00688	3	3	96.05	0.220764	6.52157	P-lim	Complete	0.762428	1.35127	N-lim	Complete	0.166447	6.52157	P-lim	Complete	Phenylalanyl-tRNA synthetase, class IIc, beta subunit, archae/euk cytosolic B3/4 domain tRNA synthetase B5 domain pheT_arch: phenylalanine--tRNA ligase, beta subunit PHENYLALANYL-TRNA SYNTHETASE BETA CHAIN AND LEUCINE-RICH REPEAT-CONTAININ [O. tauri	2068.34	3870.4	2360.82	6526.32	3277.66	1410.99	2859.98	42136.2	9129.99
740	ot|OT_ostta18g00550|gb|CEG00694.1	ostta18g00550	CEG00694	3	3	114.1	0.0891973	5.35938	Complete	P-lim	0.0709722	3.7948	Complete	N-lim	0.049609	5.35938	Complete	P-lim	AMP-dependent synthetase/ligase Coil Rhodanese Homology Domain Rhodanese-like domain AMP-binding enzyme 3-MERCAPTOPYRUVATE SULFURTRANSFERASE THIOSULFATE SULFERTANSFERASE Rhodanese domain profile. Rhodanese/Cell cycle control phosphatase P- [O. tauri	12119.4	14732.9	7593.88	6641.68	1802.22	633.308	5135.21	368.492	923.576
741	ot|OT_ostta18g00960|gb|CEG00728.1	ostta18g00960	CEG00728	3	3	159.29	0.718537	1.96544	P-lim	N-lim	0.665661	1.48331	Complete	N-lim	0.725153	1.32503	P-lim	Complete	Armadillo-type fold HEAT repeats FI07923P IMPORTIN BETA HEAT repeat profile. ARM repeat [O. tauri]	9977.03	1886.5	3341.55	4594.46	4393.47	1262.82	1827.75	11401.5	6917.99
742	ot|OT_ostta18g01000|gb|CAL58559.1	ostta18g01000	CAL58559	3	3	106.1	0.719371	1.68187	P-lim	N-lim	0.657835	1.00558	Complete	N-lim	0.659914	1.67254	P-lim	Complete	FtsH protease domain-like Region of a membrane-bound protein predicted to be embedded in the membrane. [O. tauri]	12055	8249.35	13158.8	10746.1	20147.6	2383.95	8240.24	39079.3	8649.12
743	ot|OT_ostta18g01980|gb|CEG00808.1	ostta18g01980	CEG00808	3	3	193.54	0.00521416	8.38552	Complete	N-lim	0.0105931	8.38552	Complete	N-lim	0.00345396	2.9506	Complete	P-lim	Region of a membrane-bound protein predicted to be embedded in the membrane. [O. tauri]	6334.6	8972.45	8007.32	881.896	1612.16	286.262	2851.9	3102.48	1947.17
744	ot|OT_ostta19g00270|gb|CEG01905.1	ostta19g00270	CEG01905	3	3	164.23	0.691089	2.62181	N-lim	P-lim	0.71406	1.60895	N-lim	Complete	0.621506	1.62951	Complete	P-lim	Methyltransferase FkbM Methyltransferase FkbM domain fkbM_fam: methyltransferase, FkbM family S-adenosyl-L-methionine-dependent methyltransferases Region of a membrane-bound protein predicted to be embedded in the membrane. [O. tauri]	17554.3	21702.5	3983.43	25458.1	39935.9	4177.54	12676.1	6933.47	6926.11
745	ot|OT_ostta19g00460|gb|CAL58403.1	ostta19g00460	CAL58403	3	3	114.96	0.0324113	4.39735	Complete	N-lim	0.00740521	4.39735	Complete	N-lim	0.0490449	4.21943	Complete	P-lim	C-methyltransferase C-methyltransferase C-terminal domain Methyltransferase domain S-adenosyl-L-methionine-dependent methyltransferases [O. tauri]	4193.79	9771.57	5601.58	1684.91	1092.6	1672.2	3365.73	572.062	699.542
746	ot|OT_ostta19g00470|gb|CEG01922.1	ostta19g00470	CEG01922	8	3	398.39	0.342469	1.90707	P-lim	N-lim	0.466396	1.2184	Complete	N-lim	0.395556	1.56523	P-lim	Complete	Aminoglycoside phosphotransferase ZnF_C4 abd HLH domain containing kinases domain HAD-SF-IA-v3: HAD hydrolase, family IA, variant 3 Phosphotransferase enzyme family Haloacid dehalogenase-like hydrolase Nucleotidyl transferase HAD-SF-IA-v1: [O. tauri	11134	10281.4	7001.51	8150.32	10834.3	4338.51	6796.34	21918.1	15764.5
747	ot|OT_ostta19g00640|gb|CEG01933.1	ostta19g00640	CEG01933	3	3	148.81	0.948096	1.75872	N-lim	P-lim	0.801333	1.40078	N-lim	Complete	0.606581	1.25553	Complete	P-lim	Coil Proline rich extensin signature FORMIN-RELATED Region of a membrane-bound protein predicted to be embedded in the membrane. [O. tauri]	3691.48	3967.93	1644.45	6004.59	6791.61	236.46	3080.43	1768.99	2560.9
748	ot|OT_ostta20g00350|gb|CEG00837.1	ostta20g00350	CEG00837	3	3	163.52	0.744477	1.93333	N-lim	P-lim	0.775613	1.41558	N-lim	Complete	0.644184	1.36575	Complete	P-lim	Zinc finger, ZPR1-type ZPR1 zinc-finger domain [O. tauri]	7234.95	10023.5	1693.49	11501.2	13604.4	1722.29	8177.77	816.347	4882.45
749	ot|OT_ostta20g00440|gb|CEG00845.1	ostta20g00440	CEG00845	3	3	130.09	0.0150391	4.453	P-lim	Complete	0.00544294	2.94968	N-lim	Complete	0.0233091	4.453	P-lim	Complete	Superoxide dismutase (Cu/Zn) / superoxide dismutase copper chaperone Cu-Zn-superoxide dismutase family signature Copper/zinc superoxide dismutase (SODC) SUPEROXIDE DISMUTASE [CU-ZN] 2, CHLOROPLASTIC SUPEROXIDE DISMUTASE [CU-ZN]-RELATED Cop [O. tauri	26258.1	38458.6	26424.5	67138.7	88469.8	113229	58629.5	148359	198864
750	ot|OT_ostta20g00590|gb|CEG00860.1	ostta20g00590	CEG00860	3	3	187.1	0.39331	1.99734	Complete	P-lim	0.659383	1.01364	Complete	N-lim	0.224281	1.99734	Complete	P-lim	[O. tauri]	13000.1	13809.7	2524.28	20862.4	7604.34	472.588	14251	110.823	324.769
751	ot|OtMtg00230|gb|CAL36409.1	OtMtg00230	CAL36409	4	3	183.58	0.901457	1.15331	Complete	N-lim	0.958481	1.15331	Complete	N-lim	0.738414	1.03211	Complete	P-lim	Coil Mitochondrial ATP synthase B chain precursor (ATP-synt_B) Region of a membrane-bound protein predicted to be embedded in the membrane. [O. tauri]	11550.7	23539.9	1040.02	24982.1	4052.82	2292.91	18386	3726.74	12893.8
752	ot|PsaA|gb|CAL36376.1	PsaA	CAL36376	3	3	216.23	0.857232	1.74523	P-lim	N-lim	0.919395	1.04045	Complete	N-lim	0.71756	1.67738	P-lim	Complete	PsaA Plant photosystem I psaA and psaB protein signature PSI_A Photosystem I psaA/psaB protein psaA: photosystem I core protein PsaA SUBFAMILY NOT NAMED OUTER MEMBRANE PROTEIN, OMPA-RELATED Photosystem I psaA and psaB proteins signature. P [O. tauri	693777	742475	1.29374e+06	624949	1.13852e+06	860395	687799	3.31069e+06	580754
753	ot|Rpl14|gb|CAL36362.1	Rpl14	CAL36362	3	3	234.39	0.560546	1.69406	Complete	N-lim	0.14789	1.69406	Complete	N-lim	0.476131	1.19266	Complete	P-lim	Rpl14 rplN_bact: ribosomal protein L14 Ribosomal protein L14p/L23e 50S RIBOSOMAL PROTEIN L14, CHLOROPLASTIC 50S/60S RIBOSOMAL PROTEIN L14/L23 Ribosomal protein L14 signature. 50S ribosomal protein L14 [rplN]. [O. tauri]	95430.7	93702	123938	68773.8	86931.9	29099.5	20106.2	165713	76678.2
754	ot|RpoB|gb|CAL36351.1	RpoB	CAL36351	3	3	103.51	0.622382	1.73131	Complete	P-lim	0.435303	1.42609	Complete	N-lim	0.349955	1.73131	Complete	P-lim	RpoB RNA polymerase Rpb2, domain 7 RNA polymerase beta subunit RNA polymerase Rpb2, domain 3 RNA polymerase Rpb2, domain 6 RNA polymerase Rpb2, domain 2 DNA-DIRECTED RNA POLYMERASE SUBUNIT BETA DNA-DIRECTED RNA POLYMERASE I SUBUNIT 2 RNA p [O. tauri	8412.41	8316.44	2682.95	10059.1	2785.89	766.874	6568.94	3067.59	1575.66
755	ot|RpoC2|gb|CAL36353.1	RpoC2	CAL36353	3	3	149.88	0.551064	2.32637	N-lim	P-lim	0.391317	1.95153	N-lim	Complete	0.882628	1.19208	Complete	P-lim	RpoC2 Coil RNA polymerase Rpb1, domain 3 RNA polymerase Rpb1, domain 5 RNA polymerase Rpb1, domain 4 rpoC2_cyan: DNA-directed RNA polymerase, beta'' subunit DNA-DIRECTED RNA POLYMERASE SUBUNIT BETA'-RELATED DNA-directed RNA polymerase subu [O. tauri	4195.21	2506.51	192.191	4758.81	7383.37	1311.47	3854.08	1208.49	720.539
756	ot|Rps7|gb|CAL36349.1	Rps7	CAL36349	3	3	227.95	0.715597	2.6925	P-lim	Complete	0.444986	1.19514	N-lim	Complete	0.530841	2.6925	P-lim	Complete	ml(S7 chloroplastic small ribosome subunit-from:OtCpg00240)gb(Rps7) RPS7p_RPS7a_RPS5e_RPS7o Ribosomal protein S7p/S5e rpsG_bact: ribosomal protein S7 RIBOSOMAL PROTEIN S7 Ribosomal protein S7 signature. 30S ribosomal protein S7 [rpsG]. [O. tauri]	32368.2	75263.4	85242.5	77512.8	81169.3	71829.8	20712.4	271525	227076
757	ot|Unique	Ot-unique		3	3	84.08	0.525943	1.43871	N-lim	Complete	0.232846	1.43871	N-lim	Complete	0.633996	1.04075	P-lim	Complete	ORF1260|gb|CAL36342.1 Unique ORF1260 ATPase family associated with various cellular activities (AAA) AAA-FAMILY ATPASE SPERMATOGENESIS-ASSOCIATED PROTEIN 5 P-loop containing nucleoside triphosphate hydrolases [O. tauri]	7541.18	7411.8	9803.72	11377.9	16423.7	7816.18	5321.99	2121.01	18322.5
758	ot|UniqueORF537|gb|CAL36331.1	UniqueORF537	CAL36331	3	3	90.33	0.597017	3.37736	P-lim	N-lim	0.357675	1.50485	Complete	N-lim	0.982121	2.24432	P-lim	Complete	Unique ORF537 Region of a membrane-bound protein predicted to be embedded in the membrane. [O. tauri]	2634.34	4051.96	3076.26	4144.84	2176.92	165.653	904.835	19241.6	1763.84
759	ot|OT_ostta01g00090|gb|CEF96468.1	ostta01g00090	CEF96468	2	2	133.26	0.119478	3.69872	P-lim	Complete	0.0539327	1.95655	N-lim	Complete	0.10969	3.69872	P-lim	Complete	Ribonucleotide reductase R1 subunit, N-terminal Ribonucleotide reductase large chain signature NrdE_NrdA: ribonucleoside-diphosphate reductase, alpha subunit Ribonucleotide reductase, all-alpha domain Ribonucleotide reductase, barrel domai [O. tauri	4437.64	4862.85	9422.98	14114.9	12971.5	9547.04	9480.65	46826.4	12945.9
760	ot|OT_ostta01g00270|gb|CEF96478.1	ostta01g00270	CEF96478	2	2	83.75	0.090193	2.55353	Complete	P-lim	0.479834	1.22876	Complete	N-lim	0.0847436	2.55353	Complete	P-lim	Peptidyl-prolyl cis-trans isomerase, FKBP-type, domain FKBP-type peptidyl-prolyl cis-trans isomerase PEPTIDYL-PROLYL CIS-TRANS ISOMERASE PEPTIDYL-PROLYL CIS-TRANS ISOMERASE FKBP16-3, CHLOROPLASTIC FKBP-type peptidyl-prolyl cis-trans isomer [O. tauri	5297.46	9634.67	8151.05	7676.49	7242.56	3866.64	1516.5	1451.33	6071.88
761	ot|OT_ostta01g00400|gb|CEF96488.1	ostta01g00400	CEF96488	2	2	83.73	0.311364	2.76989	N-lim	Complete	0.174514	2.76989	N-lim	Complete	0.347909	1.82306	P-lim	Complete	26S proteasome regulatory subunit, C-terminal PCI/PINT associated module motif in proteasome subunits, Int-6, Nip-1 and TRIP-15 Proteasome regulatory subunit C-terminal PCI domain 26S PROTEASOME NON-ATPASE REGULATORY SUBUNIT 3 26S PROTEASO [O. tauri	4220.98	5675.53	1670.6	8815.02	19111.1	4113.43	5116.95	3406.54	12564
762	ot|OT_ostta01g00860|gb|CAL49998.1	ostta01g00860	CAL49998	2	2	62.67	0.778197	1.60977	N-lim	Complete	0.915141	1.60977	N-lim	Complete	0.576354	1.04619	P-lim	Complete	Nucleic acid-binding, OB-fold Putative tRNA binding domain FAMILY NOT NAMED AMINOACYL TRNA SYNTHASE COMPLEX-INTERACTING MULTIFUNCTIONAL PROTEIN 1 tRNA-binding domain profile. Nucleic acid-binding proteins [O. tauri]	3229.42	3786.94	2003.41	5944.85	7890.18	684.711	7019.14	293.74	2123.55
763	ot|OT_ostta01g01020|gb|CEF96534.1	ostta01g01020	CEF96534	2	2	65.74	0.047447	7.49399	Complete	P-lim	0.167717	2.23965	Complete	N-lim	0.0250824	7.49399	Complete	P-lim	Plectin/S10, N-terminal Plectin/S10 domain 40S RIBOSOMAL PROTEIN S10 [O. tauri]	3532.87	7039.23	6813.8	2835.17	4250.88	676.708	1364.6	176.832	778.55
764	ot|OT_ostta01g01085|gb|CAL50021.1	ostta01g01085	CAL50021	2	2	86.93	0.581764	3.32814	P-lim	Complete	0.145363	2.12806	N-lim	Complete	0.570487	3.32814	P-lim	Complete	Translocon-associated protein subunit beta Translocon-associated protein beta (TRAPB) TRANSLOCON-ASSOCIATED PROTEIN, BETA SUBUNIT PRECURSOR (TRAP-BETA) (SIGNAL SEQUENCE RECEPTOR BETA SUBUNIT) TRANSLOCON-ASSOCIATED PROTEIN SUBUNIT BETA Regi [O. tauri	1051.21	3733.3	4146.22	5164.21	9042.87	4798.07	1286.32	3110.06	25326.3
765	ot|OT_ostta01g01290|gb|CEF96555.1	ostta01g01290	CEF96555	2	2	95.7	0.102245	8.25161	P-lim	Complete	0.552014	1.1897	N-lim	Complete	0.110394	8.25161	P-lim	Complete	Coil [O. tauri]	18997.8	28788.1	5712.1	16020.1	29440.7	18185.9	21702.2	128880	290863
766	ot|OT_ostta01g01510|gb|CAL50065.1	ostta01g01510	CAL50065	2	2	84.3	0.93346	2.48335	N-lim	Complete	0.816872	2.48335	N-lim	Complete	0.910086	1.2673	P-lim	Complete	HAD-superfamily hydrolase, subfamily IIB HAD-SF-IIB: HAD hydrolase, family IIB Eukaryotic phosphomannomutase PHOSPHOMANNOMUTASE HAD-like [O. tauri]	10682.5	10544.6	1713.76	12867.2	44028.4	74.6719	20701.5	2040.82	6330.52
767	ot|OT_ostta01g01600|gb|CEF96580.1	ostta01g01600	CEF96580	2	2	107.54	0.175655	2.00243	P-lim	N-lim	0.190283	1.50342	Complete	N-lim	0.477407	1.33192	P-lim	Complete	ml(eIF4isoG plant specific isoform of 4G eI4F Cap binding complex-from:Ot01g01600)gb(MIF4-like, type 1/2/3) Coil Domain in DAP-5, eIF4G, MA-3 and other proteins. MA3 domain MIF4G domain EUKARYOTIC TRANSLATION INITIATION FACTOR 4 GAMMA MI d [O. tauri	32950	43190.4	36179.4	40329.7	14263.6	20116.1	31086.3	41426.8	77087.3
768	ot|OT_ostta01g01960|gb|CEF96606.1	ostta01g01960	CEF96606	2	2	98.64	0.598527	4.44517	P-lim	Complete	0.634855	1.69117	N-lim	Complete	0.362719	4.44517	P-lim	Complete	Coil SPINDLE ASSEMBLY ABNORMAL PROTEIN 6 HOMOLOG STRUCTURAL MAINTENANCE OF CHROMOSOMES SMC FAMILY MEMBER [O. tauri]	2515.04	2246.66	174.93	3469.78	4495.44	383.483	1386.12	18966	1592.03
769	ot|OT_ostta01g02770|gb|CAL50189.1	ostta01g02770	CAL50189	2	2	67.86	0.0241572	28.0868	P-lim	Complete	0.0710727	14.4715	N-lim	Complete	0.0113806	28.0868	P-lim	Complete	Isochorismatase-like Adenylyl- / guanylyl cyclase, catalytic domain Adenylate and Guanylate cyclase catalytic domain Isochorismatase family KDEL (LYS-ASP-GLU-LEU) CONTAINING - RELATED SUBFAMILY NOT NAMED Guanylate cyclase domain profile. I [O. tauri	190.192	305.77	1320.09	5960.42	19209.5	1111.07	4924.78	27511.3	18571
770	ot|OT_ostta01g03190|gb|CEF96685.1	ostta01g03190	CEF96685	2	2	117.03	0.621064	9.32597	P-lim	Complete	0.747178	1.45531	N-lim	Complete	0.445272	9.32597	P-lim	Complete	ml(eIF5A Hypusine containing-from:Ot01geIF5A)gb(Translation elongation factor, IF5A C-terminal) Transl_init_eIF5A Eukaryotic elongation factor 5A hypusine, DNA-binding OB fold eIF_5A: translation elongation factor IF5A TRANSLATION INITIATI [O. tauri	40215.5	62674.1	30685.1	51745.1	121053	21593.9	27360.7	1.16942e+06	48936.6
771	ot|OT_ostta01g03540|gb|CEF96707.1	ostta01g03540	CEF96707	2	2	139.02	0.133464	6.00843	P-lim	Complete	0.423804	2.0491	N-lim	Complete	0.0848647	6.00843	P-lim	Complete	Sterile alpha motif, type 1 Sterile alpha motif. SAM domain (Sterile alpha motif) MITOCHONDRIAL IMPORT INNER MEMBRANE TRANSLOCASE SUBUNIT TIM22 SUBFAMILY NOT NAMED SAM/Pointed domain [O. tauri]	116171	68354.4	8985.27	280022	45732.9	70766.9	151558	702199	308936
772	ot|OT_ostta01g03610|gb|CEF96714.1	ostta01g03610	CEF96714	2	2	104.04	0.576197	2.90313	P-lim	Complete	0.655113	2.28997	N-lim	Complete	0.222173	2.90313	P-lim	Complete	Immunoglobulin-like fold IPT/TIG domain E set domains [O. tauri]	2738.73	1903.52	507.309	4011.71	7385.76	394.859	2458.21	10226.3	2265.33
773	ot|OT_ostta01g03640|gb|CEF96717.1	ostta01g03640	CEF96717	2	2	107.52	0.0309492	2.56639	N-lim	P-lim	0.139282	1.81459	N-lim	Complete	0.0854189	1.41431	Complete	P-lim	Haem peroxidase, plant/fungal/bacterial Fungal lignin peroxidase family signature Haem peroxidase superfamily signature Peroxidase FAMILY NOT NAMED L-ASCORBATE PEROXIDASE S, CHLOROPLASTIC/MITOCHONDRIAL-RELATED Peroxidases proximal heme-lig [O. tauri	2556.7	3317.55	4146.2	5504.02	9029.79	3649.18	2419.91	2473.84	2191.3
774	ot|OT_ostta01g03920|gb|CAL50296.1	ostta01g03920	CAL50296	2	2	92.14	0.371169	1.64985	Complete	N-lim	0.117757	1.64985	Complete	N-lim	0.487889	1.2255	Complete	P-lim	[O. tauri]	18990.8	18175.3	31688.8	18052.2	13837.9	9843.87	12108.1	31373.7	12703.1
775	ot|OT_ostta01g04150|gb|CEF96758.1	ostta01g04150	CEF96758	2	2	53.73	0.243547	3.68099	Complete	N-lim	0.015099	3.68099	Complete	N-lim	0.47643	1.03869	Complete	P-lim	Aminoacyl-tRNA synthetase, class I, anticodon-binding domain, subdomain 2 Glutamyl-tRNA synthetase signature tRNA synthetases class I (E and Q), catalytic domain gltX_bact: glutamate--tRNA ligase GLUTAMYL/GLUTAMINYL-TRNA SYNTHETASE Glutama [O. tauri	8590.67	5000.56	7209.74	1735.76	2875.23	1039.92	2611.04	1028.73	16386.5
776	ot|OT_ostta01g04240|gb|CAL50328.1	ostta01g04240	CAL50328	2	2	84.34	0.313882	23.1442	P-lim	Complete	0.392441	3.07144	N-lim	Complete	0.189455	23.1442	P-lim	Complete	[O. tauri]	606.299	983.939	55.7973	2102.79	2759.43	193.476	796.939	35967.7	1331.63
777	ot|OT_ostta01g04660|gb|CEF96798.1	ostta01g04660	CEF96798	2	2	110.79	0.318133	2.83473	Complete	P-lim	0.311552	1.54676	Complete	N-lim	0.206172	2.83473	Complete	P-lim	Cation-transporting P-type ATPase, C-terminal Coil P-type cation-transporting ATPase superfamily signature Cation transporter/ATPase, N-terminus Cation transporting ATPase, C-terminus E1-E2 ATPase haloacid dehalogenase-like hydrolase ATPas [O. tauri	5272.99	4245.14	3788.9	5082.45	2929.75	590.96	2967.39	46.2967	1680.6
778	ot|OT_ostta01g04760|gb|CEF96805.1	ostta01g04760	CEF96805	2	2	95.33	0.0806841	3.03072	N-lim	Complete	0.0441482	3.03072	N-lim	Complete	0.42554	1.50103	P-lim	Complete	[O. tauri]	3871.56	2918.74	12247.8	15845.4	22231.9	19621.8	11478.5	4199.31	12898.9
779	ot|OT_ostta01g04810|gb|CEF96808.1	ostta01g04810	CEF96808	2	2	59.24	0.683894	3.13339	N-lim	P-lim	0.494326	2.81962	N-lim	Complete	0.810743	1.11128	Complete	P-lim	Protein of unknown function DUF4079 Protein of unknown function (DUF4079) Region of a membrane-bound protein predicted to be embedded in the membrane. [O. tauri]	10377.6	10853.6	507.067	19782.3	39827.6	1683.89	13043.3	3788.15	2730.1
780	ot|OT_ostta01g04900|gb|CAL50395.1	ostta01g04900	CAL50395	2	2	113.56	0.146959	8.10419	P-lim	Complete	0.489608	3.37179	N-lim	Complete	0.0483775	8.10419	P-lim	Complete	Peptidase C1A, papain C-terminal Papain cysteine protease (C1) family signature Papain family cysteine protease CYSTEINE PROTEASE FAMILY C1-RELATED PEPTIDASE C1A FAMILY PROTEIN Eukaryotic thiol (cysteine) proteases asparagine active site. [O. tauri]	791.158	12787.1	4087.22	9882.57	48093.5	1588.46	32717.4	25892.1	84555.2
781	ot|OT_ostta01g04950|gb|CEF96817.1	ostta01g04950	CEF96817	2	2	129.48	0.13509	8.60968	P-lim	N-lim	0.96846	1.44519	Complete	N-lim	0.132035	5.95748	P-lim	Complete	26S proteasome subunit P45 Coil ATPases associated with a variety of cellular activities ATPase family associated with various cellular activities (AAA) 26Sp45: 26S proteasome subunit P45 family 26S PROTEASE REGULATORY SUBUNIT 26S PROTEASE [O. tauri	7072.54	7488.19	355.76	3049.96	6444.73	826.797	10957.6	60895.2	17011.8
782	ot|OT_ostta01g05230|gb|CEF96839.1	ostta01g05230	CEF96839	2	2	116.27	0.709281	1.69783	Complete	P-lim	0.484798	1.45304	Complete	N-lim	0.450346	1.69783	Complete	P-lim	G-protein beta WD-40 repeat G protein beta WD-40 repeat signature WD40 repeats NLE (NUC135) domain WD domain, G-beta repeat WD40 REPEAT PROTEIN 12, 37 RIBOSOME BIOGENESIS PROTEIN WDR12 Trp-Asp (WD) repeats signature. Trp-Asp (WD) repeats p [O. tauri	2868.57	4492.04	953.363	2572.18	3059.37	90.2442	2573.77	309.261	2013.79
783	ot|OT_ostta01g05560|gb|CEF96860.1	ostta01g05560	CEF96860	2	2	99.37	0.479984	3.19794	N-lim	Complete	0.326604	3.19794	N-lim	Complete	0.400805	1.65316	P-lim	Complete	Pyruvate dehydrogenase (acetyl-transferring) E1 component, alpha subunit, subgroup y Dehydrogenase E1 component PDH_E1_alph_y: pyruvate dehydrogenase (acetyl-transferring) E1 component, alpha subunit PDHA1 PROTEIN PYRUVATE DEHYDROGENASE E1 [O. tauri	8285.72	10102.8	1475.08	25447.7	34685.8	3389.11	13560	14621	4656.75
784	ot|OT_ostta01g05700|gb|CEF96872.1	ostta01g05700	CEF96872	2	2	117.54	0.791514	3.25873	N-lim	P-lim	0.592535	1.26059	N-lim	Complete	0.400558	2.58508	Complete	P-lim	Histidinol dehydrogenase Histidinol dehydrogenase signature Histidinol_dh hisD: histidinol dehydrogenase HISTIDINE BIOSYNTHESIS TRIFUNCTIONAL PROTEIN HISTIDINOL DEHYDROGENASE (HDH) Histidinol dehydrogenase signature. Histidinol dehydrogena [O. tauri	4380.67	5801.29	256.614	5034.65	8124.14	0	3639.59	304.391	94.0303
785	ot|OT_ostta01g05740|gb|CAL50477.1	ostta01g05740	CAL50477	2	2	59.6	0.225661	4.65961	N-lim	P-lim	0.869986	1.71724	N-lim	Complete	0.0784024	2.71344	Complete	P-lim	[O. tauri]	5060.02	6945.34	5017.22	9820.56	17922.4	1488.86	3016.11	646.733	2610.6
786	ot|OT_ostta01g05950|gb|CAL50496.1	ostta01g05950	CAL50496	2	2	132.7	0.571214	1.20382	P-lim	Complete	0.637467	1.11346	N-lim	Complete	0.515305	1.20382	P-lim	Complete	NAD(P)-binding domain DEHYDROGENASE/REDUCTASE SDR FAMILY MEMBER 12 FAMILY NOT NAMED NAD(P)-binding Rossmann-fold domains [O. tauri]	8462.15	8949.26	22070.2	10393.1	18951.3	14616.7	4593.46	527.969	42407.3
787	ot|OT_ostta01g06200|gb|CEF96907.1	ostta01g06200	CEF96907	2	2	87.17	0.398193	1.48603	N-lim	P-lim	0.524835	1.17194	N-lim	Complete	0.406787	1.26801	Complete	P-lim	[O. tauri]	12097.4	12233	19466.3	14708	22958.2	13660.8	6434.91	3072.25	25032.5
788	ot|OT_ostta01g06240|gb|CEF96911.1	ostta01g06240	CEF96911	2	2	82.85	0.592163	2.11866	Complete	P-lim	0.424975	1.90132	Complete	N-lim	0.417179	2.11866	Complete	P-lim	Ankyrin repeat Coil ankyrin repeats Ankyrin repeats (many copies) ANKYRIN REPEAT PROTEIN Ankyrin repeat profile. Ankyrin repeat region circular profile. [O. tauri]	34469.1	26933.2	5677.91	12710	21460.7	1110.2	14716.5	9868.64	7076.46
789	ot|OT_ostta01g06370|gb|CAL50537.1	ostta01g06370	CAL50537	2	2	142.54	0.323421	2.98811	N-lim	P-lim	0.648927	1.70051	N-lim	Complete	0.274843	1.75718	Complete	P-lim	[O. tauri]	8811.2	10949.6	5463.45	14135.4	25119.3	3639.53	4720.16	990.957	8643.84
790	ot|OT_ostta01g06390|gb|CAL50539.1	ostta01g06390	CAL50539	2	2	75.56	0.811417	1.63188	Complete	P-lim	0.786506	1.23105	Complete	N-lim	0.521112	1.63188	Complete	P-lim	Methylglyoxal synthase-like domain MGS-like domain AICARFT/IMPCHase bienzyme PurH purH: phosphoribosylaminoimidazolecarboxamide formyltransferase/IMP cyclohydrolase BIFUNCTIONAL PURINE BIOSYNTHESIS PROTEIN BIFUNCTIONAL PURINE BIOSYNTHESIS [O. tauri]	46501.6	35880.6	2248.59	35256.7	32657.8	832.214	47856.2	1376.15	2628.59
791	ot|OT_ostta01g06490|gb|CAL50549.1	ostta01g06490	CAL50549	2	2	59.71	0.649041	2.21729	Complete	P-lim	0.653939	1.63482	Complete	N-lim	0.414012	2.21729	Complete	P-lim	[O. tauri]	3058.94	5384.35	750.002	2679.5	2184.08	759.849	1427.32	694.211	2024.66
792	ot|OT_ostta01g06510|gb|CAL50551.1	ostta01g06510	CAL50551	2	2	75.35	0.00448906	3.4406	N-lim	Complete	0.000770719	3.4406	N-lim	Complete	0.0366187	2.53589	P-lim	Complete	Uncharacterised protein family UPF0246 Protein of unknown function (DUF328) SUBFAMILY NOT NAMED PEROXIDE STRESS RESPONSE PROTEIN YAAA UPF0246 protein YaaA [yaaA]. [O. tauri]	8941.17	11026.5	14230	38208	40883.4	38569.2	21025.5	20993.6	44702.3
793	ot|OT_ostta01g06610|gb|CEF96934.1	ostta01g06610	CEF96934	2	2	140.16	0.0349926	2.45746	P-lim	N-lim	0.469035	1.32667	Complete	N-lim	0.0716082	1.85235	P-lim	Complete	Rieske iron-sulphur protein Rieske 2Fe-2S subunit signature Rieske [2Fe-2S] domain Cytochrome B6-F complex Fe-S subunit CYTOCHROME B6-F COMPLEX IRON-SULFUR SUBUNIT, CHLOROPLASTIC CYTOCHROME B-C1 COMPLEX SUBUNIT RIESKE, MITOCHONDRIAL Rieske [O. tauri	134501	106621	56354.6	54487.8	103194	66545.9	157205	215000	178827
794	ot|OT_ostta02g00340|gb|CAL52024.1	ostta02g00340	CAL52024	2	2	46.82	0.754517	1.2684	P-lim	N-lim	0.776389	1.14369	Complete	N-lim	0.628073	1.10904	P-lim	Complete	Glycerol-3-phosphate O-acyltransferase, chloroplast G3POAT Phosphate acyltransferases Acyltransferase Glycerol-3-phosphate (1)-acyltransferase [O. tauri]	21694.8	11340.9	5325.13	15110.5	15374.3	3056.37	13851.3	18458	10234.3
795	ot|OT_ostta02g00562|gb|CAL52057.2	ostta02g00562	CAL52057	2	2	73.82	0.15861	1.68981	N-lim	P-lim	0.269075	1.39604	N-lim	Complete	0.409767	1.21043	Complete	P-lim	Translation initiation factor IF6 Transl_init_IF-6 translation initiation factor 6 eIF-6: putative translation initiation factor eIF-6 eIF-6 family EUKARYOTIC TRANSLATION INITIATION FACTOR 6 Translation initiation factor 6 [eif6]. Pentein [O. tauri]	26074.3	20150.3	34792.4	27755.5	52780.4	32566.9	20270.5	27650.2	19011.7
796	ot|OT_ostta02g00860|gb|CEG00944.1	ostta02g00860	CEG00944	2	2	45.13	0.141382	7.65358	P-lim	Complete	0.0390569	2.70335	N-lim	Complete	0.120902	7.65358	P-lim	Complete	Glycosyl transferase, family 1 Glycosyl transferases group 1 Glycosyl transferase 4-like domain ALPHA-1,3/1,6-MANNOSYLTRANSFERASE ALG2 GLYCOSYLTRANSFERASE UDP-Glycosyltransferase/glycogen phosphorylase Region of a membrane-bound protein pr [O. tauri	3609.51	4091.29	1827.12	5341.24	9410.28	11005.8	3564.01	18026.2	51332.6
797	ot|OT_ostta02g00940|gb|CEG00946.1	ostta02g00940	CEG00946	2	2	124.14	0.447832	1.72833	P-lim	Complete	0.0806625	1.65746	N-lim	Complete	0.499063	1.72833	P-lim	Complete	Ribose-phosphate diphosphokinase Phosphoribosyl synthetase-associated domain ribP_PPkin: ribose-phosphate diphosphokinase N-terminal domain of ribose phosphate pyrophosphokinase SUBFAMILY NOT NAMED RIBOSE-PHOSPHATE PYROPHOSPHOKINASE Ribose [O. tauri	3047.3	6987.62	4882.5	8423.17	8390.3	7911.5	3634.27	5402.71	16745.2
798	ot|OT_ostta02g01210|gb|CEG00966.1	ostta02g01210	CEG00966	2	2	77.84	0.126754	239.901	Complete	P-lim	0.321381	6.89677	Complete	N-lim	0.0354226	239.901	Complete	P-lim	Ribosomal protein L7Ae conserved site High mobility group-like nuclear protein signature Ribosomal protein L7A/RS6 family signature Ribosomal protein L7Ae/L30e/S12e/Gadd45 family RIBOSOMAL PROTEIN L7AE FAMILY MEMBER Ribosomal protein L7Ae [O. tauri]	16204.7	5685.88	198.691	2582.52	0	620.329	92.0768	0	0
799	ot|OT_ostta02g01390|gb|CEG00977.1	ostta02g01390	CEG00977	2	2	67.51	0.497295	1.82228	N-lim	P-lim	0.870325	1.16083	N-lim	Complete	0.358656	1.56981	Complete	P-lim	ml(eIF2alpha Catalyzes joining of the large subunit to PIC eIF2 Preinitiation complex (PIC)-from:Ot02g03060)gb(Translation initiation factor 2, alpha subunit, C-terminal) Ribosomal protein S1-like RNA-binding domain Eukaryotic translation [O. tauri]	6921.67	7820.93	283.881	5176.01	12174.6	92.611	9334.46	237.731	0
800	ot|OT_ostta02g01730|gb|CAL52263.2	ostta02g01730	CAL52263	2	2	100.97	0.0829554	2.21556	P-lim	N-lim	0.986499	1.04848	Complete	N-lim	0.0925007	2.11312	P-lim	Complete	Transketolase binding site Transketolase, pyrimidine binding domain 1-deoxy-D-xylulose-5-phosphate synthase Transketolase, C-terminal domain dxs: 1-deoxy-D-xylulose-5-phosphate synthase 1-DEOXY-D-XYLULOSE 5-PHOSPHATE SYNTHASE 1-RELATED DEH [O. tauri	8371.08	12970.8	5083.73	5718.08	9993.59	9492.07	12099.7	26108.4	17632.4
801	ot|OT_ostta02g02200|gb|CEG01026.1	ostta02g02200	CEG01026	2	2	71.75	0.680061	1.66641	P-lim	N-lim	0.385695	1.53079	Complete	N-lim	0.468353	1.08859	P-lim	Complete	ml(eIF4E eI4F Cap binding complex-from:Ot02g04220)gb(Eukaryotic translation initiation factor 4E (eIF-4E), conserved site) Eukaryotic initiation factor 4E EUKARYOTIC TRANSLATION INITIATION FACTOR 4E RELATED Eukaryotic initiation factor 4E [O. tauri]	34143.4	30777.1	11041.9	35857	7697.32	6068.65	75381.7	1362.96	5947.43
802	ot|OT_ostta02g02280|gb|CEG01028.1	ostta02g02280	CEG01028	2	2	107.26	0.0269515	2.83854	N-lim	Complete	0.0382059	2.83854	N-lim	Complete	0.112189	1.43739	P-lim	Complete	Mog1/PsbP, alpha/beta/alpha sandwich PSBP DOMAIN-CONTAINING PROTEIN 4, CHLOROPLASTIC FAMILY NOT NAMED Mog1p/PsbP-like [O. tauri]	21639.5	22990.7	40126.6	73336.6	47364.6	119884	39095.2	42764.1	39969.5
803	ot|OT_ostta02g02310|gb|CAL52310.2	ostta02g02310	CAL52310	2	2	54.32	0.95923	1.87889	P-lim	N-lim	0.845559	1.84516	Complete	N-lim	0.811228	1.01828	P-lim	Complete	Clp protease proteolytic subunit /Translocation-enhancing protein TepA Clp protease catalytic subunit P signature ATP-DEPENDENT CLP PROTEASE PROTEOLYTIC SUBUNIT ATP-DEPENDENT CLP PROTEASE PROTEOLYTIC SUBUNIT 5, CHLOROPLASTIC Endopeptidase [O. tauri]	19103.6	11347.8	522.062	5355.52	10568.7	862.123	29116.2	640.233	1783.23
804	ot|OT_ostta02g02550|gb|CEG01046.1	ostta02g02550	CEG01046	2	2	74.03	0.864331	1.59178	N-lim	P-lim	0.780962	1.21531	N-lim	Complete	0.479711	1.30977	Complete	P-lim	Cyclin, N-terminal domain present in cyclins, TFIIB and Retinoblastoma CYCLIN CYCLIN-K Cyclin-like [O. tauri]	6989.53	7723.54	3591.19	9880.26	11624.9	740.151	7907.16	1173.64	4894.35
805	ot|OT_ostta02g02600|gb|CEG01049.1	ostta02g02600	CEG01049	2	2	115.43	0.279915	2.73996	P-lim	N-lim	0.988036	1.01835	Complete	N-lim	0.242736	2.69058	P-lim	Complete	[O. tauri]	5186.72	12832.9	7429.09	11094.3	9062.08	4833.62	11796.8	9285.64	47389.3
806	ot|OT_ostta02g03120|gb|CEG01089.1	ostta02g03120	CEG01089	2	2	86.02	0.670196	3.87835	P-lim	N-lim	0.504305	1.23175	Complete	N-lim	0.656725	3.14865	P-lim	Complete	Glutathione S-transferase, N-terminal Glutathione S-transferase, N-terminal domain Glutathione S-transferase, C-terminal domain PROSTAGLANDIN E SYNTHASE 2 MICROSOMAL PROSTAGLANDIN E SYNTHASE-2 Glutaredoxin active site. Glutaredoxin domain [O. tauri]	3584.43	2969.3	5405.89	3341.7	4894.49	1473.27	2345.88	32662.7	2648.06
807	ot|OT_ostta02g04350|gb|CEG01196.1	ostta02g04350	CEG01196	2	2	65.7	0.128384	27.2776	P-lim	Complete	0.627051	3.92406	N-lim	Complete	0.0454465	27.2776	P-lim	Complete	Phytase-like domain Esterase-like activity of phytase [O. tauri]	3540.41	2738.87	53.4078	8173.83	16573	103.033	25013	107163	40564.4
808	ot|OT_ostta02g04540|gb|CEG01212.1	ostta02g04540	CEG01212	2	2	140.78	0.21247	2.56109	N-lim	P-lim	0.573638	1.45453	N-lim	Complete	0.241462	1.76077	Complete	P-lim	Phosphomannose isomerase, type I, conserved site Phosphomannose isomerase type I signature PMI manA: mannose-6-phosphate isomerase, class I MANNOSE-6-PHOSPHATE ISOMERASE Phosphomannose isomerase type I signature 1. Phosphomannose isomerase [O. tauri	9454.39	12941.5	6664.9	24319.5	6407.75	11542.5	14592.4	254.22	1658.01
809	ot|OT_ostta02g04580|gb|CEG01216.1	ostta02g04580	CEG01216	2	2	91.56	0.0684742	5.9004	P-lim	Complete	0.0491544	2.36377	N-lim	Complete	0.0643757	5.9004	P-lim	Complete	WW domain Domain with 2 conserved Trp (W) residues WW/rsp5/WWP domain profile. [O. tauri]	2592.26	3058.95	1436.81	6477.03	6751.17	3526.22	3532.22	23619.6	14670.3
810	ot|OT_ostta02g04650|gb|CEG01222.1	ostta02g04650	CEG01222	2	2	70.09	0.0933874	3.73874	Complete	N-lim	0.0549019	3.73874	Complete	N-lim	0.115784	2.71536	Complete	P-lim	Ribosomal protein L9, C-terminal Ribosomal protein L9, N-terminal domain L9: ribosomal protein L9 Ribosomal protein L9, C-terminal domain 50S RIBOSOMAL PROTEIN L9 50S ribosomal protein L9 [rplI]. L9 N-domain-like Ribosomal protein L9 C-dom [O. tauri	27501.4	54975.6	17765.8	16596.2	5135.5	5080.29	10414.1	5178.67	21324.2
811	ot|OT_ostta02g04670|gb|CEG01224.1	ostta02g04670	CEG01224	3	2	104.89	0.320914	2.42363	Complete	P-lim	0.551351	1.01038	Complete	N-lim	0.107055	2.42363	Complete	P-lim	WD40/YVTN repeat-like-containing domain Coil AUTOANTIGEN RCD8 WD40 repeat-like [O. tauri]	20576.3	28789.8	29780.8	6914.67	11925	59494	20918.4	8487.31	3250.61
812	ot|OT_ostta02g04700|gb|CEG01226.1	ostta02g04700	CEG01226	2	2	59.17	0.470468	4.91859	P-lim	Complete	0.352624	1.528	N-lim	Complete	0.32606	4.91859	P-lim	Complete	Plastid lipid-associated protein/fibrillin conserved domain PAP_fibrillin FAMILY NOT NAMED [O. tauri]	3362.85	3978.7	1496.12	4339.85	6626.94	2537.2	4245.6	36769.8	2453.46
813	ot|OT_ostta02g04820|gb|CEG01239.1	ostta02g04820	CEG01239	2	2	107.54	0.99633	1.19564	Complete	P-lim	0.9415	1.02727	Complete	N-lim	0.982613	1.19564	Complete	P-lim	Chloramphenicol acetyltransferase-like domain sucB: dihydrolipoyllysine-residue succinyltransferase, E2 component of oxoglutarate dehydrogenase (succinyl-transferring) complex 2-oxoacid dehydrogenases acyltransferase (catalytic domain) Bio [O. tauri	7427.07	13839.1	621.749	16465.3	4156.3	685.218	12169.8	926.253	5210.44
814	ot|OT_ostta02g05130|gb|CEG01273.1	ostta02g05130	CEG01273	2	2	48.4	0.468587	3.12057	N-lim	P-lim	0.72825	2.22002	N-lim	Complete	0.422763	1.40565	Complete	P-lim	Tetratricopeptide repeat Ribokinase signature Tetratricopeptide repeats TPR repeat pfkB family carbohydrate kinase PFKB-LIKE CARBOHYDRATE KINASE FAMILY PROTEIN SUGAR KINASE TPR repeat region circular profile. TPR-like Ribokinase-like [O. tauri]	2871.46	2313.93	137.315	5861.53	5801.62	153.345	3504.68	0	281.964
815	ot|OT_ostta02g05150|gb|CAL52608.1	ostta02g05150	CAL52608	2	2	73.72	0.384675	2.28655	Complete	P-lim	0.285103	1.59402	Complete	N-lim	0.156744	2.28655	Complete	P-lim	Coil [O. tauri]	8193.93	9782.36	7914.32	12799.5	3012.59	430.302	9362.38	462.251	1498.37
816	ot|OT_ostta02g05290|gb|CEG01285.1	ostta02g05290	CEG01285	2	2	140.32	0.109599	2.73548	P-lim	N-lim	0.202544	1.87548	Complete	N-lim	0.372602	1.45855	P-lim	Complete	Coil [O. tauri]	8587.83	7824.96	19076.4	3847.1	4294.68	10781	27035.9	13226.7	11500.2
817	ot|OT_ostta02g05350|gb|CEG01291.1	ostta02g05350	CEG01291	2	2	79.2	0.789034	2.50549	P-lim	Complete	0.383358	1.29054	N-lim	Complete	0.583416	2.50549	P-lim	Complete	Phosphatidylinositol-4-phosphate 5-kinase, core Phosphatidylinositol phosphate kinases Phosphatidylinositol-4-phosphate 5-Kinase PHOSPHATIDYLINOSITOL-4-PHOSPHATE 5-KINASE Phosphatidylinositol phosphate kinase (PIPK) domain profile. SAICAR [O. tauri]	6214.95	6035.9	4523.44	5749.02	10358	5540.98	3002.25	32841.8	6183.71
818	ot|OT_ostta03g00160|gb|CEF96951.1	ostta03g00160	CEF96951	2	2	81.22	0.916998	2.3038	N-lim	Complete	0.843854	2.3038	N-lim	Complete	0.23821	1.35329	P-lim	Complete	NADP-dependent oxidoreductase domain Aldo-keto reductase signature Aldo/keto reductase family NAD(P)-LINKED OXIDOREDUCTASE-LIKE PROTEIN ALDO/KETO REDUCTASE NAD(P)-linked oxidoreductase [O. tauri]	6697.07	7328.5	3462.46	11504.7	27773.6	1010.69	7466.93	9198.11	7001.31
819	ot|OT_ostta03g00270|gb|CEF96958.1	ostta03g00270	CEF96958	2	2	139.96	0.308561	2.42302	Complete	P-lim	0.21934	1.96137	Complete	N-lim	0.16807	2.42302	Complete	P-lim	Armadillo-type fold Coil Splicing factor 3B subunit 1 SPLICING FACTOR 3B, SUBUNIT 1-RELATED ARM repeat [O. tauri]	11269.5	16430.4	4439.7	15170.4	509.855	706.006	12843	305.95	115.314
820	ot|OT_ostta03g00430|gb|CEF96970.1	ostta03g00430	CEF96970	2	2	98.19	0.511178	2.52684	N-lim	Complete	0.330595	2.52684	N-lim	Complete	0.228948	1.78353	P-lim	Complete	Thioredoxin-like fold EF-hand, calcium binding motif EF-hand domain pair THIOREDOXIN EF-hand calcium-binding domain. EF-hand calcium-binding domain profile. Thioredoxin domain profile. Actin-like ATPase domain [O. tauri]	2793.33	2302.27	2964.65	6103.66	12533.2	1730.11	3217.42	8170.74	2987.54
821	ot|OT_ostta03g00520|gb|CEF96977.1	ostta03g00520	CEF96977	2	2	65.53	0.096034	11.0139	P-lim	Complete	0.0162016	3.66262	N-lim	Complete	0.0874781	11.0139	P-lim	Complete	Phospholipid methyltransferase PHOSPHATIDYLETHANOLAMINE N-METHYLTRANSFERASE FAMILY NOT NAMED Region of a membrane-bound protein predicted to be embedded in the membrane. [O. tauri]	1893.95	1205.25	1764.12	6252.52	8313.11	3246.85	2656.08	8725.66	42182.1
822	ot|OT_ostta03g00530|gb|CEF96978.1	ostta03g00530	CEF96978	2	2	148.88	0.178422	4.32976	P-lim	Complete	0.242843	1.55866	N-lim	Complete	0.143271	4.32976	P-lim	Complete	Coil Region of a membrane-bound protein predicted to be embedded in the membrane. [O. tauri]	6754.08	9398.75	20849.1	26143.2	17804.4	13725.9	13118.3	41089.1	106002
823	ot|OT_ostta03g00660|gb|CAL52713.1	ostta03g00660	CAL52713	2	2	115.23	0.809576	1.75328	P-lim	N-lim	0.551715	1.35105	Complete	N-lim	0.868285	1.29772	P-lim	Complete	Fructose-bisphosphate aldolase, class-I Fructose-bisphosphate aldolase class-I FRUCTOSE-BISPHOSPHATE ALDOLASE Aldolase [O. tauri]	6263.76	6405.93	15918.3	6948.32	8229.07	5982.46	5711.38	25406.1	5981.7
824	ot|OT_ostta03g00740|gb|CAL52720.1	ostta03g00740	CAL52720	2	2	95.12	0.21651	2.40226	Complete	P-lim	0.194558	1.87352	Complete	N-lim	0.151687	2.40226	Complete	P-lim	Leucine-rich repeat, ribonuclease inhibitor subtype Leucine Rich repeat Leucine rich repeat FAMILY NOT NAMED RNI-like [O. tauri]	4499.49	8682.27	12111.2	3542.94	7182.19	2775.06	1361.5	1189.71	7977.6
825	ot|OT_ostta03g01040|gb|CEF97015.1	ostta03g01040	CEF97015	2	2	116.43	0.428372	2.25002	N-lim	Complete	0.416666	2.25002	N-lim	Complete	0.248174	2.07519	P-lim	Complete	Inositol monophosphatase, metal-binding site Coil bisphos_HAL2: 3'(2'),5'-bisphosphate nucleotidase Inositol monophosphatase family INOSITOL MONOPHOSPHATASE 3'(2'),5'-BISPHOSPHATE NUCLEOTIDASE Inositol monophosphatase family signature 1. I [O. tauri	21916.2	10535.1	1291.99	28850.1	42403.5	4669.8	26282.4	13493.6	30248.1
826	ot|OT_ostta03g01180|gb|CEF97027.1	ostta03g01180	CEF97027	2	2	156.43	0.126986	8.13939	P-lim	Complete	0.0506243	2.8669	N-lim	Complete	0.114306	8.13939	P-lim	Complete	Serine/threonine-/ dual specificity protein kinase, catalytic domain Serine/Threonine protein kinases, catalytic domain Protein kinase domain SERINE/THREONINE KINASE SERINE/THREONINE-PROTEIN KINASE SRK2D-RELATED Protein kinases ATP-binding [O. tauri	3027.4	3269.72	9338.62	10874.7	21318.7	12632.6	5346.32	61396.2	60522.9
827	ot|OT_ostta03g01210|gb|CEF97030.1	ostta03g01210	CEF97030	2	2	119.95	0.186039	2.43801	N-lim	Complete	0.0232673	2.43801	N-lim	Complete	0.477445	1.76815	P-lim	Complete	TPMT family Thiopurine S-methyltransferase (TPMT) FAMILY NOT NAMED THIOCYANATE METHYLTRANSFERASE 1-RELATED Thiopurine or thiol or thiocyanate S-methyltransferase (TPMT) family profile. S-adenosyl-L-methionine-dependent methyltransferases [O. tauri]	21930.9	25497.3	39695.5	73830.8	89345.3	49232.6	27776.1	24685.7	101586
828	ot|OT_ostta03g01510|gb|CEF97049.1	ostta03g01510	CEF97049	2	2	68.94	0.8482	1.78323	P-lim	Complete	0.778628	1.35959	N-lim	Complete	0.559267	1.78323	P-lim	Complete	P-loop containing nucleoside triphosphate hydrolase ATPases associated with a variety of cellular activities Cell division protein 48 (CDC48), N-terminal domain ATPase family associated with various cellular activities (AAA) VESICULAR-FUSI [O. tauri	4963.61	4692.34	3196.03	7351.02	8206.58	1915.81	2881.52	15528.6	4507.99
829	ot|OT_ostta03g02050|gb|CAL52855.1	ostta03g02050	CAL52855	2	2	160.49	0.443485	1.63251	P-lim	N-lim	0.692351	1.08407	Complete	N-lim	0.365307	1.5059	P-lim	Complete	Thioredoxin-like fold [O. tauri]	22088.2	18704.8	30606.5	22340.6	31688.6	11832.9	19551.6	55571.7	32397.3
830	ot|OT_ostta03g02070|gb|CEF97085.1	ostta03g02070	CEF97085	2	2	77.24	0.0145191	3.70351	N-lim	Complete	0.027024	3.70351	N-lim	Complete	0.0292	2.7662	P-lim	Complete	Coil [O. tauri]	5443.48	3285.58	1821.43	18010.8	7937.61	13125.4	11667	9183.23	8334.55
831	ot|OT_ostta03g02100|gb|CEF97087.1	ostta03g02100	CEF97087	2	2	73.79	0.307337	1.84978	P-lim	N-lim	0.228888	1.67192	Complete	N-lim	0.912015	1.10638	P-lim	Complete	Translation elongation/initiation factor/Ribosomal, beta-barrel Coil GTP-binding elongation factor signature IF-2: translation initiation factor IF-2 Elongation factor Tu domain 2 small_GTP: small GTP-binding protein domain Translation-ini [O. tauri	3597.96	2935.36	1962.51	2816.83	1591.9	672.737	3771.31	4106.38	1521.94
832	ot|OT_ostta03g02450|gb|CAL52898.1	ostta03g02450	CAL52898	2	2	112.58	0.37277	1.98225	N-lim	P-lim	0.75389	1.09682	N-lim	Complete	0.358581	1.80726	Complete	P-lim	Armadillo-type fold Mo25-like PROTEIN MO25 CALCIUM-BINDING PROTEIN 39-RELATED ARM repeat [O. tauri]	3314.57	6745.4	1834.29	6281.63	4363.47	2400.8	2693.95	574.644	3312.78
833	ot|OT_ostta03g02460|gb|CAL52899.1	ostta03g02460	CAL52899	2	2	80.35	0.307501	3.50914	P-lim	N-lim	0.610973	1.02247	Complete	N-lim	0.267218	3.43203	P-lim	Complete	Protein of unknown function DUF3181 Coil Protein of unknown function (DUF3181) [O. tauri]	45045.3	41205.4	6811.84	81079.1	5224.01	4714.71	75818.6	219907	23668.7
834	ot|OT_ostta03g02720|gb|CEF97127.1	ostta03g02720	CEF97127	2	2	87.57	0.522327	2.54651	P-lim	Complete	0.749439	1.50042	N-lim	Complete	0.234771	2.54651	P-lim	Complete	Region of a membrane-bound protein predicted to be embedded in the membrane. [O. tauri]	10767	13260.5	17572.2	26093.7	30754	5569.33	20359.6	14412.9	71161.9
835	ot|OT_ostta03g02960|gb|CEF97149.1	ostta03g02960	CEF97149	2	2	55.04	0.782816	3.77161	Complete	P-lim	0.636723	2.26214	Complete	N-lim	0.51499	3.77161	Complete	P-lim	Ribosomal protein L28 L28: ribosomal protein L28 Ribosomal L28 family 50S RIBOSOMAL PROTEIN L28, CHLOROPLASTIC 39S RIBOSOMAL PROTEIN L28, MITOCHONDRIAL 50S ribosomal protein L28 [rpmB]. L28p-like [O. tauri]	12101.3	8292.96	287.918	3943.2	5099.1	100.467	2710.02	159.861	2613.77
836	ot|OT_ostta03g03050|gb|CAL52956.1	ostta03g03050	CAL52956	2	2	104.2	0.503238	1.67582	N-lim	P-lim	0.659163	1.34865	N-lim	Complete	0.396588	1.24258	Complete	P-lim	Pyridoxal phosphate-dependent transferase, major region, subdomain 2 Aminotransferase class-V sufS: cysteine desulfurase, SufS family SUBFAMILY NOT NAMED CYSTEINE DESULFURYLASE PLP-dependent transferases [O. tauri]	19309.7	20202.9	25659.4	26908	13388.2	47598.5	29216.5	13409.5	9822.88
837	ot|OT_ostta03g03330|gb|CAL52987.1	ostta03g03330	CAL52987	2	2	121.79	0.110605	3.06505	P-lim	Complete	0.0374808	2.48886	N-lim	Complete	0.126796	3.06505	P-lim	Complete	Region of a membrane-bound protein predicted to be embedded in the membrane. [O. tauri]	5035.51	11492.3	11680.7	19490.4	30530.4	20186	9875.9	40156.9	36427.7
838	ot|OT_ostta03g03510|gb|CEF97196.1	ostta03g03510	CEF97196	2	2	56.16	0.418145	2.77869	P-lim	Complete	0.626082	1.21051	N-lim	Complete	0.290995	2.77869	P-lim	Complete	NAD(P)-binding domain NADH(P)-binding UPF0659 PROTEIN YMR090W FLAVIN REDUCTASE-RELATED NAD(P)-binding Rossmann-fold domains Region of a membrane-bound protein predicted to be embedded in the membrane. [O. tauri]	11204.8	9046.46	26777.4	15496.9	29774	11657.7	11148.5	33451.6	86078.1
839	ot|OT_ostta03g03520|gb|CEF97197.1	ostta03g03520	CEF97197	2	2	87.93	0.540578	2.33735	N-lim	P-lim	0.787133	1.29709	N-lim	Complete	0.451255	1.802	Complete	P-lim	T-complex protein 1, theta subunit Tailless complex polypeptide 1 (chaperone) signature TCP-1/cpn60 chaperonin family chap_CCT_theta: T-complex protein 1, theta subunit CHAPERONIN T-COMPLEX PROTEIN 1 SUBUNIT THETA Chaperonins TCP-1 signatu [O. tauri	5897.76	8157.53	1482.88	8488.08	10020.4	1645.83	4613.25	474.017	3535.46
840	ot|OT_ostta03g03600|gb|CEF97202.1	ostta03g03600	CEF97202	2	2	104.28	0.277381	2.50574	P-lim	Complete	0.108401	2.26026	N-lim	Complete	0.244956	2.50574	P-lim	Complete	DEK, C-terminal Coil DEK C terminal domain Flavin containing amine oxidoreductase AMINE OXIDASE AMINE OXIDASE FAMILY MEMBER 1 FAD/NAD(P)-binding domain Homeodomain-like DEK C-terminal domain FAD-linked reductases, C-terminal domain [O. tauri]	4562.83	9154.02	11255.3	10027.3	25350	21066.2	8823.21	11983.1	41767.3
841	ot|OT_ostta03g03790|gb|CEF97216.1	ostta03g03790	CEF97216	2	2	57.3	0.0709225	12.7718	P-lim	Complete	0.028585	2.63876	N-lim	Complete	0.0680836	12.7718	P-lim	Complete	Region of a membrane-bound protein predicted to be embedded in the membrane. [O. tauri]	4583.25	4575.53	5983.3	20513.5	10650.6	8792.24	7599.93	101597	84194.7
842	ot|OT_ostta03g03870|gb|CAL53032.1	ostta03g03870	CAL53032	2	2	124.71	0.344093	3.20532	P-lim	Complete	0.342813	1.37394	N-lim	Complete	0.248031	3.20532	P-lim	Complete	Peptidase M24, methionine aminopeptidase Coil Methionine aminopeptidase-1 signature met_pdase_I: methionine aminopeptidase, type I Metallopeptidase family M24 METHIONINE AMINOPEPTIDASE 1 PROTEASE FAMILY M24 (METHIONYL AMINOPEPTIDASE, AMINO [O. tauri	5471.68	3745.93	7491.57	7594.89	10369.7	4992.94	3730.64	28077.7	21750
843	ot|OT_ostta03g04010|gb|CEF97231.1	ostta03g04010	CEF97231	2	2	75.96	0.550383	13.2712	P-lim	Complete	0.0906819	3.311	N-lim	Complete	0.398972	13.2712	P-lim	Complete	Beta-hydroxyacyl-(acyl-carrier-protein) dehydratase FabZ fabZ: beta-hydroxyacyl-(acyl-carrier-protein) dehydratase FabZ FabA-like domain (3R)-HYDROXYMYRISTOYL-[ACYL-CARRIER-PROTEIN] DEHYDRATASE (3R)-HYDROXYMYRISTOYL-[ACYL CARRIER PROTEIN] [O. tauri]	13065.4	24717.4	17579.6	88321.1	73516.3	21467.6	3628.2	465496	265598
844	ot|OT_ostta03g04280|gb|CEF97249.1	ostta03g04280	CEF97249	2	2	55.1	0.688396	2.02363	N-lim	Complete	0.475217	2.02363	N-lim	Complete	0.319539	1.48718	P-lim	Complete	Eukaryotic porin/Tom40 MITOCHONDRIAL IMPORT RECEPTOR SUBUNIT TOM40 HOMOLOG 1-RELATED [O. tauri]	3719.8	3774.9	3331.85	7546.61	12472.3	1889.95	4097.91	8536.6	3466.5
845	ot|OT_ostta03g04290|gb|CEF97250.1	ostta03g04290	CEF97250	2	2	114.53	0.976543	1.18947	P-lim	N-lim	0.793659	1.14534	Complete	N-lim	0.911522	1.03853	P-lim	Complete	ml(L10 cytoplasmic large ribosome subunit-from:Ot03g04190)gb(Ribosomal protein L10e/L16) RPL10a_RPL10e L10e: ribosomal protein L10.e Ribosomal protein L16p/L10e 60S RIBOSOMAL PROTEIN L10 [O. tauri]	43034.9	40289.7	18033.9	24247.2	38658.7	25590.6	19501.4	64942.7	20819.3
846	ot|OT_ostta03g04540|gb|CEF97268.1	ostta03g04540	CEF97268	2	2	192.2	0.580242	4.61588	P-lim	Complete	0.475999	3.2981	N-lim	Complete	0.336201	4.61588	P-lim	Complete	Chlorophyll A-B binding protein, plant CHLOROPHYLL A/B BINDING PROTEIN Chlorophyll a-b binding protein [O. tauri]	229606	2.49503e+06	470030	746535	9.22286e+06	566934	490154	2.0655e+06	1.21905e+07
847	ot|OT_ostta03g04620|gb|CEF97273.1	ostta03g04620	CEF97273	2	2	85.71	0.0387175	8.97533	P-lim	Complete	0.0444476	3.17381	N-lim	Complete	0.0433552	8.97533	P-lim	Complete	6-phosphogluconate dehydrogenase, C-terminal-like 3-hydroxyacyl-CoA dehydrogenase, NAD binding domain 3-hydroxyacyl-CoA dehydrogenase, C-terminal domain Enoyl-CoA hydratase/isomerase family 3-HYDROXYACYL-COA DEHYROGENASE PEROXISOMAL BIFUNC [O. tauri	5240.86	11623.4	17762.5	54271.8	28153.6	27473.2	23845.6	157146	129795
848	ot|OT_ostta03g04750|gb|CEF97286.1	ostta03g04750	CEF97286	2	2	159.56	0.132064	4.31652	P-lim	Complete	0.528786	1.67902	N-lim	Complete	0.0582425	4.31652	P-lim	Complete	ABC transporter, conserved site sufC: FeS assembly ATPase SufC ABC TRANSPORTER I FAMILY MEMBER 6, CHLOROPLASTIC FAMILY NOT NAMED ABC transporters family signature. ATP-binding cassette, ABC transporter-type domain profile. P-loop containin [O. tauri	14127.1	17341.1	13074.2	19480.8	45918.8	9387.88	25041.6	43821.8	123405
849	ot|OT_ostta03g04980|gb|CEF97306.1	ostta03g04980	CEF97306	2	2	74.51	0.908482	1.45046	N-lim	Complete	0.71377	1.45046	N-lim	Complete	0.632587	1.26077	P-lim	Complete	Coil [O. tauri]	4887.73	4679.82	6238.76	9766.72	10733.8	2425.95	8354.12	3379.31	8194.71
850	ot|OT_ostta03g05130|gb|CEF97319.1	ostta03g05130	CEF97319	2	2	129.16	0.661558	1.72758	N-lim	Complete	0.353141	1.72758	N-lim	Complete	0.675169	1.39278	P-lim	Complete	[O. tauri]	6265.4	5183.17	10056.2	13479.5	18547.9	5123.81	7319.88	18091.7	4539.79
851	ot|OT_ostta03g05145|gb|CEF97321.1;ot|OT_ostta03g05160|gb|CEF97322.1	ostta03g05145	CEF97321	2	2	63.64	0.868932	1.09553	P-lim	Complete	0.957996	1.06205	N-lim	Complete	0.682508	1.09553	P-lim	Complete	Aminoacyl-tRNA synthetase, class 1a, anticodon-binding Coil Cysteinyl-tRNA synthetase signature cysS: cysteine--tRNA ligase tRNA synthetases class I (C) catalytic domain CYSTEINYL-TRNA SYNTHETASE CYSTEINE--TRNA LIGASE, CYTOPLASMIC Cysteine [O. tauri	8829.77	10830	11514.3	11606.5	15808	5693.69	3615.63	5603.83	24932.6
852	ot|OT_ostta03g05640|gb|CEF97359.1	ostta03g05640	CEF97359	2	2	67.08	0.804723	2.25169	P-lim	Complete	0.987655	2.01403	N-lim	Complete	0.440774	2.25169	P-lim	Complete	Major facilitator superfamily domain, general substrate transporter Sugar transporter signature Sugar (and other) transporter SP: MFS transporter, sugar porter (SP) family FAMILY NOT NAMED Sugar transport proteins signature 2. Major facili [O. tauri	8080.07	6484.41	1908.75	24125.6	8599.23	452.684	21306.3	13171	2615.38
853	ot|OT_ostta03g05720|gb|CEF97366.1	ostta03g05720	CEF97366	3	2	175.48	0.0633701	2.66153	N-lim	P-lim	0.0124552	1.99465	N-lim	Complete	0.358463	1.33434	Complete	P-lim	Regulator of chromosome condensation, RCC1 Chromosome condensation regulator RCC1 signature Regulator of chromosome condensation (RCC1) repeat REGULATOR OF CHROMOSOME CONDENSATION Regulator of chromosome condensation (RCC1) signature 2. Re [O. tauri	10719	13426.2	16381.8	32525.5	25414	22897.6	19620.8	4212.61	6539
854	ot|OT_ostta03g05740|gb|CEF97367.1	ostta03g05740	CEF97367	2	2	121.61	0.841739	1.14006	N-lim	P-lim	0.988322	1.01254	N-lim	Complete	0.646132	1.12594	Complete	P-lim	Ribosomal protein S23/S29, mitochondrial Mitochondrial ribosomal death-associated protein 3 MITOCHONDRIAL 28S RIBOSOMAL PROTEIN S29 28S RIBOSOMAL PROTEIN S29, MITOCHONDRIAL [O. tauri]	3575.8	2519.64	5939.89	6203.5	3679.17	2303.61	2153.54	6733.97	1801.61
855	ot|OT_ostta03g05760|gb|CEF97369.1	ostta03g05760	CEF97369	2	2	115.1	0.572891	1.31486	N-lim	Complete	0.327489	1.31486	N-lim	Complete	0.561812	1.23677	P-lim	Complete	ml(S13 chloroplastic small ribosome subunit-from:Ot03gcS13)gb(Ribosomal protein S13) Coil bact_S13: 30S ribosomal protein S13 Ribosomal protein S13/S18 30S RIBOSOMAL PROTEIN S13/40S RIBOSOMAL PROTEIN S18 Ribosomal protein S13 family profil [O. tauri	17522.5	31219.3	49244.2	37021	51177.5	40639.1	44007.6	23817.1	53361.7
856	ot|OT_ostta04g00230|gb|CEF97407.1	ostta04g00230	CEF97407	2	2	134.24	0.281264	7.82313	Complete	N-lim	0.0335622	7.82313	Complete	N-lim	0.211751	2.75452	Complete	P-lim	Mechanosensitive ion channel MscS, transmembrane-2 YNAI-RELATED MECHANOSENSITIVE ION CHANNEL EF-hand calcium-binding domain. Mechanosensitive channel protein MscS (YggB), transmembrane region Sm-like ribonucleoproteins Region of a membrane [O. tauri	16997.1	15292.7	5646.94	3684.69	384.757	779.862	13433.1	339.432	0
857	ot|OT_ostta04g00430|gb|CAL51449.1	ostta04g00430	CAL51449	2	2	51.84	0.17118	4.13314	P-lim	Complete	0.00717523	3.03823	N-lim	Complete	0.203798	4.13314	P-lim	Complete	ml(GSK3 Glycogen synthase kinase 3 GSK3 CMGC-from:Ot04g00510)gb(Serine/threonine-protein kinase, active site) Serine/Threonine protein kinases, catalytic domain Protein kinase domain GLYCOGEN SYNTHASE KINASE-3 ALPHA Protein kinases ATP-bin [O. tauri	10450.1	13383.5	18444.8	32547.5	54182.2	41721.9	13368.9	32882.9	128491
858	ot|OT_ostta04g00500|gb|CEF97426.1	ostta04g00500	CEF97426	2	2	53.26	0.560623	6.79035	P-lim	Complete	0.236147	1.89941	N-lim	Complete	0.419175	6.79035	P-lim	Complete	C2 calcium-dependent membrane targeting Coil Protein kinase C conserved region 2 (CalB) C2 domain SYNAPTOTAGMIN-7 C2 domain profile. C2 domain (Calcium/lipid-binding domain, CaLB) Region of a membrane-bound protein predicted to be embedded [O. tauri	875.603	1527.7	6046.83	4053.37	3381.82	8615.06	1045.62	4650.13	51683.6
859	ot|OT_ostta04g00610|gb|CEF97435.1	ostta04g00610	CEF97435	2	2	78.31	0.329256	6.38692	N-lim	P-lim	0.667524	2.37085	N-lim	Complete	0.139761	2.69394	Complete	P-lim	ABC-2 type transporter ATPases associated with a variety of cellular activities ABC transporter ABC TRANSPORTER G FAMILY MEMBER 7 ATP-BINDING CASSETTE TRANSPORTER ABC transporters family signature. ATP-binding cassette, ABC transporter-typ [O. tauri	4206.5	4825.88	1248.88	8861.82	14732	781.524	1878.51	999.669	938.264
860	ot|OT_ostta04g01120|gb|CEF97474.1	ostta04g01120	CEF97474	2	2	76.99	0.839164	1.62479	P-lim	Complete	0.433474	1.57553	N-lim	Complete	0.775813	1.62479	P-lim	Complete	Ribosomal protein S1, RNA-binding domain Coil S1 RNA binding domain S1 domain profile. Nucleic acid-binding proteins [O. tauri]	20751.4	30693.9	48147.2	22128.8	76368	58414.2	59764.8	91399.3	10652.4
861	ot|OT_ostta04g01160|gb|CEF97477.1	ostta04g01160	CEF97477	2	2	57.68	0.891607	2.45519	P-lim	Complete	0.768006	1.83757	N-lim	Complete	0.849384	2.45519	P-lim	Complete	Coil [O. tauri]	3685.8	3657.11	950.368	11293.1	3885.61	60.8272	16814	490.853	3056.75
862	ot|OT_ostta04g01480|gb|CEF97504.1	ostta04g01480	CEF97504	2	2	121.36	0.0113378	18.6653	P-lim	Complete	0.013599	4.79782	N-lim	Complete	0.0171457	18.6653	P-lim	Complete	Ribosomal protein S5 domain 2-type fold, subgroup Mevalonate kinase family signature Galactokinase signature Galactokinase galactose-binding signature gal_kin: galactokinase GHMP kinases C terminal GHMP kinases N terminal domain N-ACETYLGA [O. tauri	1234.29	2516.81	3189.19	14974	11785.4	6538.94	9425.74	74595	45521.8
863	ot|OT_ostta04g01530|gb|CEF97507.1	ostta04g01530	CEF97507	2	2	64.8	0.55994	1.5163	N-lim	P-lim	0.471146	1.2149	N-lim	Complete	0.783819	1.24808	Complete	P-lim	Translation elongation/initiation factor/Ribosomal, beta-barrel GTP-binding elongation factor signature Elongation factor Tu domain 2 Elongation factor Tu GTP binding domain Elongation factor Tu C-terminal domain G1 TO S PHASE TRANSITION 1 [O. tauri	4641.55	6809.37	1499.16	5474.47	5742.12	4516.48	3617.93	1471.68	5286.35
864	ot|OT_ostta04g01620|gb|CEF97514.1	ostta04g01620	CEF97514	2	2	165.34	0.306132	1.8758	Complete	P-lim	0.201744	1.71815	Complete	N-lim	0.193212	1.8758	Complete	P-lim	[O. tauri]	205630	221426	105254	171277	64304.7	74233.7	186919	44544.9	52313.8
865	ot|OT_ostta04g02320|gb|CEF97566.1	ostta04g02320	CEF97566	2	2	105.72	0.588425	1.91605	P-lim	N-lim	0.290269	1.35562	Complete	N-lim	0.816908	1.41341	P-lim	Complete	Region of a membrane-bound protein predicted to be embedded in the membrane. [O. tauri]	27895.8	26003.8	40754.1	19963.2	34921.2	14939	23555.9	90112.6	20116.4
866	ot|OT_ostta04g02490|gb|CAL51665.1	ostta04g02490	CAL51665	2	2	165.87	0.928633	1.18473	P-lim	N-lim	0.661813	1.12487	Complete	N-lim	0.849444	1.05322	P-lim	Complete	Sodium/sulphate symporter dass: transporter, divalent anion:Na+ symporter (DASS) family Sodium:sulfate symporter transmembrane region SOLUTE CARRIER FAMILY 13 MEMBER DICARBOXYLATE TRANSPORTER 1, CHLOROPLASTIC Region of a membrane-bound pro [O. tauri	36109.2	24961.7	50760.2	28098.5	53575.1	17743.6	24981.2	74243.3	18558.1
867	ot|OT_ostta04g02770|gb|CAL51691.1	ostta04g02770	CAL51691	2	2	96.23	0.695441	1.54477	Complete	P-lim	0.484053	1.13015	Complete	N-lim	0.411635	1.54477	Complete	P-lim	Helicase, C-terminal Coil helicase superfamily c-terminal domain DEAD-like helicases superfamily DEAD/DEAH box helicase GUCT (NUC152) domain Helicase conserved C-terminal domain DEAD-BOX ATP-DEPENDENT RNA HELICASE 7 FAMILY NOT NAMED DEAD-b [O. tauri	12887.3	14413.9	4676.82	23887.5	2092.48	2315.49	13434.2	1426.77	5839.87
868	ot|OT_ostta04g03510|gb|CEF97650.1	ostta04g03510	CEF97650	2	2	113.43	0.664156	1.37834	P-lim	N-lim	0.808661	1.04968	Complete	N-lim	0.546875	1.3131	P-lim	Complete	Fatty acid desaturase, type 2 Dlt9_acylACP_des ACYL-(ACYL-CARRIER-PROTEIN) DESATURASE-RELATED ACYL-[ACYL-CARRIER-PROTEIN] DESATURASE 1, CHLOROPLASTIC-RELATED Ferritin-like [O. tauri]	17905	16153.8	10907.1	9489.89	14666.3	18681.5	18021.9	11081.4	29941.6
869	ot|OT_ostta04g03810|gb|CAL51798.1	ostta04g03810	CAL51798	2	2	120.64	0.247245	4.57039	P-lim	Complete	0.20028	2.66337	N-lim	Complete	0.151953	4.57039	P-lim	Complete	Band 7 protein Coil prohibitin homologues SPFH domain / Band 7 family HYPERSENSITIVE-INDUCED RESPONSE PROTEIN 1-RELATED BAND 7 PROTEIN-RELATED Band 7/SPFH domain [O. tauri]	21740.5	67057.5	21206	50910	194148	47923.6	41188.6	102201	359371
870	ot|OT_ostta04g04065|gb|CEF97686.1	ostta04g04065	CEF97686	2	2	134.01	0.356996	5.56139	P-lim	N-lim	0.226612	1.60093	Complete	N-lim	0.46068	3.47385	P-lim	Complete	Photosystem II Pbs27 Photosystem II lipoprotein Psb27 [psb27]. [O. tauri]	6697.16	10153.6	17366.1	6995.97	6931.53	7445.59	5018.65	22248.8	91596.7
871	ot|OT_ostta04g04220|gb|CEF97698.1	ostta04g04220	CEF97698	2	2	78.98	0.555015	1.296	P-lim	N-lim	0.345504	1.10133	Complete	N-lim	0.375395	1.17677	P-lim	Complete	3-beta hydroxysteroid dehydrogenase/isomerase 3-beta hydroxysteroid dehydrogenase/isomerase family SUBFAMILY NOT NAMED NAD DEPENDENT EPIMERASE/DEHYDRATASE NAD(P)-binding Rossmann-fold domains [O. tauri]	6345.47	8568.19	4818.18	16572.5	1343.91	0	21945.5	47.9073	1226.37
872	ot|OT_ostta04g04910|gb|CEF97742.1	ostta04g04910	CEF97742	2	2	82.8	0.308151	2.43855	P-lim	Complete	0.116623	2.13421	N-lim	Complete	0.316996	2.43855	P-lim	Complete	DNA-directed RNA polymerase RPB5 subunit, eukaryote/virus RNA polymerase Rpb5, C-terminal domain RNA polymerase Rpb5, N-terminal domain DNA-DIRECTED RNA POLYMERASES I, II, AND III SUBUNIT RPABC1 DNA-directed RNA polymerase subunit H [rpoH] [O. tauri	5310.56	11249.1	22747.1	34078.4	19778.7	30031.7	24908.4	9349.08	61594
873	ot|OT_ostta04g05190|gb|CEF97765.1	ostta04g05190	CEF97765	2	2	80.48	0.53534	1.69988	P-lim	N-lim	0.635784	1.04698	Complete	N-lim	0.441667	1.6236	P-lim	Complete	Interphotoreceptor retinol-binding Domain present in PSD-95, Dlg, and ZO-1/2. tail specific protease Peptidase family S41 PDZ domain FAMILY NOT NAMED PEPTIDASE S41 FAMILY PROTEIN ClpP/crotonase PDZ domain-like [O. tauri]	6817.04	8636.05	4888.17	12606.8	4735.88	2085.82	12275.8	4353.62	16396.7
874	ot|OT_ostta05g00110|gb|CEF97804.1	ostta05g00110	CEF97804	2	2	169.88	0.124028	2.18218	Complete	N-lim	0.0517301	2.18218	Complete	N-lim	0.208497	1.50634	Complete	P-lim	ml(L27 cytoplasmic large ribosome subunit-from:Ot05g00200)gb(Ribosomal protein L27e) Coil KOW (Kyprides, Ouzounis, Woese) motif. KOW motif Ribosomal L27e protein family 60S RIBOSOMAL PROTEIN L27 Translation proteins SH3-like domain [O. tauri]	252361	192838	301335	63996.4	112629	165480	241309	90204.8	164081
875	ot|OT_ostta05g00140|gb|CEF97807.1	ostta05g00140	CEF97807	2	2	131.76	0.867711	2.38074	N-lim	Complete	0.634587	2.38074	N-lim	Complete	0.850839	1.49347	P-lim	Complete	Region of a membrane-bound protein predicted to be embedded in the membrane. [O. tauri]	26319.6	23004.5	4184.98	56229.2	67466.8	3695.27	60484	5119.41	14310.8
876	ot|OT_ostta05g00360|gb|CEF97822.1	ostta05g00360	CEF97822	2	2	77.51	0.1409	4.51873	N-lim	Complete	0.0986636	4.51873	N-lim	Complete	0.190788	2.51682	P-lim	Complete	Methyltransferase type 11 Methyltransferase domain Methyltransferase involved in Williams-Beuren syndrome METHYLTRANSFERASE-RELATED PROTEIN C27F2.4 S-adenosyl-L-methionine-dependent methyltransferases [O. tauri]	1290.65	2250	399.736	11618.8	2290.2	3896.56	5885.12	2380.73	1651.42
877	ot|OT_ostta05g00490|gb|CAL53805.1	ostta05g00490	CAL53805	2	2	114.2	0.237032	2.8753	N-lim	P-lim	0.400322	2.02489	N-lim	Complete	0.18943	1.41998	Complete	P-lim	Aminoacyl-tRNA synthetase, class 1a, anticodon-binding Methionyl-tRNA synthetase signature metG: methionine--tRNA ligase tRNA synthetases class I (M) SUBFAMILY NOT NAMED ISOLEUCYL, LEUCYL, TYROSYL, VALYL AND METHIONYL-TRNA SYNTHETASES Anti [O. tauri	15627.3	15014.4	12937	26794	52295.2	9153.03	15768.6	8204.5	6716.69
878	ot|OT_ostta05g00610|gb|CEF97842.1	ostta05g00610	CEF97842	2	2	69.16	0.328253	1.21025	Complete	P-lim	0.866407	1.04773	Complete	N-lim	0.304263	1.21025	Complete	P-lim	Sodium/calcium exchanger membrane region Sodium/calcium exchanger protein NA+/CA2+ K+ INDEPENDENT EXCHANGER Region of a membrane-bound protein predicted to be embedded in the membrane. [O. tauri]	7165.63	8543.83	11921.6	10069.4	7619.17	8683.66	1254.89	500.02	21075.9
879	ot|OT_ostta05g00630|gb|CEF97844.1	ostta05g00630	CEF97844	2	2	66.48	0.425187	4.25619	N-lim	Complete	0.282223	4.25619	N-lim	Complete	0.420307	2.14344	P-lim	Complete	FAD dependent oxidoreductase PEROXISOMAL SARCOSINE OXIDASE SUBFAMILY NOT NAMED FAD/NAD(P)-binding domain [O. tauri]	5683.37	3260.77	117.24	16884.3	20157.5	1525.14	10717.8	1149.85	7554.88
880	ot|OT_ostta05g00640|gb|CEF97845.1	ostta05g00640	CEF97845	2	2	92.68	0.105576	2.11172	N-lim	P-lim	0.0134045	1.9756	N-lim	Complete	0.60765	1.0689	Complete	P-lim	Intron-binding protein, aquarius AAA domain DNA2/NAM7 HELICASE FAMILY INTRON-BINDING PROTEIN AQUARIUS P-loop containing nucleoside triphosphate hydrolases [O. tauri]	5373.99	5181.29	5331.97	13858.8	9120.38	8407.72	8590.3	2114.79	4158.11
881	ot|OT_ostta05g00790|gb|CEF97858.1	ostta05g00790	CEF97858	2	2	103.02	0.643641	1.70796	N-lim	P-lim	0.777869	1.68271	N-lim	Complete	0.546	1.01501	Complete	P-lim	[O. tauri]	5467.45	7149.33	771.057	14999.8	6706.18	821.796	11974.7	1100.69	114.515
882	ot|OT_ostta05g00800|gb|CAL53836.1	ostta05g00800	CAL53836	2	2	124.66	0.302069	1.71711	N-lim	Complete	0.218703	1.71711	N-lim	Complete	0.581926	1.13499	P-lim	Complete	Photosystem I PsaG/PsaK protein Photosystem I psaG / psaK Photosystem I psaG and psaK proteins signature. [O. tauri]	123078	182482	74181.8	142973	336201	172886	182912	120053	128037
883	ot|OT_ostta05g01180|gb|CEF97889.1	ostta05g01180	CEF97889	2	2	74.6	0.0748626	3.36683	N-lim	Complete	0.0528931	3.36683	N-lim	Complete	0.0392619	3.30254	P-lim	Complete	NADP-dependent oxidoreductase domain Aldo/keto reductase family SUBFAMILY NOT NAMED ALDO/KETO REDUCTASE NAD(P)-linked oxidoreductase [O. tauri]	3889.33	3883.58	4458.55	24731.6	9696.59	6753.1	9093.71	7668.23	23632.9
884	ot|OT_ostta05g01430|gb|CEF97908.1	ostta05g01430	CEF97908	2	2	93.11	0.0432407	11.776	N-lim	Complete	0.0358593	11.776	N-lim	Complete	0.0305145	7.62951	P-lim	Complete	Fructose-1,6-bisphosphatase class 1/Sedoheputulose-1,7-bisphosphatase Coil Fructose-1,6-bisphosphatase signature Protein of unknown function DUF89 Fructose-1-6-bisphosphatase UNCHARACTERIZED Fructose-1,6-bisphosphatase class 1 [fbp]. AF110 [O. tauri	571.929	526.028	260.594	3013.58	11671.1	1313.64	2482.84	1180.27	6701.97
885	ot|OT_ostta05g01480|gb|CEF97913.1	ostta05g01480	CEF97913	2	2	68.37	0.994271	1.39711	Complete	P-lim	0.974733	1.12551	Complete	N-lim	0.946527	1.39711	Complete	P-lim	Transcriptional regulator TACO1-like, domain 2 TRANSCRIPTIONAL REGULATORY PROTEIN HAH1-RELATED UNCHARACTERIZED Probable transcriptional regulatory protein YebC [yebC]. YebC-like [O. tauri]	3757.41	5991.61	231.59	3515.47	5099.4	252.771	4174.5	704.11	2265.16
886	ot|OT_ostta05g01510|gb|CEF97917.1	ostta05g01510	CEF97917	2	2	83.84	0.187605	12.4226	P-lim	Complete	0.61331	2.43859	N-lim	Complete	0.0847752	12.4226	P-lim	Complete	Chlorophyll a/b binding protein domain Chlorophyll A-B binding protein Chlorophyll a-b binding protein [O. tauri]	1733.17	3198.46	762.217	8604.03	4782.29	498.629	3089.27	53554.3	14088.8
887	ot|OT_ostta05g01820|gb|CAL53938.1	ostta05g01820	CAL53938	2	2	88.72	0.323371	6.30739	P-lim	Complete	0.233868	1.58227	N-lim	Complete	0.246884	6.30739	P-lim	Complete	3-dehydroquinate synthase AroB aroB: 3-dehydroquinate synthase AROM/DEHYDROQUINATE SYNTHASE SUBFAMILY NOT NAMED 3-dehydroquinate synthase [aroB]. Dehydroquinate synthase-like [O. tauri]	1808.94	5260.04	6249.5	8887.9	6024.34	6161.25	2374.38	33543.1	48087.3
888	ot|OT_ostta05g02000|gb|CEF97947.1	ostta05g02000	CEF97947	2	2	103.43	0.451357	5.54866	N-lim	Complete	0.325717	5.54866	N-lim	Complete	0.383733	1.80647	P-lim	Complete	Coil [O. tauri]	969.352	1617.98	57.6997	12934.3	1052.4	689.66	2939.04	732.01	1107.12
889	ot|OT_ostta05g02160|gb|CAL53980.1	ostta05g02160	CAL53980	2	2	78.29	0.0183416	30.31	P-lim	Complete	0.00345677	8.93733	N-lim	Complete	0.0300693	30.31	P-lim	Complete	SWR1-complex protein 4/DNA methyltransferase 1-associated protein 1 SANT SWI3, ADA2, N-CoR and TFIIIB'' DNA-binding domains FAMILY NOT NAMED DNA METHYLTRANSFERASE 1-ASSOCIATED PROTEIN 1 [O. tauri]	1364.32	1011.84	505.137	6565.94	12389.2	6795.9	3285.33	28789.3	55257.1
890	ot|OT_ostta05g02580|gb|CEF97997.1	ostta05g02580	CEF97997	2	2	81.06	0.47944	1.88614	N-lim	P-lim	0.775912	1.26782	N-lim	Complete	0.409659	1.48771	Complete	P-lim	Vesicle tethering protein Uso1/P115-like , head domain Coil Uso1 / p115 like vesicle tethering protein, head region GENERAL VESICULAR TRANSPORT FACTOR P115 ARM repeat [O. tauri]	2512.13	4688.32	6202.59	9034.55	2207.98	5750.09	3673.38	431.098	4904.7
891	ot|OT_ostta05g02840|gb|CEF98018.1	ostta05g02840	CEF98018	2	2	67.19	0.365379	1.47072	N-lim	P-lim	0.542343	1.15629	N-lim	Complete	0.362366	1.27193	Complete	P-lim	Coil FAMILY NOT NAMED [O. tauri]	7756.89	7588.62	7488.46	9101.95	11145.2	6155.63	12937.7	2267.44	2747.02
892	ot|OT_ostta05g02870|gb|CAL54055.1	ostta05g02870	CAL54055	2	2	144.65	0.85781	2.82624	P-lim	N-lim	0.183799	1.62289	Complete	N-lim	0.817643	1.74149	P-lim	Complete	ml(-from:Ot05g03000)gb(S15/NS1, RNA-binding) Ribosomal protein S15 S15_bact: ribosomal protein S15 RIBOSOMAL PROTEIN S15, BACTERIAL AND ORGANELLAR Ribosomal protein S15 signature. RIBOSOMAL S15 RIBONUCLEOPROTEIN RRNA-BINDING RNA-BINDING 30 [O. tauri	6955.48	15322.1	11309.1	8398.1	7523.01	4774.48	1838.6	50410.3	6241.88
893	ot|OT_ostta05g03090|gb|CEF98036.1	ostta05g03090	CEF98036	2	2	118.2	0.650233	2.06735	P-lim	Complete	0.54537	1.45929	N-lim	Complete	0.388581	2.06735	P-lim	Complete	SET domain N-LYSINE METHYLTRANSFERASE SETD6 UNCHARACTERIZED PUTATIVE METHYLTRANSFERASE SET domain profile. [O. tauri]	8853.45	11655.1	13838.2	14676.2	27800	7645.64	7848.22	18306.5	44852.1
894	ot|OT_ostta05g03130|gb|CEF98039.1	ostta05g03130	CEF98039	2	2	145.82	0.0213623	7.42305	P-lim	Complete	0.00478646	3.45074	N-lim	Complete	0.0280043	7.42305	P-lim	Complete	Tryptophan synthase beta subunit-like PLP-dependent enzymes superfamily Pyridoxal-phosphate dependent enzyme cysK: cysteine synthase A CYSTEINE SYNTHASE SER/THR DEHYDRATASE, TRP SYNTHASE [O. tauri]	31217	35803.6	41661.3	81403.6	146381	147249	81756	237325	487671
895	ot|OT_ostta05g03340|gb|CEF98056.1	ostta05g03340	CEF98056	2	2	54.46	0.809051	1.39948	N-lim	P-lim	0.681231	1.18065	N-lim	Complete	0.501744	1.18535	Complete	P-lim	Mitochondrial glycoprotein COMPLEMENT COMPONENT 1 Mitochondrial glycoprotein MAM33-like [O. tauri]	8814.59	4762.89	2795.03	7760.37	11316.2	253.574	8938.68	159.699	4713.98
896	ot|OT_ostta05g03480|gb|CEF98065.1	ostta05g03480	CEF98065	2	2	100.68	0.0435642	4.52992	N-lim	Complete	0.0778255	4.52992	N-lim	Complete	0.00505498	4.17949	P-lim	Complete	Nucleotide-binding, alpha-beta plait RNA recognition motif RNA recognition motif. (a.k.a. RRM, RBD, or RNP domain) SERINE/ARGININE-RICH SPLICING FACTOR 2 SERINE/ARGININE RICH SPLICING FACTOR Eukaryotic RNA Recognition Motif (RRM) profile. [O. tauri]	7025	12921.9	8401.84	42969.9	73050.7	12397	28146.2	37551.9	52785.4
897	ot|OT_ostta05g03530|gb|CAL54118.1	ostta05g03530	CAL54118	2	2	67.43	0.0274517	24.1672	P-lim	Complete	0.53683	1.01979	N-lim	Complete	0.0217574	24.1672	P-lim	Complete	Squalene/phytoene synthase FAMILY NOT NAMED PHYTOENE SYNTHASE, CHLOROPLASTIC Squalene and phytoene synthases signature 2. Squalene and phytoene synthases signature 1. Terpenoid synthases [O. tauri]	2971.85	2136.58	2924.37	1775.86	6155.08	260.787	9513.39	88664.3	95952.7
898	ot|OT_ostta05g04370|gb|CEF98131.1	ostta05g04370	CEF98131	2	2	114.16	0.318447	1.77358	N-lim	P-lim	0.250981	1.46037	N-lim	Complete	0.467308	1.21447	Complete	P-lim	ABC-2 type transporter ATPases associated with a variety of cellular activities ABC transporter ATP-BINDING CASSETTE TRANSPORTER ATP-binding cassette, ABC transporter-type domain profile. P-loop containing nucleoside triphosphate hydrolase [O. tauri	2109.89	5129.72	5039.65	4941.23	7712.45	5278.6	762.6	1482.71	7865.49
899	ot|OT_ostta05g04430|gb|CEF98135.1	ostta05g04430	CEF98135	3	2	159.25	0.325725	1.59151	Complete	P-lim	0.268824	1.48118	Complete	N-lim	0.237178	1.59151	Complete	P-lim	MATH Coil meprin and TRAF homology MATH domain FAMILY NOT NAMED UBL CARBOXYL-TERMINAL HYDROLASE 18-RELATED MATH/TRAF domain profile. TRAF domain-like [O. tauri]	8389.58	11582.8	9897.9	14082.1	3120.15	2964.4	17633	1044.4	91.0596
900	ot|OT_ostta05g04470|gb|CEF98139.1	ostta05g04470	CEF98139	2	2	159.75	0.31581	2.47548	Complete	N-lim	0.185719	2.47548	Complete	N-lim	0.187226	2.34214	Complete	P-lim	Coil [O. tauri]	9726.8	12995.1	3797.18	9820.34	155.608	736.752	9806.92	669.988	845.687
901	ot|OT_ostta05g04560|gb|CEF98147.1	ostta05g04560	CEF98147	2	2	165.4	0.328161	7.06246	P-lim	Complete	0.408538	1.71565	N-lim	Complete	0.228718	7.06246	P-lim	Complete	Photosystem II PsbR Photosystem II 10 kDa polypeptide PsbR Region of a membrane-bound protein predicted to be embedded in the membrane. [O. tauri]	143866	130892	89329.6	361114	175608	87926.4	74623.8	1.74867e+06	748059
902	ot|OT_ostta05g04900|gb|CEF98174.1	ostta05g04900	CEF98174	2	2	79.79	0.435217	1.6794	Complete	N-lim	0.375139	1.6794	Complete	N-lim	0.79329	1.20005	Complete	P-lim	[O. tauri]	8390.33	8214.32	2950.03	5839.58	5804.29	0	5065.78	7171.82	4057.32
903	ot|OT_ostta05g04940|gb|CEF98177.1	ostta05g04940	CEF98177	2	2	71.84	0.281386	3.32545	Complete	N-lim	0.106551	3.32545	Complete	N-lim	0.203959	2.28561	Complete	P-lim	Ribosomal protein L1, 2-layer alpha/beta-sandwich Ribosomal protein L1p/L10e family RIBOSOMAL PROTEIN L7AE FAMILY MEMBER RIBOSOMAL L1 DOMAIN-CONTAINING PROTEIN 1 [O. tauri]	21789.7	21097	7715.07	4589.31	9308.71	1318.48	18863.7	660.228	2615.34
904	ot|OT_ostta06g00150|gb|CEF98198.1	ostta06g00150	CEF98198	2	2	60.36	0.823915	1.15081	N-lim	P-lim	0.756351	1.08755	N-lim	Complete	0.756484	1.05817	Complete	P-lim	Lactate dehydrogenase/glycoside hydrolase, family 4, C-terminal Lac_mal_DH lactate/malate dehydrogenase, alpha/beta C-terminal domain MalateDH-SF1: malate dehydrogenase lactate/malate dehydrogenase, NAD binding domain MALATE DEHYDROGENASE [O. tauri]	30255.3	15255	24048.6	19889.8	34788.6	20970.2	16396.5	36675.3	12663.1
905	ot|OT_ostta06g00160|gb|CAL53278.1	ostta06g00160	CAL53278	2	2	100.81	0.327482	4.4463	N-lim	Complete	0.233884	4.4463	N-lim	Complete	0.573196	1.20602	P-lim	Complete	Bacterial surface antigen (D15) Surface antigen SORTING AND ASSEMBLY MACHINERY (SAM50) PROTEIN [O. tauri]	1666.14	2093.94	116.887	4344.31	11844.1	1049.68	1808.72	640.044	2226.92
906	ot|OT_ostta06g00190|gb|CEF98200.1	ostta06g00190	CEF98200	2	2	43.91	0.90405	1.27263	Complete	N-lim	0.806297	1.27263	Complete	N-lim	0.707789	1.08064	Complete	P-lim	Proteasome A-type subunit Proteasome subunit A N-terminal signature Add an annotation PROTEASOME SUBUNIT ALPHA/BETA PROTEASOME SUBUNIT ALPHA TYPE-2 Proteasome alpha-type subunit profile. N-terminal nucleophile aminohydrolases (Ntn hydrola [O. tauri]	12346.7	9210.92	103.92	7877.41	8441.17	702.466	7834.14	1067.86	11143.1
907	ot|OT_ostta06g00770|gb|CAL53344.1	ostta06g00770	CAL53344	2	2	89.04	0.258324	2.58212	N-lim	Complete	0.0283737	2.58212	N-lim	Complete	0.423358	2.14052	P-lim	Complete	Coil [O. tauri]	3494.14	2840.23	4154.77	10140	11687.9	5256.31	2414.44	4852.83	15184.9
908	ot|OT_ostta06g01410|gb|CAL53419.1	ostta06g01410	CAL53419	2	2	138.2	0.547881	1.77791	P-lim	Complete	0.306295	1.66506	N-lim	Complete	0.504678	1.77791	P-lim	Complete	Mammalian cell entry-related mce related protein Region of a membrane-bound protein predicted to be embedded in the membrane. [O. tauri]	64171.4	36991.1	9328.23	70424.6	77426.5	36122.1	22614.2	40330.3	133498
909	ot|OT_ostta06g01640|gb|CEF98306.1	ostta06g01640	CEF98306	2	2	206.58	0.163398	2.56089	Complete	P-lim	0.45262	1.48537	Complete	N-lim	0.115486	2.56089	Complete	P-lim	Ribosomal protein L29 Ribosomal L29 protein L29: ribosomal protein L29 50S ribosomal protein L29 [rpmC]. Ribosomal protein L29 (L29p) [O. tauri]	79710.8	89811.8	225590	57881.4	80224.7	127896	26752.9	83439.7	44094.6
910	ot|OT_ostta06g01840|gb|CEF98323.1	ostta06g01840	CEF98323	2	2	63.36	0.787991	1.81912	N-lim	P-lim	0.652647	1.80407	N-lim	Complete	0.845918	1.00834	Complete	P-lim	Heavy-metal-associated, conserved site Heavy-metal-associated domain. TPR-like [O. tauri]	6464.25	5746.83	2024.84	15350	8628.17	1704.39	9414.46	2338.45	2365.25
911	ot|OT_ostta06g01960|gb|CAL53475.1	ostta06g01960	CAL53475	2	2	119.88	0.485646	4.30142	P-lim	Complete	0.150196	2.35732	N-lim	Complete	0.345827	4.30142	P-lim	Complete	Myb-like domain Coil SANT SWI3, ADA2, N-CoR and TFIIIB'' DNA-binding domains DnaJ molecular chaperone homology domain DnaJ domain DNAJ HOMOLOG SUBFAMILY C MEMBER DNAJ HOMOLOG SUBFAMILY C MEMBER 2 dnaJ domain profile. Myb-like domain profi [O. tauri]	2917.41	3419.43	5138.23	16332.5	4828.48	5889.44	5999.4	40533.9	2825.78
912	ot|OT_ostta06g01990|gb|CEF98334.1	ostta06g01990	CEF98334	2	2	148.36	0.136999	1.84932	N-lim	Complete	0.0140225	1.84932	N-lim	Complete	0.43367	1.40973	P-lim	Complete	Aldehyde dehydrogenase, C-terminal Aldehyde dehydrogenase family NADP-DEPENDENT GLYCERALDEHYDE-3-PHOSPHATE DEHYDROGENASE ALDEHYDE DEHYDROGENASE-RELATED Aldehyde dehydrogenases cysteine active site. ALDH-like [O. tauri]	18666.9	28427.9	20470.9	40881.9	47710.1	36358.4	20691	23144.3	51414.2
913	ot|OT_ostta06g02080|gb|CEF98342.1	ostta06g02080	CEF98342	2	2	115.11	0.136317	2.17517	N-lim	Complete	0.093725	2.17517	N-lim	Complete	0.394622	1.37273	P-lim	Complete	Cleavage/polyadenylation specificity factor, A subunit, C-terminal Mono-functional DNA-alkylating methyl methanesulfonate N-term CPSF A subunit region SPLICING FACTOR 3B SUBUNIT 3 DNA REPAIR/RNA PROCESSING CPSF FAMILY WD40 repeat-like [O. tauri]	2773.18	4705.97	10080.2	14838.3	9001.18	14355.1	7148.04	5517.22	11439.1
914	ot|OT_ostta06g02720|gb|CAL53553.1	ostta06g02720	CAL53553	2	2	86.88	0.672388	1.69204	Complete	P-lim	0.460727	1.11074	Complete	N-lim	0.360757	1.69204	Complete	P-lim	Domain of unknown function DUF4057 Protein of unknown function (DUF4057) SAP motif profile. [O. tauri]	20676.4	23076.1	4599.7	36372.4	7072.75	86.499	24186.5	886.809	3502.89
915	ot|OT_ostta06g02750|gb|CEF98397.1	ostta06g02750	CEF98397	2	2	159.45	0.161799	9.74944	P-lim	Complete	0.0153588	3.54527	N-lim	Complete	0.155635	9.74944	P-lim	Complete	Nucleotide-binding, alpha-beta plait Coil RNA recognition motif RNA recognition motif. (a.k.a. RRM, RBD, or RNP domain) POLY-A BINDING PROTEIN 2 Eukaryotic RNA Recognition Motif (RRM) profile. RNA-binding domain, RBD [O. tauri]	5805.14	15291.1	13632.5	50814.4	38611.2	33697.3	11005.4	260939	66640.9
916	ot|OT_ostta06g03332|gb|CEF98442.1	ostta06g03332	CEF98442	2	2	127.27	0.267883	3.71815	Complete	N-lim	0.1779	3.71815	Complete	N-lim	0.151492	2.99953	Complete	P-lim	ml(L14 cytoplasmic large ribosome subunit-from:Ot06gL14)gb(Ribosomal protein L2 domain 2) Ribosomal protein L14 60S RIBOSOMAL PROTEIN L14 Translation proteins SH3-like domain [O. tauri]	145558	90622.7	38507	31989.6	40471	1417.08	49765.2	7724.61	34087.1
917	ot|OT_ostta06g03370|gb|CAL53621.1	ostta06g03370	CAL53621	2	2	124.99	0.428453	1.84585	Complete	N-lim	0.0475348	1.84585	Complete	N-lim	0.316653	1.22245	Complete	P-lim	Protoporphyrinogen oxidase, C-terminal domain Flavin containing amine oxidoreductase proto_IX_ox: protoporphyrinogen oxidase AMINE OXIDASE PROTOPORPHYRINOGEN OXIDASE FAD/NAD(P)-binding domain FAD-linked reductases, C-terminal domain [O. tauri]	9421.38	16812	16511.4	8783.22	7777.56	6596.43	677.742	2317.77	31971
918	ot|OT_ostta06g03510|gb|CEF98458.1	ostta06g03510	CEF98458	2	2	88.45	0.00615329	16.4437	Complete	P-lim	0.0948051	2.34024	Complete	N-lim	0.00572574	16.4437	Complete	P-lim	Radical SAM Elongator protein 3, MiaB family, Radical SAM Lipoyl_synth Radical SAM superfamily lipA: lipoyl synthase LIPOYL SYNTHASE LIPOYL SYNTHASE, MITOCHONDRIAL Lipoyl synthase [lipA]. Lipoyl synthase, mitochondrial [LIP1]. Radical SAM [O. tauri]	3006.51	2496.22	2861.29	1446.17	1735.35	392.477	250.974	43.2428	214.43
919	ot|OT_ostta06g03950|gb|CAL53683.1	ostta06g03950	CAL53683	2	2	77.39	0.0777875	3.83588	N-lim	P-lim	0.0282184	2.65471	N-lim	Complete	0.292332	1.44493	Complete	P-lim	SAP domain Putative DNA-binding (bihelical) motif predicted to be involved in chromosomal organisation SAP motif profile. [O. tauri]	5679.15	7208.38	4284.57	22192	13546.1	9848.76	9755.87	797.76	1330.72
920	ot|OT_ostta06g04170|gb|CEF98507.1	ostta06g04170	CEF98507	2	2	42.08	0.503889	2.53764	Complete	P-lim	0.361175	2.23734	Complete	N-lim	0.315479	2.53764	Complete	P-lim	P-loop containing nucleoside triphosphate hydrolase ATPases associated with a variety of cellular activities ATPase family associated with various cellular activities (AAA) VESICLE-FUSING ATPASE VESICULAR-FUSION PROTEIN NSF P-loop containi [O. tauri	1805.74	2720.98	395.367	1329.69	870.284	0	140.209	1215.63	583.791
921	ot|OT_ostta06g04190|gb|CEF98509.1	ostta06g04190	CEF98509	2	2	130.75	0.603893	1.36554	Complete	P-lim	0.425306	1.30286	Complete	N-lim	0.357433	1.36554	Complete	P-lim	Uncharacterised protein family Ycf19 YGGT family Region of a membrane-bound protein predicted to be embedded in the membrane. [O. tauri]	11422.8	17997.1	9630.07	15170	9557.81	5244.76	6235.02	6104.19	16257.4
[truncated: 1,100 more rows]
