# Supplementary material for: Surviving Starvation: Proteomic and Lipidomic Profiling of Nutrient Deprivation in the Smallest Known Free-Living Eukaryote
Source: Metabolites. 2020 Jul 3;10(7):273. doi: 10.3390/metabo10070273 (PMC7407893; doi:10.3390/metabo10070273)
Supplement: Supplementary file 1 [file metabolites-10-00273-s001.zip › metabolites-776545-sup for author-updated/Table S3_Putative Identifications of Altered Lipids in O. tauri Positive Ion Mode.xlsx]

## Sheet: Complete v N-dep
Table S3 - Putative Identifications of Altered Lipids in O. tauri Complete v N-dep (Positive Ion Mode)
RT (min)	m/z	Adduct	Accepted Description	Formula	Mass Error	p[1]	p(corr)	Anova (p)	Max Fold	Highest Mean	Lowest Mean		Key
					(ppm)				Change	Condition	Condition
6.82573	800.543	M+Na	DGTA 38:9	C45H75O7N	-0.702314	-0.0344225	-0.995443	0	1.54188	Complete	N-dep		DGDG	Digalactosyl diacylglycerol
4.31322	375.251	M+Na	MG 18:3	C21H36O4	1.30981	-0.00707136	-0.983864	3.58851e-10	3.03097	Complete	N-dep		DGTA	Diacylglyceryl-N,N,N-trimethyl-β-alanine
3.89727	373.236	M+Na	MG 18:4	C21H34O4	1.77986	-0.0102111	-0.996718	4.88165e-13	6.1964	Complete	N-dep		MG	Monoacylglycerol
4.719	403.285	M+H	MG 22:6	C25H38O4	0.937401	-0.00100457	-0.988823	2.84217e-14	1.92978	Complete	N-dep		MGDG	Monogalactosyl diacylglycerol
6.76487	693.455	M+Na	MGDG 28:2	C37H66O10	-0.164967	-0.0124445	-0.993134	0	2.76933	Complete	N-dep		MGTA	Monoacylglyceryl-N,N,N-trimethyl-β-alanine
6.48082	736.501	M+NH4	MGDG 32:6	C41H66O10	2.46311	-0.00855002	-0.999241	0	6.70869	Complete	N-dep		PG	Phosphatidylglycerol
6.58565	736.5	M+NH4	MGDG 32:6	C41H66O10	1.17968	-0.00569845	-0.989205	1.77636e-15	1.66112	Complete	N-dep		SQDG	Sulfoquinovosyl diacylglycerol
3.66393	472.364	M+H	MGTA 16:1	C26H49O6N	1.91148	-0.00402648	-0.996866	0	1.7252	Complete	N-dep		TG	Triacylglycerol
3.50162	472.364	M+H	MGTA 16:1	C26H49O6N	1.77474	-0.00379835	-0.994559	1.11022e-16	1.75831	Complete	N-dep
3.49823	520.364	M+H	MGTA 20:5	C30H49O6N	2.0819	-0.0209822	-0.997433	0	2.3228	Complete	N-dep
3.3224	520.364	M+H	MGTA 20:5	C30H49O6N	2.37232	-0.0134673	-0.99325	6.66134e-16	1.68303	Complete	N-dep
6.55183	732.483	M+NH4	PG 32:4	C38H67O10P	2.48898	-0.00761214	-0.988518	2.4647e-14	4.53417	Complete	N-dep
6.88323	758.497	M+NH4	PG 34:5	C40H69O10P	-0.634436	-0.0392811	-0.989216	2.16271e-13	2.63	Complete	N-dep
7.83347	535.433	M+Na	DG 28:0	C31H60O5	-0.53681	0.0115804	0.998883	0	2.77534	N-dep	Complete
8.20543	563.465	M+Na	DG 30:0	C33H64O5	0.818737	0.0193538	0.996793	0	3.20043	N-dep	Complete
7.68128	559.434	M+Na	DG 30:2	C33H60O5	1.61591	0.00648834	0.996591	0	16.9021	N-dep	Complete
8.53683	591.496	M+Na	DG 32:0	C35H68O5	0.740819	0.0157291	0.996913	0	6.01685	N-dep	Complete
8.28322	589.481	M+Na	DG 32:1	C35H66O5	1.21698	0.0392931	0.99986	0	6.75877	N-dep	Complete
8.01943	587.466	M+Na	DG 32:2	C35H64O5	2.15633	0.0409274	0.998499	0	10.4331	N-dep	Complete
7.77597	585.45	M+Na	DG 32:3	C35H62O5	2.12299	0.0828852	0.995652	0	7.59484	N-dep	Complete
7.57983	583.434	M+Na	DG 32:4	C35H60O5	2.03886	0.100799	0.997734	0	3.42079	N-dep	Complete
7.96872	599.466	M+Na	DG 33:3	C36H64O5	2.92448	0.0115823	0.995369	0	11.4518	N-dep	Complete
7.78612	597.449	M+Na	DG 33:4	C36H62O5	-0.239196	0.00879338	0.995521	0	5.27223	N-dep	Complete
8.5977	617.512	M+Na	DG 34:1	C37H70O5	1.77133	0.0515101	0.999739	0	29.8317	N-dep	Complete
8.36775	615.497	M+Na	DG 34:2	C37H68O5	1.65816	0.0713554	0.998816	0	18.1364	N-dep	Complete
8.14457	613.48	M+Na	DG 34:3	C37H66O5	-0.0788433	0.139251	0.999758	0	8.46958	N-dep	Complete
7.9721	611.465	M+Na	DG 34:4	C37H64O5	0.324798	0.101678	0.999729	0	3.1047	N-dep	Complete
7.85375	609.45	M+Na	DG 34:5	C37H62O5	2.19027	0.0345974	0.99203	0	2.02661	N-dep	Complete
7.63	609.449	M+Na	DG 34:5	C37H62O5	2.00095	0.0377193	0.99311	0	8.95631	N-dep	Complete
7.51222	623.408	M+K	DG 34:6	C37H60O5	1.1502	0.026479	0.995157	0	7.36154	N-dep	Complete
7.37693	623.407	M+K	DG 34:6	C37H60O5	2.06442	0.024608	0.992202	0	16.3316	N-dep	Complete
8.74648	647.503	M+K	DG 35:1	C38H72O5	2.18791	0.00226202	0.995958	0	Infinity	N-dep	Complete
8.16147	625.479	M+Na	DG 35:4	C38H66O5	-1.43692	0.00522766	0.996572	0	17.2059	N-dep	Complete
8.88513	645.542	M+Na	DG 36:1	C39H74O5	-0.589564	0.003717	0.999267	0	5.25269	N-dep	Complete
8.44892	641.512	M+Na	DG 36:3	C39H70O5	0.770912	0.00948557	0.995184	0	14.0504	N-dep	Complete
8.28322	639.497	M+Na	DG 36:4	C39H68O5	1.17391	0.0329826	0.991865	0	51.0634	N-dep	Complete
8.02	637.48	M+Na	DG 36:5	C39H66O5	-0.851873	0.0201659	0.994312	0	36.0259	N-dep	Complete
7.72525	651.44	M+K	DG 36:6	C39H64O5	-2.84172	0.0101289	0.994376	0	6.82638	N-dep	Complete
7.94843	630.508	M+NH4	DG 36:6	C39H64O5	1.84383	0.0108878	0.994436	0	13.8282	N-dep	Complete
7.52235	649.424	M+K	DG 36:7	C39H62O5	1.52992	0.00965156	0.997236	0	2.97201	N-dep	Complete
8.27645	663.495	M+Na	DG 38:6	C41H68O5	-1.02	0.0305298	0.998588	0	5.75215	N-dep	Complete
8.34408	689.51	M+Na	DG 40:7	C43H70O5	-0.984794	0.016859	0.994451	0	73.854	N-dep	Complete
7.99238	711.497	M+Na	DG 42:10	C45H68O5	-0.0905412	0.0116052	0.990292	0	138.847	N-dep	Complete
8.00592	735.497	M+Na	DG 44:12	C47H68O5	1.63528	0.0424843	0.996958	0	8.30537	N-dep	Complete
7.49868	882.617	M+NH4	DGDG 30:0	C45H84O15	2.44764	0.0224449	0.990901	0	5.86631	N-dep	Complete
7.2924	906.614	M+NH4	DGDG 32:2	C47H84O15	-0.557925	0.0542392	0.997573	0	10.3424	N-dep	Complete
7.01512	909.555	M+Na	DGDG 32:3	C47H82O15	1.22526	0.133763	0.993	0	4.76033	N-dep	Complete
7.69482	934.646	M+NH4	DGDG 34:2	C49H88O15	0.192388	0.0608864	0.994012	1.11022e-16	6.84725	N-dep	Complete
7.25182	930.614	M+NH4	DGDG 34:4	C49H84O15	3.34061	0.0605218	0.994693	1.44329e-15	6.97595	N-dep	Complete
6.87308	928.599	M+NH4	DGDG 34:5	C49H82O15	-0.0710548	0.0385119	0.996444	0	7.8454	N-dep	Complete
6.73105	926.584	M+NH4	DGDG 34:6	C49H80O15	0.180536	0.0268404	0.99753	3.66374e-15	6.70522	N-dep	Complete
6.43347	924.569	M+NH4	DGDG 34:7	C49H78O15	1.347	0.101744	0.993576	0	5.45796	N-dep	Complete
7.69482	710.594	M+H	DGTA 32:1	C42H79O7N	1.35824	0.0223025	0.993144	1.22125e-15	2.38934	N-dep	Complete
7.44118	708.578	M+H	DGTA 32:2	C42H77O7N	0.612185	0.0476556	0.995664	0	2.65915	N-dep	Complete
7.05907	726.529	M+Na	DGTA 32:4	C42H73O7N	0.769325	0.0592442	0.998711	0	1.93186	N-dep	Complete
7.78273	736.61	M+H	DGTA 34:2	C44H81NO7	1.38059	0.0271411	0.99815	0	4.93158	N-dep	Complete
7.53248	734.593	M+H	DGTA 34:3	C44H79O7N	0.252465	0.0502432	0.996517	0	3.95911	N-dep	Complete
7.34988	732.578	M+H	DGTA 34:4	C44H77O7N	0.411808	0.106551	0.993642	1.11022e-16	2.04898	N-dep	Complete
7.90447	762.625	M+H	DGTA 36:3	C46H83O7N	0.40346	0.0139464	0.99681	0	3.43651	N-dep	Complete
7.76922	760.609	M+H	DGTA 36:4	C46H81O7N	0.115803	0.041782	0.995205	3.33067e-16	3.12125	N-dep	Complete
7.53248	758.593	M+H	DGTA 36:5	C46H79O7N	0.370456	0.0569522	0.990423	1.22125e-15	1.94982	N-dep	Complete
7.27887	828.576	M+Na	DGTA 40:9	C50H79O7N	0.831106	0.0390895	0.997272	0	2.94343	N-dep	Complete
8.21897	779.564	M+Na	MGDG 34:1	C43H80O10	0.81079	0.0184805	0.999246	0	7.22967	N-dep	Complete
7.95858	777.548	M+Na	MGDG 34:2	C43H78O10	-0.613353	0.0249706	0.998293	0	6.08296	N-dep	Complete
7.70833	775.534	M+Na	MGDG 34:3	C43H76O10	1.29058	0.036527	0.995998	0	8.28598	N-dep	Complete
7.53588	773.517	M+Na	MGDG 34:4	C43H74O10	-0.636188	0.046373	0.996814	0	4.08327	N-dep	Complete
7.0354	769.486	M+Na	MGDG 34:6	C43H70O10	0.129055	0.0992806	0.997879	0	2.61218	N-dep	Complete
7.86727	801.549	M+Na	MGDG 36:4	C45H78O10	0.629847	0.0111228	0.993396	5.55112e-16	3.38625	N-dep	Complete
7.06922	795.502	M+Na	MGDG 36:7	C45H72O10	0.056789	0.0265645	0.994229	2.22045e-16	2.24302	N-dep	Complete
7.48515	847.531	M+Na	MGDG 40:9	C49H76O10	-2.11184	0.0288586	0.998345	0	3.20484	N-dep	Complete
7.55278	838.572	M+NH4	SQDG 34:1	C43H80O12S	1.00541	0.0232364	0.995401	8.88178e-16	2.30179	N-dep	Complete
7.2924	836.555	M+NH4	SQDG 34:2	C43H78O12S	0.124434	0.0401572	0.994777	1.11022e-16	2.88173	N-dep	Complete
9.32137	765.601	M+Na	TG 44:4	C47H82O6	1.44788	0.0223188	0.995108	0	6.26775	N-dep	Complete
9.56822	814.693	M+NH4	TG 48:5	C51H88O6	1.21689	0.0318939	0.996824	0	15.1988	N-dep	Complete
9.4059	817.633	M+Na	TG 48:6	C51H86O6	0.551552	0.0397505	0.999353	0	9.2396	N-dep	Complete
9.24697	815.617	M+Na	TG 48:7	C51H84O6	0.754093	0.0566011	0.995811	0	3.706	N-dep	Complete
9.61557	840.708	M+NH4	TG 50:6	C53H90O6	-0.388537	0.0593725	0.996441	0	21.0945	N-dep	Complete
9.34503	841.633	M+Na	TG 50:8	C53H86O6	1.94069	0.0783226	0.993909	0	1.74109	N-dep	Complete
9.31122	881.607	M+K	TG 52:10	C55H86O6	1.03326	0.0146571	0.99886	0	8.72344	N-dep	Complete
9.20302	881.606	M+K	TG 52:10	C55H86O6	1.92485	0.0268333	0.993468	0	3.8326	N-dep	Complete
9.70348	873.695	M+Na	TG 52:6	C55H94O6	0.36088	0.0874528	0.990669	0	36.9072	N-dep	Complete
9.39238	867.648	M+Na	TG 52:9	C55H88O6	0.785807	0.0462721	0.994786	0	3.90899	N-dep	Complete
10.3257	909.789	M+Na	TG 54:2	C57H106O6	1.14267	0.0157254	0.990018	5.66214e-14	1.57936	N-dep	Complete
9.55468	895.679	M+Na	TG 54:9	C57H92O6	-0.715355	0.0943212	0.999497	0	7.74151	N-dep	Complete
9.44987	888.707	M+NH4	TG 54:10	C57H90O6	0.048379	0.0774081	0.999706	0	3.95473	N-dep	Complete
9.85903	920.768	M+NH4	TG 56:8	C59H98O6	-2.82343	0.0690336	0.998958	0	24.1655	N-dep	Complete
9.7373	918.755	M+NH4	TG 56:9	C59H96O6	0.500014	0.11147	0.996769	0	7.34514	N-dep	Complete
9.55808	914.723	M+NH4	TG 56:11	C59H92O6	1.27027	0.0455068	0.99463	2.77556e-15	2.68324	N-dep	Complete
9.81847	944.769	M+NH4	TG 58:10	C61H98O6	3.79521	0.029208	0.998715	0	48.085	N-dep	Complete
9.71363	947.71	M+Na	TG 58:11	C61H96O6	0.551703	0.0139484	0.999809	0	24.6791	N-dep	Complete
9.48707	961.667	M+K	TG 58:12	C61H94O6	-0.870396	0.0102836	0.999768	0	13.62	N-dep	Complete
9.37208	943.68	M+Na	TG 58:13	C61H92O6	1.997	0.018443	0.999684	0	3.9883	N-dep	Complete
9.26048	957.638	M+K	TG 58:14	C61H90O6	1.5015	0.00714221	0.999074	0	1.80641	N-dep	Complete
9.7745	968.769	M+NH4	TG 60:12	C63H98O6	1.41626	0.0234587	0.999499	0	13.4561	N-dep	Complete
9.79817	994.784	M+NH4	TG 62:13	C65H100O6	-0.236149	0.0156869	0.998374	5.19571e-09	2026.29	N-dep	Complete
9.6629	992.772	M+NH4	TG 62:14	C65H98O6	2.02477	0.0144453	0.995224	1.49493e-06	835.897	N-dep	Complete
9.53102	995.711	M+Na	TG 62:15	C65H96O6	1.41806	0.0267564	0.999906	0	17.5929	N-dep	Complete
9.42282	988.741	M+NH4	TG 62:16	C65H94O6	1.83649	0.0221488	0.996673	0	5.57095	N-dep	Complete
9.5716	1045.73	M+Na	TG 66:18	C69H98O6	1.83669	0.0319938	0.994002	0	7.34758	N-dep	Complete

## Sheet: Complete v P-dep
Table S3 - Putative Identifications of Altered Lipids in O. tauri Complete v P-dep (Positive Ion Mode)
RT (min)	m/z	Adduct	Accepted Description	Formula	Mass Error	p[1]	p(corr)	Anova (p)	Max Fold	Highest Mean	Lowest Mean		Key
					(ppm)				Change	Condition	condition
6.61608	752.547	M+H	DGTA 36:8	C46H73O7N	1.46595	-0.115776	-0.979131	6.66134e-16	2.78982	Complete	P-dep		DG	Diacylglycerol
6.82573	800.543	M+Na	DGTA 38:9	C45H75O7N	-0.702314	-0.0466294	-0.998085	0	1.7123	Complete	P-dep		DGDG	Digalactosyl diacylglycerol
7.03202	804.577	M+H	DGTA 40:10	C50H77O7N	-0.0250313	-0.110527	-0.978854	1.23235e-14	1.48986	Complete	P-dep		DGTA	Diacylglyceryl-N,N,N-trimethyl-β-alanine
6.76487	693.455	M+Na	MGDG 28:2	C37H66O10	-0.164967	-0.0182989	-0.994581	0	9.47595	Complete	P-dep		MGDG	Monogalactosyl diacylglycerol
6.46053	691.437	M+Na	MGDG 28:3	C37H64O10	-3.85152	-0.023694	-0.996172	0	9.82281	Complete	P-dep		MGTA	Monoacylglyceryl-N,N,N-trimethyl-β-alanine
6.94748	719.468	M+Na	MGDG 30:3	C39H68O10	-2.83236	-0.0511687	-0.996579	0	5.5944	Complete	P-dep		PDPT	Phosphatidyldimethylpropanethiol
7.10978	745.484	M+Na	MGDG 32:4	C41H70O10	1.01232	-0.0489245	-0.985483	0	2.04331	Complete	P-dep		PG	Phosphatidylglycerol
6.85957	743.47	M+Na	MGDG 32:5	C41H68O10	-1.15628	-0.0724805	-0.989817	0	3.42784	Complete	P-dep		SQDG	Sulfoquinovosyl diacylglycerol
6.48082	736.501	M+NH4	MGDG 32:6	C41H66O10	2.46311	-0.00681983	-0.987417	4.22995e-14	1.55092	Complete	P-dep		TG	Triacylglycerol
7.30932	771.5	M+Na	MGDG 34:5	C43H72O10	-2.14949	-0.0475205	-0.988047	0	2.47774	Complete	P-dep
7.06922	795.502	M+Na	MGDG 36:7	C45H72O10	0.056789	-0.0229647	-0.986466	0	2.55068	Complete	P-dep
6.86293	788.533	M+NH4	MGDG 36:8	C45H70O10	3.40283	-0.0165434	-0.981096	1.44329e-15	1.91103	Complete	P-dep
6.447	789.457	M+Na	MGDG 36:10	C45H66O10	2.56529	-0.0148684	-0.983172	0	8.53452	Complete	P-dep
7.34988	847.532	M+Na	MGDG 40:9	C49H76O10	-0.973099	-0.00766755	-0.990334	0	3.9159	Complete	P-dep
7.48515	847.531	M+Na	MGDG 40:9	C49H76O10	-2.11184	-0.0151512	-0.981968	9.10383e-15	1.67011	Complete	P-dep
6.49	715.438	M+H	PDPT 30:4	C38H67O8PS	0.56	-0.186012	-0.995943	0	5.24131	Complete	P-dep
7.67	823.532	M+H	PDPT 38:6	C46H79O8PS	0.36	-0.0523327	-0.985873	7.77156e-14	2.52564	Complete	P-dep
6.78178	689.438	M+Na	PG 28:0	C34H67O10P	0.283758	-0.0314395	-0.994985	0	5.65876	Complete	P-dep
7.21462	717.469	M+Na	PG 30:0	C36H71O10P	1.00179	-0.0204372	-0.985476	1.11022e-16	3.18761	Complete	P-dep
7.30932	738.529	M+NH4	PG 32:1	C38H73O10P	1.94864	-0.0148659	-0.98593	1.11022e-15	3.20068	Complete	P-dep
6.76487	734.499	M+NH4	PG 32:3	C38H69O10P	3.44253	-0.0122426	-0.990126	5.88418e-15	15.0427	Complete	P-dep
6.55183	732.483	M+NH4	PG 32:4	C38H67O10P	2.48898	-0.010681	-0.990786	3.34786e-05	163.968	Complete	P-dep
7.68128	787.49	M+K	PG 34:1	C40H77O10P	1.89117	-0.00592901	-0.986901	2.66576e-12	12.0956	Complete	P-dep
6.88323	758.497	M+NH4	PG 34:5	C40H69O10P	-0.634436	-0.0499476	-0.991949	0	2.83831	Complete	P-dep
9.49382	869.663	M+Na	TG 52:8	C55H90O6	0.574597	-0.0367498	-0.986677	1.6942e-13	1.84382	Complete	P-dep
7.83347	535.433	M+Na	DG 28:0	C31H60O5	-0.53681	0.010332	0.991884	5.88418e-15	1.91649	P-dep	Complete
8.20543	563.465	M+Na	DG 30:0	C33H64O5	0.818737	0.0144755	0.997396	0	1.79541	P-dep	Complete
7.68128	559.434	M+Na	DG 30:2	C33H60O5	1.61591	0.00392708	0.986834	4.77396e-15	4.79006	P-dep	Complete
8.53683	591.496	M+Na	DG 32:0	C35H68O5	0.740819	0.0104414	0.993474	0	2.43195	P-dep	Complete
8.28322	589.481	M+Na	DG 32:1	C35H66O5	1.21698	0.0329177	0.995271	0	3.62185	P-dep	Complete
8.01943	587.466	M+Na	DG 32:2	C35H64O5	2.15633	0.0235622	0.981094	3.90799e-14	3.04639	P-dep	Complete
7.77597	585.45	M+Na	DG 32:3	C35H62O5	2.12299	0.0624923	0.987938	1.22125e-15	3.43268	P-dep	Complete
7.47838	581.418	M+Na	DG 32:5	C35H58O5	0.93414	0.0317633	0.990019	1.11022e-16	2.73476	P-dep	Complete
7.96872	599.467	M+Na	DG 33:3	C36H64O5	2.92448	0.00639277	0.985176	1.12466e-13	3.07	P-dep	Complete
8.14457	613.48	M+Na	DG 34:3	C37H66O5	-0.0788433	0.111436	0.983774	3.33067e-16	4.13024	P-dep	Complete
8.88513	645.542	M+Na	DG 36:1	C39H74O5	-0.589564	0.00264819	0.987946	1.39888e-14	2.41377	P-dep	Complete
7.94843	630.508	M+NH4	DG 36:6	C39H64O5	-2.84172	0.00869711	0.987201	6.66134e-16	3.41193	P-dep	Complete
7.53248	633.449	M+Na	DG 36:7	C39H62O5	0.343957	0.00848964	0.982663	5.4079e-13	1.18295	P-dep	Complete
7.52235	657.449	M+Na	DG 38:9	C41H62O5	-1.07379	0.0123966	0.986879	0	6.13783	P-dep	Complete
7.88757	685.481	M+Na	DG 40:9	C43H66O5	-1.18457	0.0161598	0.994269	2.22045e-16	2.19175	P-dep	Complete
7.49868	882.617	M+NH4	DGDG 30:0	C45H84O15	2.44764	0.0178224	0.998685	1.11022e-16	2.96711	P-dep	Complete
7.2924	906.614	M+NH4	DGDG 32:2	C47H84O15	-0.557925	0.0438256	0.998453	0	4.93438	P-dep	Complete
7.01512	909.555	M+Na	DGDG 32:3	C47H82O15	1.22526	0.166269	0.999816	0	4.72989	P-dep	Complete
7.69482	934.646	M+NH4	DGDG 34:2	C49H88O15	0.192388	0.0528369	0.994444	2.73115e-14	3.8355	P-dep	Complete
7.25182	930.618	M+NH4	DGDG 34:4	C49H84O15	3.34061	0.0340777	0.983337	4.6249e-10	2.23318	P-dep	Complete
6.87308	928.599	M+NH4	DGDG 34:5	C49H82O15	-0.0710548	0.0390267	0.999842	0	5.52813	P-dep	Complete
6.58565	926.584	M+NH4	DGDG 34:6	C49H80O15	0.180536	0.0336733	0.999469	0	4.33153	P-dep	Complete
6.43347	924.569	M+NH4	DGDG 34:7	C49H78O15	1.347	0.107777	0.999669	0	4.21234	P-dep	Complete
6.18662	922.554	M+NH4	DGDG 34:8	C46H82O13P2	-3.66076	0.044656	0.992837	4.05564e-13	1.80189	P-dep	Complete
6.04458	920.538	M+NH4	DGDG 34:9	C46H80O13P2	-3.42389	0.0660293	0.999334	0	2.50616	P-dep	Complete
7.28563	682.562	M+H	DGTA 30:1	C40H75O7N	0.831123	0.0443065	0.9973	4.44089e-16	1.63243	P-dep	Complete
6.55183	676.515	M+H	DGTA 30:4	C40H69O7N	0.756218	0.223291	0.999643	0	2.30416	P-dep	Complete
7.69482	710.594	M+H	DGTA 32:1	C42H79O7N	1.35824	0.0299225	0.998892	0	2.60661	P-dep	Complete
7.44118	708.578	M+H	DGTA 32:2	C42H77O7N	0.612185	0.0525803	0.998601	0	2.29996	P-dep	Complete
7.04217	704.546	M+H	DGTA 32:4	C42H73O7N	0.655869	0.213215	0.998968	0	2.75891	P-dep	Complete
7.78273	736.607	M+H	DGTA 34:2	C44H81NO7	1.38059	0.0239352	0.996144	1.11022e-16	2.97552	P-dep	Complete
7.53248	734.593	M+H	DGTA 34:3	C44H79O7N	0.252465	0.0475183	0.998855	0	2.70457	P-dep	Complete
7.34988	732.578	M+H	DGTA 34:4	C44H77O7N	0.411808	0.0917234	0.994394	2.89768e-14	1.50077	P-dep	Complete
7.10642	730.562	M+H	DGTA 34:5	C44H75O7N	0.623973	0.0932819	0.997999	3.33067e-16	1.87824	P-dep	Complete
7.90447	762.625	M+H	DGTA 36:3	C46H83O7N	0.40346	0.0141479	0.995246	0	2.62304	P-dep	Complete
7.76922	760.609	M+H	DGTA 36:4	C46H81O7N	0.115803	0.040282	0.991242	3.53051e-14	2.28199	P-dep	Complete
7.53248	758.593	M+H	DGTA 36:5	C46H79O7N	0.370456	0.0764592	0.998593	0	2.0973	P-dep	Complete
7.31268	756.577	M+H	DGTA 36:6	C46H77O7N	-0.190955	0.148268	0.99848	0	1.93795	P-dep	Complete
7.26535	806.593	M+H	DGTA 40:9	C50H79O7N	0.529752	0.0844952	0.995173	1.73195e-14	1.56186	P-dep	Complete
7.45472	854.591	M+Na	DGTA 42:10	C45H86NO10P	3.57514	0.0424989	0.995965	0	2.14564	P-dep	Complete
7.73202	860.639	M+H	DGTA 44:10	C47H90NO10P	1.2823	0.0286705	0.996713	4.77396e-15	2.11089	P-dep	Complete
7.40738	856.609	M+H	DGTA 44:12	C47H86NO10P	2.99035	0.242645	0.991235	1.03362e-13	1.63649	P-dep	Complete
8.21897	779.564	M+Na	MGDG 34:1	C43H80O10	0.81079	0.0126804	0.993454	2.22045e-16	2.90893	P-dep	Complete
7.95858	777.548	M+Na	MGDG 34:2	C43H78O10	-0.613353	0.0221154	0.981484	3.9968e-15	3.60985	P-dep	Complete
7.70833	775.534	M+Na	MGDG 34:3	C43H76O10	1.29058	0.0269351	0.987493	1.55431e-15	3.57249	P-dep	Complete
7.0354	769.486	M+NA	MGDG 34:6	C43H70O10	0.129055	0.0887393	0.993188	1.01141e-13	1.83321	P-dep	Complete
3.96828	522.38	M+H	MGTA 20:4	C30H51O6N	2.37631	0.0222281	0.992723	1.11022e-16	1.44315	P-dep	Complete
7.05568	784.524	M+NH4	SQDG 30:0	C39H74O12S	0.440638	0.0681948	0.997049	1.66533e-15	1.7256	P-dep	Complete
7.55278	838.572	M+NH4	SQDG 34:1	C43H80O12S	1.00541	0.028965	0.993778	1.66533e-15	2.31102	P-dep	Complete
7.2924	836.555	M+NH4	SQDG 34:2	C43H78O12S	0.124434	0.0589726	0.999328	0	3.60859	P-dep	Complete
7.03202	834.54	M+NH4	SQDG 34:3	C43H76O12S	0.215073	0.205006	0.999527	0	2.42609	P-dep	Complete
9.32137	765.601	M+Na	TG 44:4	C47H82O6	1.44788	0.0113248	0.984669	2.60902e-14	1.88249	P-dep	Complete
9.83537	768.708	M+NH4	TG 44:0	C47H90O6	1.12013	0.00980037	0.980509	9.86766e-13	1.47911	P-dep	Complete
9.4059	817.633	M+Na	TG 48:6	C51H86O6	0.551552	0.0172392	0.983438	1.82077e-14	2.01447	P-dep	Complete
9.24697	815.617	M+Na	TG 48:7	C51H84O6	0.754093	0.0351802	0.982522	7.70495e-14	1.68321	P-dep	Complete
9.61557	840.708	M+NH4	TG 50:6	C53H90O6	0.267097	0.0203644	0.987513	5.55112e-16	2.72295	P-dep	Complete
9.31122	881.607	M+K	TG 52:10	C55H86O6	1.92485	0.0102414	0.99503	0	1.89814	P-dep	Complete
9.68657	897.698	M+Na	TG 54:8	C57H94O6	-0.232197	0.0208769	0.983469	1.14353e-14	2.19737	P-dep	Complete
9.55468	895.679	M+Na	TG 54:9	C57H92O6	-0.715355	0.0457809	0.993588	0	2.03217	P-dep	Complete
9.85903	920.768	M+NH4	TG 56:8	C59H98O6	-2.82343	0.0309418	0.992231	0	4.02335	P-dep	Complete
9.7373	918.755	M+NH4	TG 56:9	C59H96O6	0.500014	0.0730397	0.994065	0	2.76366	P-dep	Complete
9.59865	961.67	M+K	TG 58:12	C61H94O6	1.67741	0.00510696	0.991907	2.22045e-16	3.53827	P-dep	Complete
9.79817	994.786	M+NH4	TG 62:13	C65H100O6	-0.236149	0.00378057	0.986013	4.02704e-06	77.8077	P-dep	Complete
9.53102	995.711	M+Na	TG 62:15	C65H96O6	1.41806	0.010843	0.992554	2.22045e-16	2.77391	P-dep	Complete
