# Supplementary material for: Surviving Starvation: Proteomic and Lipidomic Profiling of Nutrient Deprivation in the Smallest Known Free-Living Eukaryote
Source: Metabolites. 2020 Jul 3;10(7):273. doi: 10.3390/metabo10070273 (PMC7407893; doi:10.3390/metabo10070273)
Supplement: Supplementary file 1 [file metabolites-10-00273-s001.zip › metabolites-776545-sup for author-updated/Table S4_Putative Identifications of Altered Lipids in O. tauri Negative Ion Mode.xlsx]

## Sheet: Complete v N-dep
Table S4 - Putative Identifications of Altered Lipids in O. tauri Complete v N-dep (Negative Ion Mode)
RT (min)	m/z	Adduct	Accepted Description	Formula	Mass Error	p[1]	p(corr)	Anova (p)	Max Fold	Highest Mean	Lowest Mean		Key
					(ppm)				Change	Condition	Condition
6.6127	796.539	M+FA-H	DGTA 36:8	C46H73O7N	3.41199	-0.0157524	-0.91143	1.93686e-07	3.03634	Complete	N-dep		DGDG	Digalactosyl diacylglycerol
													DGTA	Diacylglyceryl-N,N,N-trimethyl-β-alanine
													PG	Phosphatidylglycerol
7.67113	961.612	M+FA-H	DGDG 34:2	C49H88O15	2.12428	0.0461185	0.906054	9.49407e-05	2.2995	N-dep	Complete		SQDG	Sulfoquinovosyl diacylglycerol
7.41752	959.598	M+FA-H	DGDG 34:3	C49H86O15	3.29815	0.0712942	0.959205	4.26526e-07	3.00552	N-dep	Complete
6.55858	953.551	M+FA-H	DGDG 34:6	C49H80O15	3.28385	0.0332776	0.976741	1.16023e-08	4.7809	N-dep	Complete
7.42428	752.571	M+FA-H	DGTA 32:2	C42H77O7N	3.72924	0.0056648	0.958831	2.00856e-05	4.77654	N-dep	Complete
7.56632	771.529	M+FA-H	MGDG 32:2	C41H74O10	2.87718	0.0123012	0.993745	3.72699e-10	68.3495	N-dep	Complete
7.09288	691.458	M-H	PG 30:1	C36H69O10P	3.93751	0.0260969	0.961875	3.37689e-08	2.92199	N-dep	Complete
7.6035	721.505	M-H	PG 32:0	C38H75O10P	3.35345	0.0190146	0.970086	9.40994e-09	2.96633	N-dep	Complete
7.55617	819.533	M-H	SQDG 34:1	C43H80O12S	3.75039	0.02722	0.95492	5.32698e-08	2.17076	N-dep	Complete
7.2924	817.517	M-H	SQDG 34:2	C43H78O12S	3.99779	0.0552203	0.96274	1.09223e-07	2.78476	N-dep	Complete

## Sheet: Complete v P-dep
Table S4 - Putative Identifications of Altered Lipids in O. tauri Complete v P-dep (Negative Ion Mode)
RT (min)	m/z	Adduct	Accepted Description	Formula	Mass Error	p[1]	p(corr)	Anova (p)	Max Fold	Highest Mean	Lowest Mean		Key
					(ppm)				Change	Condition	Condition
6.66003	663.427	M-H	PG 28:1	C34H65O10P	3.62643	-0.00498407	-0.935424	6.7035e-09	18.9832	Complete	P-dep		MGDG	Monogalactosyl diacylglycerol
7.20787	693.473	M-H	PG 30:0	C36H71O10P	3.36884	-0.050712	-0.925504	2.4543e-09	3.86793	Complete	P-dep		PE	Phosphatidylethanolamine
7.43103	834.511	M-H	PE 44:12	C49H74NO8P	3.96186	-0.0188994	-0.934637	1.12266e-11	4.06569	Complete	P-lim		PG	Phosphatidylglycerol
7.09288	691.458	M-H	PG 30:1	C36H69O10P	3.93751	-0.0221673	-0.934494	7.09357e-09	4.29887	Complete	P-dep
7.56632	771.529	M+FA-H	MGDG 32:2	C41H74O10	2.87718	0.00980185	0.934284	1.10684e-10	25.507	P-dep	Complete
